# Supplementary material for: Multi-Modal Analysis of Satellite Cells Reveals Early Impairments at Pre-Contractile Stages of Myogenesis in Duchenne Muscular Dystrophy
Source: Cells. 2025 Jun 13;14(12):892. doi: 10.3390/cells14120892 (PMC12190492; doi:10.3390/cells14120892)
Supplement: Supplementary file 1 [file cells-14-00892-s001.zip]

Archive with 9 entries (8 files):
- Supplementary_Figure_S1_NEW.pdf
- Supplementary_Figure_S2_NEW.pdf
- Supplementary_Method_S1.pdf
- Supplementary_Table_S1-S8.xls
- __MACOSX/
- __MACOSX/._Supplementary_Figure_S1_NEW.docx
- __MACOSX/._Supplementary_Figure_S2_NEW.docx
- __MACOSX/._Supplementary_Method_S1.docx
- __MACOSX/._Supplementary_Table_S1-S8.xls
