# Supplementary material for: Multi-Modal Analysis of Satellite Cells Reveals Early Impairments at Pre-Contractile Stages of Myogenesis in Duchenne Muscular Dystrophy
Source: Cells. 2025 Jun 13;14(12):892. doi: 10.3390/cells14120892 (PMC12190492; doi:10.3390/cells14120892)
Supplement: Supplementary file 1 [file cells-14-00892-s001.zip › Supplementary_Table_S1-S8.xls]

## Sheet: Table_S1
Top differentially expressed genes between DMD and WT SC in PROL state. +/- log2 fold change means up- respectively down-regulated in DMD
Genes	log2 fold change	log2 counts per million	log2 ratio	p-value
AKR1C1	-6.84981	7.89433	770.372	1.49212e-169
CFH	-6.37402	2.34601	22.0672	2.63268e-06
CCK	-6.21976	2.2439	19.8013	8.59242e-06
PAQR6	-5.66141	1.78481	12.64	0.000377579
KCNE3	-5.64811	1.78268	12.5702	0.000391953
SST	-5.58638	3.5544	56.741	4.97165e-14
ETV5	-5.56158	1.7734	12.1679	0.000486181
LOC733603	-5.44278	5.76985	283.301	1.43334e-63
ST3GAL1	-5.33526	1.55573	9.92652	0.00162914
LOC780439	-5.22203	1.54569	9.52106	0.00203128
GALNTL1	-5.15319	1.46617	8.87414	0.00289239
LHX8	-4.97848	1.45218	8.32166	0.00391752
VIP	-4.95715	1.45103	8.26022	0.00405232
IL1R2	-4.92564	2.97758	30.6297	3.12273e-08
PHACTR3	-4.87868	1.36646	7.64945	0.00567897
LGALS9	-4.83783	1.36302	7.53185	0.00606176
EGR2	-4.83247	1.36305	7.5199	0.00610209
NPY	-4.74381	4.01799	73.3384	1.0922e-17
S100A12	-4.69633	1.2682	6.78708	0.00918198
SLPI	-4.60755	4.55764	108.985	1.63546e-25
IL6	-4.58331	1.2619	6.51616	0.0106899
ITGB2	-4.5006	1.16361	5.96657	0.0145796
CHI3L1	-4.41254	6.39248	316.663	7.72124e-71
RGS5	-4.40406	5.93205	253.661	4.13336e-57
UNC5B	-4.38774	1.15851	5.7302	0.0166756
POSTN	-4.31377	8.97612	581.091	2.17177e-128
AMCF-II	-4.25994	9.41544	596.556	9.39343e-132
0610007P14RIK	-4.21386	1.04773	5.0414	0.0247485
ORAI1	-4.17745	1.04654	4.97666	0.0256915
PLA2G7	-4.15059	1.04542	4.92752	0.0264322
UBL5	-4.10444	1.04371	4.84536	0.0277205
SLC27A2	-4.04647	1.04137	4.74242	0.0294276
TLR4	-4.04647	1.04137	4.74242	0.0294276
GGT1	-4.04494	2.99334	24.8799	6.10165e-07
RBP4	-4.00911	6.44757	289.753	5.6283e-65
PDZK1IP1	-3.95736	1.03791	4.5879	0.0321984
RHOJ	-3.90853	2.21539	11.52	0.000688498
GZMA	-3.86509	0.922899	4.12816	0.0421753
ASPA	-3.78493	0.919995	4.00297	0.0454202
ANGPTL1	-3.78148	4.25252	68.8753	1.04891e-16
CD34	-3.77155	2.1068	9.93845	0.00161861
SLCO2A1	-3.76134	0.919399	3.96841	0.0463616
CD38	-3.76134	0.919399	3.96841	0.0463616
TRPV4	-3.7509	0.919444	3.95513	0.0467286
SLC5A8	-3.7509	0.919444	3.95513	0.0467286
NLRX1	-3.7509	0.919444	3.95513	0.0467286
F11R	-3.72632	0.91827	3.91564	0.0478387
HYAL1	-3.70472	1.99448	8.82636	0.0029691
C15H2orf82	-3.6915	0.91772	3.86765	0.0492254
GATA2	-3.68832	4.77244	99.355	2.1106e-23
TNFSF15	-3.63435	2.04042	8.82604	0.00296962
C2	-3.57183	3.65086	38.4813	5.52799e-10
CLIC2	-3.56008	3.02233	21.7929	3.03715e-06
FBP1	-3.52845	1.92232	7.63228	0.00573328
VCAM1	-3.51572	6.8522	283.977	1.02107e-63
ITGB3	-3.46075	5.06535	112.677	2.54002e-26
RGS4	-3.43488	3.55787	33.541	6.97757e-09
SOX9	-3.41649	6.78639	266.294	7.28943e-60
MPZL2	-3.36975	1.91186	6.94569	0.00840212
PECAM1	-3.36682	3.69549	37.0107	1.17484e-09
LOC100192206	-3.31489	1.78612	6.11178	0.0134284
CCL5	-3.28116	4.6415	77.1321	1.59901e-18
IGF1	-3.1916	3.80341	37.347	9.88742e-10
CD55	-3.17813	3.33271	24.6259	6.96103e-07
PLBD1	-3.13165	3.51138	28.3171	1.0298e-07
CLDN1	-3.09832	6.06222	172.165	2.49033e-39
AIF1	-3.09242	1.63821	4.77573	0.0288635
ANXA8	-3.08618	5.8677	155.389	1.15101e-35
CYP2B22	-3.06846	1.70478	4.9661	0.0258489
PTGS2	-2.98163	6.0861	164.862	9.80644e-38
GATA3	-2.97534	3.58306	27.9777	1.22724e-07
CA4	-2.94347	2.55035	10.5988	0.00113162
FUT1	-2.93343	2.16637	7.23972	0.00713083
LOC100519368	-2.93031	1.69409	4.52697	0.0333646
S100A8	-2.91789	1.62769	4.25045	0.0392399
CXCL2	-2.91354	4.5962	62.9966	2.07067e-15
NME4	-2.90736	2.15909	7.08547	0.00777113
SFRP2	-2.90359	10.7847	343.658	1.01919e-76
DCN	-2.89621	10.0001	333.82	1.41516e-74
TLR2	-2.87148	1.5498	3.87819	0.0489173
TMEM59L	-2.86714	6.69526	199.02	3.41762e-45
BDNF	-2.81851	5.12619	87.7148	7.56046e-21
NOR-1	-2.81848	3.0816	16.2378	5.5869e-05
ANGPTL4	-2.81614	5.51236	111.283	5.12895e-26
MAN1A1	-2.80119	5.95969	140.313	2.27399e-32
GATA-6	-2.72083	3.35428	19.9217	8.06789e-06
AHR	-2.66137	4.473	49.7981	1.70409e-12
ENG	-2.62442	4.27156	41.535	1.15782e-10
NR4A2	-2.62084	2.03313	5.26127	0.0218051
KCNG1	-2.56296	2.31743	6.7459	0.00939633
FYCO1	-2.55172	1.92326	4.55991	0.0327289
CDA	-2.54864	2.85518	11.2065	0.000815095
PAX6	-2.53093	4.9575	65.5272	5.73165e-16
SR-PSOX	-2.51952	4.69769	54.2299	1.78353e-13
HOXA5	-2.48551	4.54033	47.1521	6.56871e-12
ERG	-2.45665	6.09385	121.558	2.88451e-28
ARHGDIB	-2.45002	3.81702	25.4138	4.626e-07
BMPR1A	-2.44578	1.85122	3.9659	0.0464306
TXNIP	-2.44053	6.07927	119.704	7.34233e-28
PTGES	-2.41012	8.8783	227.121	2.53036e-51
PRNP	-2.36914	2.16752	5.11923	0.0236621
CHGB	-2.34295	2.49539	6.87168	0.00875722
HSD17B7	-2.34273	2.16888	5.01269	0.0251622
GPX3	-2.33617	5.74878	94.429	2.54045e-22
C3H2orf40	-2.30942	2.16699	4.87162	0.0273019
IGFBP4	-2.2993	4.02758	27.324	1.72063e-07
LOC100514340	-2.29287	4.25923	32.9081	9.66209e-09
CP	-2.27654	2.45129	6.2744	0.0122495
E4	-2.2347	3.43625	15.494	8.27674e-05
RHBDL2	-2.2318	6.32683	114.499	1.01322e-26
PTX3	-2.22893	5.86064	92.3032	7.43639e-22
SLC30A4	-2.22055	2.15448	4.47569	0.0343803
THY1	-2.21923	2.41339	5.77762	0.0162315
CCL11	-2.20422	4.26509	30.9614	2.63216e-08
RAMP2	-2.17685	4.29526	31.1237	2.42101e-08
CYP24A1	-2.16099	2.09911	4.05391	0.0440692
CALCB	-2.13787	5.06667	53.3946	2.72848e-13
TGFBR3	-2.13364	3.00193	9.47713	0.0020805
TN-X	-2.1311	2.36032	5.11678	0.0236955
C4	-2.07757	3.85085	19.767	8.7481e-06
INMT	-2.04201	4.15051	24.7313	6.59048e-07
FOLR1	-2.0052	4.02385	21.5508	3.44586e-06
SERPING1	-1.95544	7.29856	124.066	8.14697e-29
MFAP5	-1.89171	6.38339	87.9573	6.68832e-21
SHOX2	-1.8797	2.41789	4.33494	0.0373377
PPAP2C	-1.86844	4.79712	35.0349	3.23842e-09
CCL2	-1.85712	10.0984	150.571	1.30044e-34
IGFBP6	-1.83944	10.1852	148.31	4.0577e-34
CFB	-1.82291	3.04202	7.49861	0.00617466
CDH11	-1.80089	8.14786	124.03	8.29702e-29
ANPEP	-1.7571	4.66753	28.4981	9.37893e-08
LRRK2	-1.75472	5.93728	62.7885	2.30139e-15
SELM	-1.75399	7.69081	110.174	8.9745e-26
DNAJA4	-1.74535	3.54832	11.0563	0.00088384
MIC-2	-1.73237	3.70984	12.6225	0.000381132
CHMP4C	-1.72383	3.89857	14.7816	0.000120706
ARPC1A	-1.70856	4.12812	17.6896	2.60045e-05
CXCL14	-1.69227	7.38062	97.1887	6.30268e-23
APOE	-1.6781	2.9297	5.80069	0.0160199
MMP2	-1.67379	6.78705	81.2849	1.95411e-19
LSAMP	-1.63856	4.81692	28.0786	1.16487e-07
STAT3	-1.61083	3.52641	9.38261	0.00219053
SGK1	-1.59521	5.89998	52.1142	5.23638e-13
LOC100514231	-1.52763	3.1957	6.26465	0.012317
CLU	-1.51765	11.7148	105.843	7.98318e-25
CYBRD1	-1.50173	3.35052	7.02278	0.00804792
F2R	-1.49619	5.5324	37.7705	7.95746e-10
STEAP1	-1.46851	7.44491	75.4529	3.74225e-18
CTSK	-1.46772	4.43765	17.1893	3.3833e-05
DKK3	-1.46236	6.59825	59.3925	1.29163e-14
SYNGR1	-1.45743	3.96181	11.4657	0.000708938
CEND1	-1.45499	4.72414	21.0747	4.41718e-06
HOPX	-1.45326	6.35056	53.4413	2.6644e-13
SMAP2	-1.44888	7.19159	69.5022	7.63289e-17
DDX58	-1.43876	3.19947	5.64126	0.0175426
VEGFA	-1.43098	5.38743	32.0596	1.49515e-08
OPTN	-1.42006	8.04395	78.3845	8.48137e-19
ABHD14A	-1.39074	6.32603	48.7857	2.85514e-12
SQRDL	-1.38254	8.05708	74.7208	5.4221e-18
NCOA3	-1.37873	3.10024	4.72981	0.0296441
FAM177A1	-1.36226	6.34513	47.2746	6.17063e-12
ARPC1B	-1.36142	5.81192	37.0515	1.1505e-09
CRSP-2	-1.33854	3.74949	8.08226	0.00447007
LIPG	-1.3384	3.49578	6.472	0.0109587
MMP1	-1.33797	6.43366	47.4681	5.59053e-12
ABHD5	-1.32999	3.64975	7.33242	0.00677219
TNIP1	-1.31395	3.85249	8.58957	0.00338095
TBX2	-1.31284	3.57972	6.71618	0.00955422
PROCR	-1.3121	4.22988	11.791	0.000595189
FBN1	-1.30258	7.06906	55.1404	1.12223e-13
LCN2	-1.29676	4.91501	19.5375	9.86429e-06
NFATC2IP	-1.29053	3.3266	5.1516	0.023225
C1QTNF6	-1.28943	3.14001	4.32255	0.0376106
CD247	-1.28933	3.92628	8.81548	0.00298686
PLAC9	-1.2799	8.97288	70.4349	4.75712e-17
MSX1	-1.27448	3.39512	5.36361	0.0205612
PLAT	-1.27103	6.85545	49.6766	1.81292e-12
ABCB1	-1.26891	5.74422	31.3087	2.20089e-08
PPPDE2	-1.25833	4.45224	13.0144	0.000309101
HIST1H2BD	-1.24339	5.0756	20.1609	7.11922e-06
PRAF2	-1.23271	6.47091	41.0081	1.51603e-10
SLA-DMB	-1.23167	4.3055	11.1462	0.000842029
INPP1	-1.22747	6.8438	46.0861	1.1317e-11
CAMK1	-1.22575	5.93954	32.326	1.30359e-08
C-FLIP	-1.20836	3.56894	5.68341	0.017126
IL13RA1	-1.19711	4.64515	13.7751	0.000206054
CD46	-1.18934	4.75671	14.7513	0.000122666
PITPNC1	-1.18824	4.20199	9.53768	0.00201296
KLF6	-1.1857	6.83551	43.0857	5.23928e-11
LMO4	-1.16734	7.43348	48.5986	3.14101e-12
SLC7A7	-1.15717	4.13903	8.61286	0.00333797
GUCY1A3	-1.15558	4.07618	8.13599	0.00433952
CNN1	-1.13083	4.15647	8.3651	0.00382496
IL6ST	-1.12658	7.68656	47.6299	5.14784e-12
SLC25A19	-1.1171	3.50628	4.62267	0.0315521
LUM	-1.11303	7.72374	46.8072	7.83255e-12
ZER1	-1.10525	4.1021	7.64524	0.00569222
GALNTL2	-1.0974	3.86171	6.12234	0.0133484
IRF7	-1.09667	4.54666	10.7769	0.00102776
MX1	-1.06882	3.65812	4.86761	0.0273654
DSTN	-1.06705	10.1955	52.2203	4.9611e-13
DDIT4	-1.06435	8.03804	44.9756	1.99503e-11
CBX8	-1.06241	3.61131	4.61066	0.0317738
THBD	-1.06214	3.47386	4.06514	0.0437772
COL3A1	-1.05747	10.2868	51.4374	7.39178e-13
PDE4B	-1.0472	4.0553	6.63237	0.0100142
IRF1	-1.03847	4.13486	6.95869	0.00834131
ATXN3	-1.0342	5.04248	13.8206	0.000201119
CTSZ	-1.0285	6.76409	32.0277	1.51991e-08
GNAI2	-1.0198	4.28789	7.62932	0.0057427
MYL9	-1.00465	7.8746	39.2665	3.69723e-10
IFI30	-1.00333	8.14162	40.6355	1.83443e-10
ICAM3	-0.99945	3.56345	3.92975	0.0474391
GGTA1	-0.997449	6.18949	24.4419	7.6585e-07
CUEDC1	-0.993109	4.35738	7.66543	0.00562889
LOC100156657	-0.986275	4.6391	9.4308	0.00213371
LAMP2	-0.975088	6.09978	22.5068	2.09406e-06
PLAU	-0.963811	8.14714	37.5889	8.73383e-10
STK19	-0.962317	4.97241	11.4711	0.000706868
SMAD7	-0.958431	4.69128	9.27675	0.0023208
SOCS6	-0.952147	4.391	7.26368	0.0070363
TPST1	-0.942617	4.50889	7.83076	0.00513646
KLF4	-0.937005	6.25681	22.2287	2.42035e-06
PN-1	-0.927088	11.3054	40.4534	2.01363e-10
SLC9A3R2	-0.919514	4.72816	8.812	0.00299256
NCEH1	-0.909762	4.13155	5.37421	0.0204365
CD47	-0.903004	8.37914	33.9592	5.628e-09
AWN	-0.900613	8.67236	34.7554	3.73839e-09
TIMP1	-0.898925	10.4977	37.5909	8.72501e-10
SLC25A15	-0.897943	4.36897	6.36963	0.011609
MARCH2	-0.896268	5.89483	17.3248	3.15053e-05
RGS2	-0.895556	4.63156	7.82185	0.00516183
CPT1A	-0.892438	5.35346	12.7469	0.000356596
TKT	-0.873155	8.6456	32.6114	1.1255e-08
RAI14	-0.87045	7.17095	25.8883	3.61763e-07
GLUD1	-0.860497	8.1033	29.9159	4.51196e-08
LOC100517160	-0.854657	8.03031	29.2492	6.36433e-08
LGALS3	-0.84396	10.2106	32.9754	9.33329e-09
ATP2A2	-0.837037	6.74732	21.3415	3.84312e-06
PYGL	-0.832115	5.57826	12.6847	0.000368658
LEPROT	-0.831577	8.34569	28.7996	8.02681e-08
KLF12	-0.826874	4.76979	7.39714	0.00653277
CYB5B	-0.822334	6.62129	19.8033	8.58344e-06
LMNA	-0.820478	9.83457	30.8306	2.81569e-08
TBCC	-0.814712	6.19403	16.4828	4.90936e-05
RNF181	-0.813742	7.64194	25.0183	5.67877e-07
ISG12(A)	-0.811766	6.07617	15.5303	8.11953e-05
RN5-8S	-0.806758	11.9679	30.9416	2.65904e-08
DHRS11	-0.800951	5.06377	8.54022	0.00347384
KCNMA1	-0.791028	4.70352	6.43008	0.0112204
IMPAD1	-0.79033	6.99001	20.4802	6.02504e-06
FAT1	-0.789942	6.71096	18.7923	1.45754e-05
MMP14	-0.781791	4.73971	6.47801	0.0109217
ATG7	-0.773023	4.97903	7.50592	0.00614964
PDLIM4	-0.772452	7.16065	20.4747	6.04239e-06
PSMB10	-0.767459	6.55277	16.8539	4.03693e-05
VIMP	-0.763284	6.16749	14.3507	0.000151725
ARV1	-0.761532	5.63787	11.0031	0.000909609
TJP2	-0.76105	6.01083	13.2664	0.000270212
SYAP1	-0.752929	7.8888	22.3527	2.26895e-06
DHRS4	-0.750028	6.22787	14.2035	0.000164062
HNMT	-0.746797	5.80314	11.5818	0.00066601
ATP1B1	-0.746727	6.64397	16.5116	4.83525e-05
ID2	-0.737923	7.83971	21.3364	3.85341e-06
ACY1	-0.734517	4.85686	6.23113	0.0125523
IGFBP7	-0.728696	11.7236	25.258	5.01514e-07
SEC62	-0.726266	8.83532	23.0285	1.59614e-06
IRF3	-0.726161	6.49432	14.8137	0.000118673
CD14	-0.716154	5.59632	9.55277	0.00199648
B4GALT7	-0.71603	4.79827	5.68686	0.0170924
SKIV2L	-0.714872	5.57289	9.39503	0.00217575
JAK2	-0.704178	4.69257	5.08596	0.0241203
S1PR2	-0.703698	5.95056	11.0472	0.000888235
STARD3	-0.692211	4.45713	4.11342	0.0425443
GNA11	-0.687802	4.8012	5.26374	0.0217742
JAK1	-0.686727	8.0967	19.1723	1.19432e-05
YIF1B	-0.677341	4.9242	5.57433	0.0182257
EPHX1	-0.677196	5.50724	8.10667	0.00441026
SLA-8	-0.675952	4.66247	4.58616	0.0322312
ATM	-0.673765	6.29103	11.7946	0.000594036
CDH13	-0.672922	6.59916	13.2388	0.000274213
EFCAB4A	-0.668138	6.92558	14.4176	0.000146431
ASPN	-0.665379	7.00014	14.665	0.000128408
CRY	-0.66383	6.84584	13.9298	0.000189769
CD70	-0.657785	6.73414	13.2102	0.000278423
COMMD6	-0.657729	7.33816	15.5163	8.17949e-05
NFS	-0.65669	6.46853	12.0413	0.000520347
CAPN7	-0.655975	5.28946	6.67174	0.00979536
LOC100154500	-0.655099	5.09132	5.85524	0.0155308
KITLG	-0.653136	5.65923	8.24019	0.00409729
CLDND1	-0.649438	7.87584	16.6765	4.43264e-05
COL1A2	-0.644886	12.1222	19.8848	8.22516e-06
PTRH1	-0.643905	5.74583	8.39395	0.00376472
SECISBP2L	-0.642891	6.814	12.9666	0.000317089
BMI1	-0.641995	6.52282	11.7389	0.000612055
PEAK1	-0.641458	5.96333	9.26908	0.00233055
SLC30A9	-0.640699	5.85795	8.78553	0.0030363
IKBIP	-0.640088	6.0064	9.43312	0.00213101
PIP5K1A	-0.63807	5.84225	8.65553	0.0032607
ADM	-0.63114	6.67252	11.9342	0.000551129
DGAT	-0.630973	4.79205	4.40433	0.0358479
HPS5	-0.628142	5.25841	6.02224	0.0141267
AFAP1	-0.624957	5.32677	6.20906	0.0127098
IL27RA	-0.612082	7.62517	14.2414	0.000160797
PHF11	-0.608113	5.9065	8.12114	0.00437521
GAS2L1	-0.604914	6.80999	11.4661	0.000708777
TNFRSF1A	-0.6002	6.78181	11.2088	0.00081412
NR2F2	-0.597997	5.32088	5.67801	0.0171788
LIMS1	-0.588165	7.82687	13.5816	0.000228417
SLA-6	-0.586553	5.96502	7.78955	0.00525492
CASP3	-0.580805	4.95836	4.21613	0.0400414
EXOSC7	-0.576829	5.48559	5.82065	0.0158391
DOK1	-0.576711	5.67325	6.48184	0.0108982
SCAMP2	-0.5725	6.20718	8.27361	0.00402255
NSF	-0.571403	5.01397	4.24459	0.0393755
GSTO1	-0.56524	9.36136	14.4646	0.000142821
CBR3	-0.565118	5.50847	5.6826	0.0171339
CAV2	-0.562818	8.53384	13.5406	0.00023346
IL33	-0.55807	8.23486	12.9375	0.000322072
DCP1A	-0.557981	5.48878	5.48104	0.0192238
MAP1LC3A	-0.554009	7.40651	11.2082	0.000814354
FCGRT	-0.550355	8.88692	13.3431	0.00025937
NUCB1	-0.550203	7.12166	10.3743	0.00127783
THBS1	-0.543075	11.0524	13.9915	0.000183641
KRCC1	-0.541446	6.45792	8.18297	0.00422854
SELK	-0.540751	8.69016	12.6993	0.000365796
ASCC1	-0.539485	6.55694	8.41952	0.00371214
HEXA	-0.534838	5.93525	6.40846	0.0113578
RABAC1	-0.534495	6.4937	8.08573	0.00446151
AREG	-0.534324	8.06924	11.6257	0.000650482
SMOX	-0.532108	5.79586	5.89737	0.0151635
S100A10	-0.531516	8.16372	11.634	0.000647576
JUP	-0.527409	5.88892	6.07541	0.0137076
SDCBP	-0.524611	9.16659	12.3443	0.000442327
RAB35	-0.522735	6.21779	6.94	0.0084289
ADI1	-0.522732	7.86582	10.8276	0.000999986
DIAPH1	-0.521577	5.61771	5.14336	0.0233354
STARD3NL	-0.519756	5.64934	5.20981	0.0224598
C7H6orf106	-0.519008	5.18988	3.93958	0.0471626
PLEKHA3	-0.517831	6.00844	6.20479	0.0127405
SAR1A	-0.516906	6.77395	8.31213	0.00393811
EIF4EBP3	-0.510885	7.23632	9.18729	0.00243701
RPL14	-0.507918	10.2488	12.0691	0.000512657
PMEPA1	-0.504632	7.03132	8.5464	0.00346207
NR3C1	-0.502043	5.54732	4.59548	0.0320563
RAB24	-0.496763	6.25471	6.37747	0.0115578
PRKAB1	-0.495965	5.38648	4.07821	0.0434398
PEX3	-0.495535	5.39659	4.102	0.0428324
RPIA	-0.49383	6.41254	6.71176	0.00957793
CAT	-0.491658	7.7536	9.41173	0.00215601
LOC780416	-0.489881	5.90966	5.30237	0.0212964
ING3	-0.489433	5.40899	4.02843	0.0447397
PLIN2	-0.489353	7.05821	8.07144	0.00449683
CYTH2	-0.484747	5.68702	4.63731	0.031284
SQLE	-0.481567	6.16402	5.74849	0.0165028
TMOD3	-0.479857	6.54096	6.63188	0.0100169
SOD2	-0.471396	6.57849	6.48295	0.0108914
SNAP23	-0.470755	6.83024	7.01827	0.00806823
TMCO1	-0.469593	7.09886	7.53107	0.00606438
ERLIN1	-0.467857	6.15925	5.41564	0.0199572
ATF6B	-0.460842	6.35904	5.72391	0.0167355
ARL8B	-0.453701	7.70948	7.96239	0.00477592
DNAJC3	-0.441941	7.25317	6.90895	0.00857652
ANXA1	-0.441319	11.5678	9.31445	0.00227354
IMP3	-0.44113	7.06961	6.59453	0.0102293
ARID4A	-0.440888	5.95527	4.39214	0.0361049
LOC100516994	-0.440793	6.82056	6.12931	0.0132959
PGRMC2	-0.439432	8.7927	8.4669	0.00361668
WIPI1	-0.437063	6.14895	4.72577	0.0297139
UBE2J1	-0.434963	5.95989	4.2795	0.0385747
DYNLRB1	-0.434026	9.35348	8.54914	0.00345686
C7H15orf29	-0.431259	6.33698	4.96961	0.0257964
WFDC1	-0.420413	9.6252	8.12397	0.00436839
TPM4	-0.419291	9.00039	7.82054	0.00516556
SRI	-0.418516	7.74082	6.8204	0.00901226
RDBP	-0.417988	8.08761	7.15121	0.00749134
ERP44	-0.416752	7.03397	5.83514	0.0157091
MSN	-0.415697	9.86592	8.00761	0.00465811
KDELR3	-0.414026	8.7172	7.47649	0.00625097
PTPN1	-0.408908	6.3851	4.55977	0.0327315
C7H6orf153	-0.401374	7.06134	5.45429	0.0195204
CAST	-0.400042	8.98401	7.11601	0.00763985
UROD	-0.396734	6.83477	4.99876	0.0253654
SPRYD3	-0.391508	6.73696	4.72744	0.029685
ID1	-0.390755	9.53963	6.99521	0.00817283
ATP6V1G1	-0.387003	8.9202	6.63326	0.0100092
ALG5	-0.384624	7.54182	5.56503	0.0183227
C9H11orf54	-0.379697	6.36141	3.89693	0.0483743
AP3B1	-0.373737	6.60962	4.13699	0.0419558
JTB	-0.373019	7.32996	5.01595	0.0251148
MCL1	-0.371199	7.07649	4.69168	0.030309
SUS2DD	-0.369139	6.97561	4.504	0.0338157
CCPG1	-0.368279	7.79278	5.3343	0.0209097
NCOA4	-0.366031	6.62131	3.98057	0.046028
TVP23B	-0.364384	7.31046	4.76911	0.0289749
FIBP	-0.364068	7.27873	4.72722	0.0296888
TALDO1	-0.362519	9.60986	6.03928	0.013991
LAMTOR2	-0.35405	8.02354	5.09265	0.0240274
DDRGK1	-0.351551	7.76238	4.83501	0.0278874
AP1M1	-0.349327	7.418	4.4875	0.0341435
LOC733646	-0.349253	8.42822	5.19252	0.0226842
TMEM59	-0.347814	8.90093	5.35602	0.0206509
TSPAN6	-0.347247	7.27997	4.30263	0.0380536
KLF3	-0.341178	7.01852	3.90026	0.0482785
EMP3	-0.340295	10.1733	5.42223	0.019882
RAB11B	-0.333669	7.18343	3.89421	0.0484528
FDPS	-0.326032	7.84174	4.21134	0.0401546
DNAJB11	-0.324639	7.97069	4.25254	0.0391917
UCHL1	-0.32355	9.59225	4.8107	0.0282836
ECHS1	-0.317816	9.31438	4.58278	0.0322948
GPX4	-0.316693	8.98055	4.4661	0.0345739
AKAP2	-0.306486	8.47316	4.01636	0.0450608
CAV1	-0.296817	10.8976	4.18853	0.0406983
RPL15	0.284828	10.9994	3.86342	0.0493495
GLRX3	0.288598	9.91156	3.87315	0.0490644
RANBP1	0.291062	10.6707	4.01189	0.0451804
COX6B	0.294168	10.2235	4.05922	0.0439309
C1H14orf166	0.295488	9.58393	4.01145	0.0451922
RPS17	0.296216	12.276	4.22676	0.0397913
RPL26	0.297592	13.3886	4.284	0.0384727
PCBP2	0.29877	8.98126	3.97055	0.0463028
PSMA7	0.303145	9.45297	4.19615	0.0405158
TPI1	0.307791	9.466	4.3285	0.0374794
PGK1	0.308268	10.0017	4.43036	0.035305
HNRNPH3	0.312571	8.47407	4.17847	0.0409406
PBK	0.317075	7.90301	4.01326	0.0451437
GLRX	0.318106	8.3848	4.28134	0.038533
TOPOII	0.321224	9.47328	4.71616	0.0298804
HMGB1	0.323097	12.0389	5.01958	0.0250622
NUCKS1	0.328624	9.61282	4.9641	0.0258787
CWC27	0.329567	7.47951	4.03722	0.0445072
PCBD1	0.330285	7.36933	3.96882	0.0463504
FOXO1	0.3383	7.66248	4.40433	0.0358477
SLBP	0.339185	7.37378	4.18349	0.0408196
SRSF1	0.34136	8.36129	4.92026	0.0265435
CDKN3	0.353843	8.23131	5.21071	0.0224482
LDHB	0.354152	11.0835	5.97429	0.0145159
NAP1L1	0.358119	10.4738	6.04542	0.0139424
ELAVL1	0.362946	7.57702	4.97853	0.0256638
HSPCB	0.363027	12.131	6.3378	0.0118191
ACTN1	0.363406	7.81388	5.19568	0.0226431
RDX	0.36407	9.41723	6.03834	0.0139984
UQCR10	0.371041	9.21899	6.20872	0.0127122
DICER1	0.371204	6.87752	4.41803	0.0355611
ACADM	0.374664	8.76224	6.14145	0.0132049
HINT2	0.375288	7.88362	5.60011	0.0179593
PHGDH	0.377481	8.15392	5.87561	0.0153521
HSPE1	0.379663	10.3075	6.76673	0.00928728
CKAP4	0.379806	9.99422	6.71542	0.0095583
PCNA	0.37994	8.3352	6.07092	0.0137425
GSTA4	0.381478	7.936	5.83037	0.0157518
SUDS3	0.384832	7.27471	5.27222	0.0216684
COX7A1	0.386403	7.04577	5.02505	0.0249831
ECI1	0.387303	6.50619	4.27387	0.0387027
FUS	0.388853	6.61849	4.46964	0.0345022
MAGED1	0.395612	8.78344	6.86339	0.00879795
PPP1CB	0.403514	8.56766	7.01048	0.0081034
AKR7A2	0.407476	6.86872	5.31989	0.0210834
CHCHD1	0.408629	7.64972	6.39484	0.0114453
CHCHD4	0.41922	7.24783	6.20672	0.0127267
CDK2AP1	0.424091	9.50891	8.21753	0.00414876
TNFRSF12A	0.424491	7.27445	6.39885	0.0114194
CYB5A	0.424729	7.91439	7.19578	0.00730754
ATP5I	0.425263	10.3262	8.4862	0.00357851
HADH	0.428241	8.29444	7.67782	0.00559038
FABP5	0.43037	5.96698	4.18641	0.0407493
EIF4E2	0.430866	7.55591	6.98303	0.00822862
HAUS1	0.432427	7.7169	7.23309	0.00715717
C2H1orf35	0.433723	9.36586	8.54083	0.00347267
CTNNB1	0.437212	9.22278	8.61085	0.00334166
CCDC59	0.439206	7.97719	7.76159	0.0053369
ATP5G3	0.444232	11.1361	9.39085	0.00218071
CNDP2	0.444561	7.07634	6.69168	0.00968641
NDUFA8	0.445448	8.69201	8.61991	0.00332509
CNOT2	0.4493	5.92153	4.48921	0.0341094
NDUFS3	0.449573	8.02801	8.18854	0.00421559
SCAMP1	0.451968	6.36724	5.50362	0.0189771
TGIF1	0.455024	7.7905	8.11086	0.00440008
TMEM126A	0.457921	8.15927	8.63791	0.0032924
RPP38	0.465206	6.33776	5.74956	0.0164928
ATP5A1	0.466049	10.3435	10.1898	0.00141219
ABR	0.469932	6.79741	6.8997	0.00862103
LRPAP1	0.470842	5.52548	3.99744	0.0455695
COX7C	0.475686	11.5504	10.8109	0.00100905
FADS3	0.478343	6.74937	7.0434	0.00795579
SLC2A2	0.478362	14.7147	11.0615	0.000881397
FH	0.478507	8.52638	9.79984	0.00174527
ACADL	0.481773	7.44996	8.53353	0.00348662
ALG10	0.483236	6.4993	6.59498	0.0102267
AGK	0.485931	5.79637	4.90614	0.0267613
PTPMT1	0.495181	7.15776	8.45416	0.0036421
COX6C	0.497487	10.2696	11.5825	0.000665763
ARL6IP5	0.49889	8.23622	10.3367	0.0013041
SOD1	0.499312	8.98879	11.0642	0.000880128
MRPL44	0.505925	5.47038	4.44085	0.0350888
ASNS	0.509442	9.12832	11.6043	0.000658002
ESD	0.509574	9.34577	11.7504	0.000608313
PHF6	0.51108	5.53204	4.70182	0.0301306
DNMT1	0.516897	8.97498	11.8293	0.000583071
AMZ2	0.521763	7.92779	10.8608	0.000982212
ASH2L	0.523886	5.88708	5.96229	0.014615
TXN2	0.52434	8.14185	11.2794	0.000783698
CHSY1	0.527387	6.6452	8.24209	0.00409301
KDM1A	0.528854	6.06556	6.63783	0.00998355
CHTOP	0.533779	7.25746	10.0431	0.00152921
EIF4A2	0.536609	8.82182	12.6139	0.000382888
SLC7A1	0.538946	5.42736	4.8973	0.0268988
MDK	0.541189	9.28321	13.2133	0.000277977
LOC100514810	0.543455	9.66947	13.5426	0.000233212
CIRBP	0.544597	7.44109	10.8785	0.000972855
LIAS	0.546812	5.52005	5.33126	0.0209463
HMGN3	0.548789	9.18869	13.5048	0.000237956
FAM49B	0.549487	8.30058	12.605	0.000384711
OSTF1	0.550345	8.23112	12.5415	0.000398002
H2AFZ	0.56615	10.8544	15.1513	9.92281e-05
POLD2	0.566446	5.70089	6.32899	0.011878
PSIP1	0.567863	8.72026	14.0072	0.000182108
ODF2	0.56976	5.40146	5.39232	0.0202255
FAM162A	0.571875	8.80045	14.2853	0.000157085
PRIM1	0.572327	6.08167	7.77857	0.00528696
QDPR	0.573863	8.19445	13.5705	0.000229765
LOC733653	0.579114	5.18892	4.87138	0.0273057
ATP2B1	0.584636	7.48007	12.6193	0.000381774
HMGB2	0.586845	12.8681	16.547	4.74593e-05
MYO6	0.603691	6.44315	10.0541	0.00152007
ARL6IP4	0.605319	5.86576	7.83947	0.00511176
PHI-1	0.606582	10.6467	17.3131	3.16998e-05
LOC100525480	0.606821	7.80981	14.3872	0.000148811
RAD51	0.60792	5.48606	6.41102	0.0113414
EZH2	0.610504	6.54648	10.6524	0.00109928
NME3	0.611665	6.96811	12.2393	0.00046794
CCNE2	0.614442	6.61302	11.0365	0.00089333
PFN1	0.617314	11.9852	18.2137	1.97448e-05
LOC100155068	0.6178	4.78286	4.17815	0.0409483
PLD3	0.626205	4.66359	3.92718	0.0475115
C5H12orf11	0.626437	5.70911	7.73826	0.00540629
TNC	0.626588	6.89092	12.5405	0.000398218
SIX4	0.62873	5.53822	7.106	0.00768265
TADA3	0.629718	5.72848	7.94295	0.0048275
NDUFA4	0.634003	9.77128	18.4683	1.72755e-05
F3	0.639099	4.61582	3.93641	0.0472516
GBI1	0.645277	5.57503	7.63053	0.00573883
SLC41A1	0.64932	5.20652	6.17478	0.0129584
ARHGEF2	0.650837	5.34621	6.77007	0.0092699
SPP1	0.652739	5.40633	7.10036	0.00770685
SIX1	0.655819	7.85412	16.9174	3.90412e-05
TMSB10	0.659351	14.2945	20.9193	4.7904e-06
BRP44L	0.660553	7.64854	16.5737	4.67966e-05
CCNA2	0.661756	7.7164	16.8055	4.14128e-05
MIIP	0.662153	4.53233	3.95437	0.0467499
TMEM38B	0.663026	5.3376	6.9756	0.00826286
RN18S	0.671446	16.6025	21.7195	3.15573e-06
PRKAR1A	0.67485	9.81578	20.939	4.74147e-06
SNRPF	0.67605	8.84869	19.9681	7.87469e-06
HACE1	0.677778	5.46315	7.86439	0.00504178
TMPO	0.681615	6.70977	14.0137	0.00018148
FASN	0.693549	5.82541	10.0604	0.00151491
PRIM2	0.700051	5.68582	9.47867	0.00207874
SPATS2L	0.705475	8.93921	21.8638	2.92701e-06
SPATA24	0.709525	4.73936	5.31215	0.0211772
HABP4	0.720861	5.58756	9.52085	0.00203151
KDM5C	0.72606	4.63053	5.14864	0.0232646
TMEM189	0.727794	8.06182	21.361	3.80422e-06
THOC6	0.743762	5.86814	11.8057	0.000590507
BANP	0.751204	4.47681	4.86651	0.0273828
SMYD2	0.75663	5.35361	9.10936	0.00254305
TIMP2	0.756923	9.83251	26.2723	2.96509e-07
AHCY	0.765939	7.70147	22.3578	2.26295e-06
AGPAT5	0.766281	5.90072	12.6908	0.000367455
DBI	0.769293	9.35381	26.5915	2.51351e-07
SPIN1	0.770081	4.39619	4.78934	0.0286364
SPAG5	0.779337	4.50301	5.32892	0.0209744
TMCO3	0.784027	5.56947	11.1249	0.000851783
HSD17B8	0.802406	6.22602	16.1542	5.83894e-05
CMTM7	0.804176	4.86837	7.43274	0.00640478
VCAN	0.804868	6.42009	17.5643	2.77747e-05
ETS1	0.805809	5.15101	9.07053	0.00259762
ZFP64	0.806409	4.1273	4.204	0.0403287
LOC595122	0.806954	8.91198	28.4474	9.6277e-08
KLHDC4	0.807953	4.51849	5.81535	0.0158869
BMP4	0.808505	5.85027	13.7956	0.000203808
PRR5	0.811819	5.42181	10.9667	0.000927626
GYS1	0.816787	4.76154	7.07656	0.00780986
TYW3	0.82488	5.56884	12.3062	0.000451466
EIF1AY	0.827357	5.83754	14.3767	0.000149646
SLC3A1	0.832691	4.4095	5.60513	0.017908
C1H6orf162	0.846377	5.5198	12.5346	0.000399494
ALDH4A1	0.851628	4.33836	5.57277	0.0182419
GK	0.851774	4.68583	7.32872	0.00678614
LOC100156358	0.853262	9.47558	32.8089	1.01677e-08
MICU1	0.857141	8.28283	30.3069	3.68805e-08
TPM1	0.859794	9.59085	33.4773	7.21017e-09
ME3	0.860883	4.17857	4.95035	0.0260854
LOC733643	0.875866	6.71578	22.9861	1.63173e-06
SGCD	0.899329	6.20355	19.9427	7.97971e-06
FOXN3	0.905193	8.13629	33.119	8.66872e-09
AXL	0.905344	8.45692	34.2985	4.7275e-09
DPP4	0.910149	5.36449	13.1946	0.000280755
IBA57	0.933172	4.60772	8.22475	0.00413228
ASF1B	0.933435	4.86591	9.95785	0.00160165
TXNRD2	0.936082	4.23145	6.13716	0.013237
AKAP9	0.936176	8.02702	34.9186	3.4378e-09
SCD	0.937693	4.15958	5.80028	0.0160236
C18H7orf41	0.943343	6.81361	27.3732	1.67739e-07
CPPED1	0.965835	4.27736	6.7855	0.00919014
LOC100152407	0.974759	5.23795	13.9545	0.000187293
TES	0.984147	8.00193	38.2959	6.07891e-10
IGFBP5	0.998813	8.12039	40.1454	2.35744e-10
PRDX6	1.00423	9.22871	44.6259	2.38519e-11
INSIG1	1.00624	4.55991	9.13908	0.00250207
SLC37A4	1.00728	4.1176	6.45798	0.0110455
CCDC84	1.01061	10.7752	47.5229	5.43658e-12
ACSL3	1.01602	5.50716	17.8182	2.43048e-05
TPD52	1.02747	8.07745	41.991	9.16938e-11
BLM	1.04021	4.87587	12.3112	0.000450256
AZIN1	1.04954	6.87524	34.2228	4.91507e-09
NLN	1.05502	6.35971	29.0296	7.12809e-08
TIAF1	1.08771	3.83904	5.84201	0.015648
PEX2	1.09502	3.563	4.64879	0.0310755
NUDT2	1.1056	3.69025	5.27234	0.0216669
HMGA1	1.10636	10.5288	56.4517	5.75965e-14
C1H9orf46	1.10827	7.74601	46.3728	9.77622e-12
VGLL3	1.11747	5.34033	19.2063	1.17325e-05
BTG1	1.125	9.18585	55.5011	9.34054e-14
STMN1	1.13039	9.29085	56.3252	6.14221e-14
SEC24A	1.13459	4.1899	8.52405	0.00350484
NEFL	1.1349	3.98252	7.18696	0.00734352
MAMDC2	1.14163	5.14327	17.9188	2.30535e-05
KAT8	1.14771	5.46395	21.8442	2.95702e-06
C-JUN	1.16056	8.79817	57.4081	3.54147e-14
ENHO	1.1694	5.97502	29.7476	4.92127e-08
SRSF12	1.17011	4.15717	8.81568	0.00298653
TSPO	1.18392	10	63.5205	1.58709e-15
SMYD3	1.2028	4.50397	12.3712	0.000436004
EFEMP1	1.21151	6.03421	32.7686	1.03807e-08
TMEM106A	1.22802	3.21132	4.16172	0.0413473
ST8SIA4	1.23669	4.9959	18.6543	1.56695e-05
RLN	1.24742	4.09149	9.44238	0.00212028
FOLH1	1.25969	3.62707	6.40576	0.0113751
ELAC2	1.26866	4.88095	18.0421	2.16073e-05
NGFRAP1	1.37736	6.29539	47.0005	7.09697e-12
PALM2	1.38332	5.51039	31.8938	1.62837e-08
LHPP	1.38667	5.04744	23.9486	9.89409e-07
TRAF6	1.41923	4.07969	11.8321	0.000582193
SLC9A3R1	1.43196	3.35923	6.3592	0.0116774
RCAN1	1.48521	8.54163	89.9786	2.40756e-21
CFL2	1.4907	10.2555	99.7562	1.72362e-23
BMPR1B	1.49291	3.35514	6.88976	0.00866909
ENTPD1	1.52824	4.14505	14.3478	0.000151958
PRKAA2	1.54955	3.28488	6.91781	0.00853412
MLLT11	1.56012	6.13101	55.1983	1.08962e-13
SLC5A4	1.57138	3.30753	7.24465	0.00711125
RASSF4	1.57885	2.84875	4.72288	0.0297638
SPARCL1	1.58562	3.343	7.57474	0.00591919
SCD5	1.59679	2.84547	4.81406	0.0282284
B3GNT5	1.61166	4.42198	19.7995	8.60041e-06
RAMP1	1.64191	3.6759	10.9065	0.000958253
PKIA	1.65814	8.88298	114.222	1.1649e-26
ADM5	1.66069	3.15151	6.91656	0.00854011
AFAP1L1	1.68017	3.63408	11.0675	0.000878522
BEX1	1.68382	4.21851	18.3071	1.88004e-05
INPP4A	1.68857	3.15652	7.17622	0.00738764
SDC1	1.7061	6.59064	77.8493	1.11209e-18
TMEM26	1.74367	4.41111	22.6235	1.97056e-06
MEST	1.80296	4.08674	18.4331	1.75975e-05
IL18	1.81096	8.93693	135.381	2.72534e-31
FZD2	1.81299	3.86024	15.3724	8.82693e-05
CACNA2D1	1.84979	6.15623	75.516	3.62467e-18
EVL	1.85322	3.49512	11.6056	0.000657531
OXCT1	1.87016	4.53137	28.3057	1.03592e-07
AKR1B1	1.87262	4.04549	19.1186	1.22841e-05
TUBB2B	1.93765	6.44266	92.4308	6.97195e-22
MEG3	1.9555	3.41674	11.9695	0.000540792
IFIH1	2.01299	3.69755	16.1186	5.94977e-05
MGLL	2.01594	5.01783	45.9649	1.20394e-11
HOGA1	2.06918	3.36833	12.6632	0.000372931
ENO3	2.08895	9.11836	178.091	1.2652e-40
CSF1	2.12142	3.58352	15.8811	6.74487e-05
DMD	2.12815	3.7197	17.9711	2.24281e-05
BVES	2.19876	2.15505	4.36917	0.0365948
SLC31A2	2.20503	3.97205	23.7826	1.07851e-06
HHEX	2.23171	2.69431	7.60219	0.00582973
FSCN1	2.24366	2.65809	7.46211	0.00630112
GADD45G	2.30427	4.5451	41.1143	1.43582e-10
MACROD1	2.34338	7.37614	171.592	3.3231e-39
PERP	2.3814	6.59043	140.16	2.45568e-32
SERINC2	2.43377	3.96034	27.6328	1.4667e-07
ANGPT2	2.45818	2.62462	8.32707	0.00390586
MYOD1	2.47523	2.70808	9.01044	0.00268441
HOMER1	2.48055	2.88079	10.8032	0.00101324
MET	2.51315	5.1009	70.0641	5.7407e-17
RYR1	2.53482	2.40735	7.06861	0.00784461
KIT	2.53693	3.34868	17.268	3.24612e-05
MYH7	2.5525	2.04397	5.00143	0.0253264
CLC-5	2.58322	2.50379	7.89201	0.00496537
PCPA1	2.59183	2.03877	5.13385	0.0234636
P2RY6	2.67196	2.1026	5.7264	0.0167117
UNC45B	2.7103	2.09972	5.87897	0.0153228
LOC100626319	2.76827	2.54924	9.34895	0.00223113
HR	2.84441	1.62744	4.01738	0.0450335
PON1	2.85376	1.62824	4.04414	0.0443249
AASS	2.86781	1.70612	4.32187	0.0376255
SRPK3	2.89326	4.90045	76.3854	2.33365e-18
GPD1	2.9348	2.25783	7.75776	0.00534821
MST4	2.96392	3.73362	30.6221	3.13503e-08
FAM213B	2.98962	4.39578	54.5079	1.54823e-13
COX8H	2.99727	2.30939	8.38869	0.00377563
GHRH	3.02399	1.78168	5.06286	0.0244439
CD1D	3.04072	2.31352	8.65489	0.00326185
ABCG2	3.07911	3.15451	19.2214	1.164e-05
GAL	3.09973	3.57275	28.8605	7.77816e-08
SPMI	3.10974	3.13014	19.2701	1.13469e-05
MYF6	3.14978	3.09397	19.2669	1.13659e-05
CIDEA	3.15304	4.91726	87.0074	1.08117e-20
EPHX2	3.19193	1.77725	5.61135	0.0178445
CSRP3	3.20982	3.22811	21.9797	2.75549e-06
PITX2	3.26342	5.92256	169.154	1.13198e-38
PPP2R2B	3.27597	2.93935	17.3674	3.0806e-05
ABRA	3.2952	2.49562	11.6139	0.00065461
MSTN	3.29986	2.44786	11.2348	0.000802789
BCKDHB	3.32166	2.54357	12.2035	0.000477003
GAD1	3.37086	1.97879	7.23176	0.0071625
CYP4F55	3.43159	3.00331	19.9311	8.02846e-06
CLGN	3.43482	4.04525	50.0346	1.51061e-12
MEF2C	3.45928	5.83807	175.722	4.16486e-40
SGCA	3.46044	5.9551	186.391	1.9506e-42
ART3	3.49955	2.6584	14.6841	0.000127112
MYOG	3.58193	3.17296	24.3997	7.82802e-07
RCSD1	3.62454	2.04085	8.70591	0.0031718
KLF5	3.64902	3.2026	25.816	3.75559e-07
BCAS1	3.65687	2.77152	17.3485	3.11147e-05
LOC733663	3.77491	7.45049	365.469	1.8143e-81
ACTA1	3.83369	8.53092	460.759	3.28694e-102
MYBPH	3.93437	4.29963	72.6844	1.52129e-17
GAP43	3.94829	4.83058	109.751	1.11105e-25
POPDC3	3.95828	5.62628	184.587	4.82941e-42
PALMD	3.96789	4.5352	88.0903	6.25326e-21
CD82	3.99752	7.17113	365.959	1.41945e-81
TNNI1	4.01843	7.21037	373.495	3.2451e-83
TRIM55	4.01949	4.13685	65.3198	6.36793e-16
MRLN	4.02543	1.04162	4.56213	0.0326863
DES	4.03181	9.38757	544.714	1.77792e-120
LPPR5	4.04117	1.04231	4.58968	0.0321651
LOC100519311	4.04342	1.04239	4.59348	0.0320939
LIPC	4.05055	1.04268	4.60583	0.0318634
TNNT2	4.05112	5.85744	216.744	4.64049e-49
CLIC5	4.07314	1.04366	4.64557	0.0311338
PGAM2	4.08063	7.56453	418.914	4.20628e-93
PARM1	4.08459	1.0441	4.66542	0.0307759
CARP	4.12357	7.80266	448.948	1.22201e-99
XIRP1	4.1703	2.45716	15.3826	8.77934e-05
ACTC1	4.2839	10.5822	641.173	1.85732e-141
TNNT1	4.3022	7.97589	491.346	7.25966e-109
CBLN4	4.31622	3.74487	51.192	8.37595e-13
UBE2L6	4.31836	1.15609	5.41853	0.0199241
RAB27A	4.36258	1.15838	5.50898	0.018919
TMOD4	4.36729	1.15855	5.51821	0.0188195
SLC15A2	4.38178	1.15931	5.54818	0.0184999
MYH1	4.43604	4.23451	78.5409	7.83591e-19
C1QTNF3	4.57732	6.21399	294.236	5.93867e-66
MYL1	4.58121	10.2299	694.731	4.18388e-153
ART4	4.59272	1.26393	6.34855	0.0117477
C14H10orf116	4.64452	6.58828	352.508	1.20527e-78
TNNC1	4.69883	5.51509	208.067	3.62764e-47
LOC100624161	4.81674	1.36375	7.2636	0.00703662
TRIM63	4.88567	3.05915	31.4307	2.06683e-08
MYLPF	4.95396	10.9304	803.839	7.89482e-177
MLC2V	4.97309	7.25906	481.957	8.01372e-107
POFUT1	5.00263	1.45662	8.16391	0.00427322
ACTN2	5.00559	5.23675	185.989	2.38745e-42
KCNN3	5.02082	1.45799	8.21904	0.0041453
LOC100510918	5.03814	1.45926	8.27147	0.00402728
MYOT	5.13873	3.99537	74.6375	5.6558e-18
TCAP	5.14118	1.54167	8.98772	0.002718
MYH2	5.15427	1.54276	9.03164	0.00265346
SLN	5.22971	4.55154	118.479	1.36197e-27
CA3	5.3181	1.62635	10.0106	0.00155643
RRAGD	5.56688	1.77694	11.8607	0.00057331
CD96	5.56808	3.61976	57.8427	2.83939e-14
FITM1	5.64895	4.46636	116.694	3.34982e-27
CACNG1	5.77506	1.9128	13.7396	0.000209982
MYF5	5.90255	1.98045	14.8905	0.000113937
CORT	5.97703	2.03936	15.7865	7.09083e-05
NCALD	6.06284	2.09794	16.7906	4.17403e-05
HECW2	6.16274	2.15721	17.9431	2.27613e-05

## Sheet: Table_S2
Top differentially expressed genes between DMD and WT SC in DIFF state. +/- log2 fold change means up- respectively down-regulated in DMD
Genes	log2 fold change	log2 counts per million	log2 ratio	p-value
C3	-8.25724	3.70803	88.4337	5.25682e-21
FMO1	-7.99917	3.49948	73.2452	1.14505e-17
SLC46A3	-7.12372	2.73047	36.6324	1.42643e-09
MEOX2	-6.31756	2.09422	19.7624	8.76919e-06
TF	-6.1615	1.98285	17.6342	2.67728e-05
LHX8	-6.08356	1.97236	17.1094	3.52873e-05
ASB9	-6.02825	3.80927	81.7248	1.5642e-19
CA11	-5.95242	1.85806	15.3512	8.92648e-05
POSTN	-5.90636	9.40255	1028.01	1.46341e-225
KCNE3	-5.8514	1.79344	14.3165	0.000154504
FBP1	-5.71063	3.52284	61.8463	3.71342e-15
CRABP1	-5.63748	1.65606	12.3399	0.000443383
C4	-5.60174	7.56122	677.057	2.91668e-149
CASP1	-5.50682	1.58119	11.3269	0.000763918
SGK1	-5.47978	8.77658	868.445	7.10646e-191
SERPING1	-5.27121	10.0578	963.787	1.33591e-211
PDK4	-5.23247	5.82477	309.633	2.62573e-69
NPY1R	-5.10207	3.77626	69.4374	7.88789e-17
GLTP	-5.027	1.33065	8.37164	0.00381121
PI16	-4.91748	5.36512	222.678	2.35615e-50
CLIC2	-4.86425	4.03108	82.644	9.82479e-20
SLA-DQA1	-4.72894	1.14369	6.79071	0.00916336
CXCL12	-4.70873	4.53731	119.729	7.25218e-28
PLA2G12B	-4.68584	1.14138	6.68663	0.00971385
LOC100127151	-4.66017	1.14001	6.6252	0.0100546
IRF6	-4.65672	1.13982	6.61695	0.0101013
DUOXA1	-4.65278	1.1397	6.60817	0.0101512
CCRL1	-4.65243	2.68346	24.1084	9.10644e-07
PHEX	-4.64584	1.13933	6.59164	0.0102459
AIF1	-4.64537	1.13939	6.59111	0.0102489
GABBR1	-4.64175	1.13908	6.58171	0.0103032
B2M	-4.6343	1.13877	6.56462	0.0104026
LIPC	-4.61598	1.13765	6.52031	0.010665
SLC25A35	-4.59357	1.13653	6.46812	0.0109826
CD55	-4.55215	4.6356	124.737	5.80943e-29
CD302	-4.50669	4.99158	159.114	1.76691e-36
RBP4	-4.48774	4.59969	118.954	1.07204e-27
STAT5A	-4.43431	1.03418	5.76516	0.016347
TIGD4	-4.42555	1.03374	5.74662	0.0165204
NFE2	-4.4215	1.03356	5.73818	0.0166
IL6R	-4.42096	1.03362	5.73764	0.0166051
CFH	-4.40536	3.14566	34.9367	3.40596e-09
LOC396897	-4.39989	1.03262	5.69367	0.0170262
NPW	-4.3958	1.03243	5.68519	0.0171087
WT1	-4.38631	1.03205	5.66598	0.0172971
F2R	-4.36182	6.25321	323.458	2.55692e-72
IGFBP6	-4.35722	10.397	756.964	1.22772e-166
FCN2	-4.33035	2.42096	17.5328	2.82389e-05
C2	-4.29938	5.65468	232.289	1.88843e-52
VCAM1	-4.27512	7.8956	549.162	1.91535e-121
CCL19	-4.223	4.53503	106.887	4.71272e-25
DCN	-4.2158	11.7745	752.177	1.34878e-165
LOC100153714	-4.14539	0.918861	4.87004	0.0273269
CP	-4.14397	3.74687	55.1524	1.1154e-13
TNFSF13B	-4.10948	3.39976	40.1093	2.40144e-10
PAQR6	-4.10176	3.39766	39.906	2.66484e-10
PEBP4	-4.09507	2.24256	13.8913	0.000193689
PLBD1	-4.09482	4.91653	136.22	1.78621e-31
ZBP1	-4.07149	0.916213	4.73982	0.0294721
PSP-II	-4.07149	0.916213	4.73982	0.0294721
HOXA13	-4.0503	0.915393	4.70253	0.0301182
KAZALD1	-4.02726	7.05936	408.252	8.80347e-91
TGFBR3	-4.02438	4.38669	89.5662	2.96554e-21
ANGPTL1	-4.01498	5.85957	241.363	1.98358e-54
TNFSF10	-3.96319	4.65044	108.093	2.56455e-25
SLPI	-3.81936	4.38768	84.1207	4.65476e-20
TN-X	-3.81594	3.15728	29.5093	5.56491e-08
SERPINC1	-3.76898	0.793235	3.94306	0.047065
FGL2	-3.76062	5.40877	171.432	3.60163e-39
CD34	-3.75376	1.97352	9.70381	0.00183887
HSD17B1	-3.74216	0.792472	3.90325	0.0481927
F11R	-3.74216	0.792472	3.90325	0.0481927
HPGD	-3.72956	0.792093	3.8845	0.0487338
CCR1	-3.71501	0.79171	3.86331	0.0493529
TRPC1	-3.71501	0.79171	3.86331	0.0493529
ALOX12	-3.70226	0.791331	3.84449	0.0499096
LOC100158001	-3.70226	0.791331	3.84449	0.0499096
BCL2L1	-3.70226	0.791331	3.84449	0.0499096
AKAP3	-3.70226	0.791331	3.84449	0.0499096
AKR1C1	-3.67294	4.40876	81.5862	1.67784e-19
NCEH1	-3.66745	6.63381	310.666	1.56366e-69
EFEMP1	-3.64886	8.139	465.607	2.89531e-103
TXNIP	-3.61438	9.00693	516.846	2.05515e-114
CYP2A19	-3.60683	2.97644	23.3148	1.37534e-06
SEPP1	-3.59627	9.6772	541.666	8.18284e-120
SOX9	-3.56109	5.5166	170.579	5.52885e-39
CAT	-3.48297	10.5853	538.118	4.84096e-119
GATA3	-3.46199	2.84861	19.6665	9.22027e-06
AZIN2	-3.36474	1.72322	6.55096	0.0104828
C3H2orf40	-3.33075	3.08945	23.1744	1.47953e-06
PAMR1	-3.31481	6.82194	288.895	8.656e-65
ADM	-3.26593	10.4255	481.294	1.11726e-106
ASPA	-3.25751	2.32782	10.9295	0.00094643
LUM	-3.15501	9.42564	432.285	5.17167e-96
PLA2G7	-3.15064	1.58173	5.19415	0.022663
LOC780439	-3.13674	1.65265	5.43452	0.0197425
ISG12(A)	-3.12191	7.62249	333.155	1.97514e-74
LOC100151957	-3.09382	2.13527	8.55728	0.00344142
CHI3L1	-3.07075	7.4649	312.557	6.05706e-70
PTF-BETA	-3.06725	4.52025	70.3404	4.99062e-17
PLAC9	-3.04815	9.99369	421.515	1.1419e-93
C1H14orf37	-3.04363	7.35283	299.573	4.08036e-67
C7	-3.00851	2.54703	11.9812	0.000537387
IL16	-2.98588	2.08836	7.70079	0.00551968
LAYN	-2.9739	2.08606	7.63098	0.00573743
PAX6	-2.9438	5.50696	129.704	4.75603e-30
CA4	-2.92887	4.73864	77.2488	1.50723e-18
ENPEP	-2.9201	2.03558	7.08072	0.00779179
GNA14	-2.88637	2.03128	6.90556	0.00859279
NPY	-2.87327	2.02978	6.83951	0.00891631
SCG5	-2.86005	1.50209	4.06606	0.0437533
HOXA5	-2.8206	4.98177	86.7346	1.24107e-20
CFB	-2.81914	4.16004	46.1663	1.08629e-11
KIT	-2.79728	4.23477	48.5785	3.17321e-12
SORD	-2.78172	6.78792	219.449	1.19286e-49
LOC733603	-2.77321	4.32137	51.222	8.24909e-13
ALDH2	-2.7592	7.82507	285.311	5.22746e-64
FOLR1	-2.74416	4.94931	80.7509	2.56037e-19
ACAA2	-2.7214	2.65892	11.3819	0.000741618
CMYA5	-2.71753	4.16237	43.8451	3.55416e-11
CLU	-2.69966	13.5023	361.556	1.29069e-80
SNAI2	-2.68728	2.81902	13.1353	0.000289791
CDH11	-2.67609	9.64838	331.528	4.46659e-74
SOCS5	-2.65234	4.03601	37.8269	7.73089e-10
FST	-2.62451	4.79487	68.1604	1.50722e-16
S100A14	-2.61029	5.37143	99.5172	1.94462e-23
MTMR11	-2.58188	2.79433	11.9166	0.000556348
MITF	-2.5729	5.52481	106.776	4.98374e-25
LOC100154500	-2.56431	6.5044	173.263	1.43394e-39
LOC100155068	-2.52599	2.91672	13.0069	0.000310337
RAMP2	-2.51963	4.78597	63.218	1.8505e-15
DUOX1	-2.50314	1.78442	4.32646	0.0375242
ADAMTS1	-2.46757	3.54145	22.0082	2.71491e-06
GBP2	-2.44416	3.21719	16.2347	5.59583e-05
INMT	-2.44056	3.53736	21.4817	3.5722e-06
DHRS7	-2.4351	7.8759	232.932	1.36753e-52
E4	-2.41069	3.80902	26.9085	2.13322e-07
CD70	-2.37489	4.8875	61.6269	4.1511e-15
C5H12orf57	-2.3525	8.79928	248.298	6.10381e-56
NEFL	-2.31636	4.13117	32.8182	1.01192e-08
STAMBPL1	-2.2858	2.57806	7.93798	0.00484078
THY1	-2.28544	4.31061	37.2819	1.0223e-09
LGALS3	-2.25964	10.3989	252.916	6.00826e-57
GATA2	-2.25675	4.4165	39.7328	2.91187e-10
TNFAIP8	-2.24982	6.55343	142.266	8.50535e-33
ALOX5AP	-2.21509	3.56353	18.801	1.45089e-05
PROCR	-2.21183	3.78234	22.6493	1.94427e-06
SFRP2	-2.21027	12.5485	250.818	1.72233e-56
LOC100514231	-2.20638	3.86853	24.2872	8.29885e-07
MAN1A1	-2.20587	5.90993	102.44	4.4468e-24
OCA2	-2.18756	2.69192	8.2327	0.00411423
PALM	-2.16789	2.24141	5.25201	0.0219214
OXTR	-2.15918	4.5426	40.8468	1.64644e-10
THBD	-2.10336	4.71081	44.23	2.91972e-11
LRRC51	-2.10278	2.42171	5.94028	0.0147986
HNMT	-2.05835	6.05392	98.1952	3.79115e-23
NME4	-2.03411	2.37783	5.37079	0.0204767
ZNF395	-2.02686	4.89182	47.4922	5.5222e-12
DHCR24	-2.0116	5.05388	52.5453	4.2043e-13
EFCAB4A	-1.99508	5.07752	52.603	4.08256e-13
PECAM1	-1.99153	4.53563	35.2285	2.93195e-09
SMAD3	-1.96553	3.28553	11.8676	0.000571198
RPIA	-1.95977	6.05245	89.9759	2.41077e-21
FYCO1	-1.95551	2.57632	6.02641	0.0140933
PPAP2C	-1.94168	4.63773	36.4433	1.57176e-09
C1QTNF6	-1.93938	2.3755	4.8866	0.0270659
MMP2	-1.92678	7.34489	138.194	6.61018e-32
IGFBP4	-1.87641	3.49867	13.3207	0.000262498
SLA-DMB	-1.87548	3.713	15.9953	6.35015e-05
IL6ST	-1.87194	8.8006	164.488	1.18371e-37
IRF7	-1.86626	5.12021	48.0442	4.16725e-12
MX1	-1.86266	4.45762	29.6184	5.26044e-08
FAM113A	-1.85816	5.59246	64.1646	1.14444e-15
KLF4	-1.85568	6.94599	115.996	4.76345e-27
HMGA1	-1.83031	7.98568	143.008	5.85457e-33
CD46	-1.80151	4.52983	29.4091	5.86023e-08
CREB3L4	-1.79504	2.91405	7.15436	0.00747819
TMOD3	-1.75732	6.27778	82.1081	1.28842e-19
CYBRD1	-1.75105	4.02087	18.5108	1.6894e-05
TPST2	-1.74438	5.00499	39.3499	3.54274e-10
FUT1	-1.73735	2.85711	6.40071	0.0114075
ITGB3	-1.73313	4.70974	31.3174	2.19104e-08
FRZB	-1.72208	3.25023	9.02963	0.00265638
ARHGDIB	-1.68154	2.69634	5.16288	0.0230746
MSX1	-1.68084	2.86642	6.04039	0.0139822
PSIP1	-1.66454	7.66336	113.501	1.67604e-26
IFI30	-1.66304	8.60965	129.616	4.97137e-30
P14ARF	-1.65373	3.88804	14.9051	0.000113058
PHYHIPL	-1.64921	5.45889	47.8545	4.59045e-12
ZC3HAV1	-1.63229	2.82388	5.51099	0.0188974
SLC1A3	-1.6192	2.54439	4.145	0.0417577
COL3A1	-1.60773	11.5268	137.071	1.16344e-31
RHOJ	-1.5972	2.65564	4.51187	0.0336605
CXCL2	-1.58617	2.65903	4.46247	0.0346473
AMCF-II	-1.58434	8.34369	114.796	8.72402e-27
CLMN	-1.57174	4.48856	22.2545	2.38805e-06
LOC100512700	-1.57111	7.87235	105.808	8.12228e-25
S1PR2	-1.57087	6.29785	67.6421	1.96036e-16
PPARG	-1.55634	3.32245	8.02547	0.0046124
TPST1	-1.55594	4.87136	29.0594	7.01929e-08
PTX3	-1.51458	9.85385	117.777	1.94008e-27
ANXA4	-1.50947	3.08191	6.09238	0.0135766
EPHX1	-1.49763	6.65408	71.0469	3.48835e-17
ACSS2	-1.48591	3.13463	6.23592	0.0125185
ACY1	-1.47789	5.97883	52.1086	5.25138e-13
LOX	-1.47651	9.91797	112.518	2.7522e-26
FAIM	-1.47315	2.69032	4.02467	0.0448395
CCNH	-1.45201	3.06211	5.54851	0.0184964
SLA-3	-1.43369	6.64631	65.201	6.76369e-16
SLC6A8	-1.42138	4.14018	13.9096	0.000191818
PSMB10	-1.40476	6.72903	64.6845	8.79039e-16
TMTC4	-1.39166	3.35478	6.74138	0.00942017
CD14	-1.3837	5.11629	27.7756	1.36234e-07
LAMP2	-1.37217	6.5687	58.4103	2.12773e-14
FBXO7	-1.3715	3.10876	5.21286	0.0224204
SOD2	-1.37096	6.46103	56.0063	7.224e-14
S100A10	-1.36408	8.05713	83.3841	6.75636e-20
BBS4	-1.35633	5.89237	42.4857	7.12024e-11
CTSL	-1.35574	9.26948	92.6074	6.37687e-22
SLC4A4	-1.35479	4.06788	12.0141	0.00052801
CNPY3	-1.33676	4.78099	20.5217	5.8959e-06
KITLG	-1.32473	4.96074	23.0535	1.57558e-06
IRF1	-1.31823	5.37488	30.0588	4.19138e-08
ANKRD46	-1.31297	2.88758	3.88874	0.048611
NGFRAP1	-1.31272	5.58622	33.8829	5.85315e-09
PSME1	-1.30025	9.58452	86.889	1.14787e-20
TSHZ2	-1.29381	3.86459	9.27288	0.00232572
TNFRSF1A	-1.29308	7.04274	60.9722	5.78873e-15
MMP14	-1.29024	4.2899	13.1506	0.000287432
MGST3	-1.28579	7.60353	68.8584	1.05794e-16
DCLRE1C	-1.26261	3.21187	4.9095	0.0267094
ID1	-1.25489	7.2983	61.521	4.38055e-15
SAT1	-1.24967	5.30583	25.9522	3.49971e-07
GPX3	-1.24289	3.74652	7.72206	0.00545502
C1QTNF2	-1.23982	4.52726	14.7677	0.000121598
TMEM59L	-1.22767	6.87585	52.5322	4.23259e-13
IL33	-1.21276	6.50859	45.2012	1.77797e-11
DPYD	-1.20852	5.00457	19.9772	7.83692e-06
IL13RA1	-1.20759	4.45097	13.2263	0.000276049
THRA	-1.20541	3.91046	8.37841	0.00379704
OAS2	-1.2026	4.0951	9.82088	0.00172542
KLF3	-1.19619	7.8078	62.3319	2.90182e-15
SGCE	-1.18732	8.05212	63.8337	1.3538e-15
ARPC1B	-1.18603	6.20138	38.2242	6.30638e-10
HDDC3	-1.1854	5.04493	19.7673	8.74656e-06
ASPN	-1.17855	9.95901	73.0062	1.29242e-17
NR3C1	-1.16717	6.04954	34.4701	4.32861e-09
CAPN7	-1.16447	5.42117	24.4669	7.55975e-07
S100A16	-1.15696	7.5023	55.1925	1.09283e-13
SPATA7	-1.15623	4.32477	11.0296	0.000896676
C14H12orf24	-1.15348	3.96063	8.05008	0.00455015
LOC100513647	-1.15192	3.17159	3.95625	0.0466976
STAT3	-1.14761	3.56037	5.62945	0.0176612
AKR7A2	-1.14445	6.55579	41.2302	1.35313e-10
BMP4	-1.13901	7.02412	47.5186	5.44844e-12
SQRDL	-1.12796	8.26156	59.396	1.28932e-14
NFKBIA	-1.12417	6.63421	40.9634	1.55106e-10
LOC733579	-1.11309	5.76039	27.2364	1.80035e-07
LOC780415	-1.11126	4.53278	11.999	0.000532297
APOBEC3F	-1.11045	4.90209	15.8001	7.03988e-05
FRS2	-1.09159	5.76273	26.2989	2.92458e-07
PDLIM4	-1.08798	6.96073	42.7285	6.28905e-11
PCDH7	-1.08552	6.11342	30.9693	2.62138e-08
SCP2	-1.08507	3.51418	4.857	0.0275342
HSD17B4	-1.08216	7.57174	49.1462	2.37581e-12
CKS1B	-1.07928	7.65055	49.658	1.83023e-12
INPP1	-1.07575	6.96165	41.9058	9.57787e-11
SCAMC-1	-1.07269	5.12743	17.3002	3.19149e-05
ZBTB38	-1.06787	6.13777	30.3508	3.60561e-08
ITM2B	-1.06381	11.363	61.6016	4.20476e-15
FOLH1	-1.06093	3.39886	4.17419	0.0410443
STARD3	-1.05678	4.53048	10.8648	0.0009801
MGAT2	-1.05312	8.08044	50.8325	1.00597e-12
CBR3	-1.04975	5.92755	26.5248	2.6018e-07
NUCB1	-1.04732	7.63215	46.6759	8.37514e-12
SLA-8	-1.0407	4.45983	10.0212	0.00154748
EZH1	-1.0386	4.52632	10.5138	0.00118486
PBX2	-1.03309	3.6218	4.85114	0.0276278
MDK	-1.02996	7.99844	48.0197	4.21955e-12
APEH	-1.02486	4.74558	12.0826	0.000508937
KRCC1	-1.02332	7.45211	43.0329	5.38277e-11
LCN2	-1.01359	6.11135	27.0662	1.9661e-07
EMP3	-1.0132	9.49784	53.3096	2.84912e-13
TBC1D20	-1.01256	7.99099	46.4394	9.44974e-12
RPL10	-1.00987	12.5493	56.1696	6.6481e-14
ACOT13	-1.0096	6.69702	34.0106	5.48118e-09
TSPAN6	-1.00751	7.69873	43.8346	3.57339e-11
C7H15orf29	-1.00737	6.46387	31.1159	2.43066e-08
PRPS2	-1.00648	5.67406	21.3986	3.73052e-06
C2H19orf66	-1.00153	3.80834	5.39194	0.02023
PKR	-0.995733	6.12945	26.4522	2.70138e-07
CAPN1	-0.995683	6.99461	36.4177	1.59248e-09
FKBP9	-0.991864	7.90823	44.0772	3.15676e-11
CBX8	-0.985391	4.10424	6.73051	0.00947773
MIIP	-0.977807	4.3261	7.9884	0.00470779
GUCY1A3	-0.963611	4.92318	12.2068	0.000476156
NR2F2	-0.954774	5.38798	16.3448	5.28017e-05
FAM131A	-0.951164	3.96053	5.5676	0.0182958
ZNF217	-0.943036	5.33134	15.3867	8.76034e-05
ZNF346	-0.942241	3.65205	4.18147	0.0408682
BTBD9	-0.939002	4.64845	9.47888	0.00207851
SEC62	-0.935479	9.32968	45.2041	1.77535e-11
HADHA	-0.932063	8.28715	41.1139	1.43608e-10
CPT2	-0.92735	5.07376	12.574	0.00039116
DIAPH1	-0.927224	5.14793	13.2032	0.000279469
GGTA1	-0.926199	6.42798	26.1372	3.17995e-07
MKNK1	-0.921219	5.42311	15.5735	7.93607e-05
TOP2B	-0.919978	8.22017	39.7566	2.87665e-10
RHBDL2	-0.909799	6.29991	23.8891	1.02047e-06
CAST	-0.899696	8.88346	40.6765	1.79636e-10
CCDC28A	-0.899214	4.80627	9.79084	0.00175383
RPL14	-0.897928	10.2584	43.2715	4.76461e-11
ACOX1	-0.897258	6.44088	24.663	6.82839e-07
TMED7	-0.896588	6.71845	27.2299	1.80644e-07
CNPY2	-0.890751	8.42513	38.2255	6.30244e-10
PMM1	-0.879102	5.75172	17.1812	3.39777e-05
TOMM34	-0.874929	5.27349	12.8105	0.000344672
RPL3	-0.874316	12.306	42.2579	7.99968e-11
ERG	-0.871105	5.26047	12.5918	0.000387436
FBN1	-0.870757	8.80381	37.8998	7.44724e-10
RFN19	-0.859709	6.88591	26.4357	2.72458e-07
ZER1	-0.857362	4.80087	8.91292	0.0028316
PTEN	-0.849859	6.34353	21.3265	3.87344e-06
CPNE1	-0.847985	8.0229	33.0148	9.14617e-09
RPS26	-0.845036	13.3345	39.6851	2.98396e-10
YIPF3	-0.843687	6.15029	19.3279	1.10085e-05
FBXO32	-0.843244	5.18927	11.3077	0.000771849
FAM76A	-0.84082	5.09499	10.543	0.00116626
GBA	-0.838559	4.5839	7.24234	0.00712039
MAOA	-0.835386	6.04698	18.0749	2.1238e-05
LRRC57	-0.832474	4.47305	6.55102	0.0104824
MARCH6	-0.8286	6.6085	22.4968	2.10492e-06
ACVR2A	-0.826964	5.13021	10.457	0.00122183
ZCCHC8	-0.826666	5.28604	11.5753	0.000668335
RND3	-0.824408	7.88335	30.5725	3.21617e-08
EEF1A1	-0.821989	13.6715	37.6099	8.64052e-10
RPL17	-0.820912	12.9882	37.4398	9.42776e-10
MUT	-0.816994	5.45684	12.6109	0.000383509
RPL6	-0.814721	13.1223	36.9017	1.24239e-09
SIRT1	-0.81144	5.89926	15.8763	6.76192e-05
FASN	-0.80903	5.77326	14.7993	0.000119582
FAU	-0.804958	12.7173	35.9779	1.99568e-09
DHRS4	-0.804568	6.59098	21.0737	4.41953e-06
SAT2	-0.804205	4.021	4.23007	0.0397138
HMGCS1	-0.801899	6.53334	20.526	5.88263e-06
FTL	-0.800461	13.3025	35.6573	2.35267e-09
FYN	-0.799114	4.43589	5.88612	0.0152607
COX7A1	-0.79619	7.47769	26.526	2.60014e-07
CTSZ	-0.793298	6.92556	22.8952	1.71079e-06
RENBP	-0.79324	4.33372	5.33373	0.0209165
FCGRT	-0.793076	8.65482	31.1242	2.42037e-08
LIN37	-0.789145	4.07765	4.28632	0.0384203
HMGB2	-0.781286	9.62535	32.1814	1.40431e-08
GCHFR	-0.77801	5.69837	13.1472	0.000287951
EHMT2	-0.777409	4.64166	6.5379	0.01056
RPS20	-0.774805	14.4714	33.5103	7.08861e-09
TKT	-0.771255	8.30905	28.4195	9.7676e-08
XIAP	-0.76872	4.59943	6.18371	0.0128931
ECI1	-0.767152	6.88031	21.135	4.28044e-06
RPL11	-0.765054	13.7546	32.6439	1.10688e-08
ACADS	-0.764349	5.34038	10.282	0.00134333
RABEPK	-0.759377	4.9464	7.79941	0.00522633
RPS28	-0.754197	12.9866	31.6669	1.83014e-08
USF1	-0.747694	5.61677	11.6152	0.000654135
ACP2	-0.747424	4.78738	6.74895	0.0093803
LPAR1	-0.745101	5.47841	10.6502	0.00110059
TBCC	-0.741061	6.38369	16.5534	4.72996e-05
PTGES	-0.74012	8.03969	25.2941	4.9221e-07
TMEM59	-0.7398	9.31977	28.4644	9.54361e-08
LACTB	-0.73865	5.2853	9.27925	0.00231764
ECI2	-0.735503	5.46892	10.3091	0.00132378
PCBD1	-0.732222	7.44945	22.3195	2.30852e-06
RPN1	-0.730931	6.73848	18.3702	1.81885e-05
COPG2	-0.73074	4.83918	6.68581	0.00971833
LRRK2	-0.727641	4.46013	4.98703	0.0255381
PLAU	-0.726511	9.09064	27.0872	1.9448e-07
NQO1	-0.72601	6.30381	15.3676	8.84943e-05
GUSB	-0.725798	4.77503	6.32645	0.011895
UGP2	-0.721955	7.03608	19.6413	9.34288e-06
XBP1	-0.717414	8.53624	25.2558	5.02076e-07
FUT8	-0.716979	5.29765	8.83257	0.00295901
DNAJB1	-0.71065	6.75986	17.4946	2.88127e-05
EIF3L	-0.709755	9.41235	26.3539	2.8425e-07
TIMP2	-0.698352	9.33564	25.4176	4.61694e-07
FAM108B1	-0.697077	4.70208	5.51403	0.0188645
CCNG1	-0.689509	11.037	26.1091	3.22667e-07
SIX1	-0.686021	7.0157	17.6583	2.64353e-05
ZNRD1	-0.681539	5.44488	8.73393	0.00312342
RSF1	-0.681395	7.16822	18.1533	2.03818e-05
ERLIN1	-0.681096	5.43229	8.67885	0.00321924
SNAPIN	-0.677615	7.09169	17.5872	2.74434e-05
HACL1	-0.676771	4.5357	4.59153	0.0321303
CRY	-0.673278	7.15001	17.6195	2.69809e-05
RPS4	-0.67242	11.8408	25.0694	5.53037e-07
C1H6orf35	-0.668888	4.62059	4.77903	0.0288084
EEF1B2	-0.662928	12.751	24.507	7.40393e-07
MRM1	-0.66133	4.64746	4.77496	0.0288766
THOC6	-0.658366	5.01967	6.19334	0.0128232
PCCB	-0.654854	6.80751	15.128	0.000100464
ATF6B	-0.65386	6.13515	11.6321	0.00064822
ING3	-0.652909	5.2249	7.00775	0.00811575
BECN1	-0.649636	5.36057	7.56638	0.00594672
MAP1LC3A	-0.643795	8.38232	20.07	7.466e-06
SQLE	-0.643724	7.72935	18.2908	1.89624e-05
RPS13	-0.64354	11.9646	23.0023	1.61807e-06
P4HA1	-0.642949	9.90624	22.1279	2.55076e-06
SYAP1	-0.641657	8.01203	19.0173	1.29541e-05
LHFPL2	-0.64059	5.08911	6.16281	0.0130464
SLA-6	-0.639189	5.30694	7.07243	0.00782792
PRDX5	-0.638106	7.75941	18.0804	2.11771e-05
SDCBP	-0.636952	9.52526	21.386	3.75498e-06
SUS2DD	-0.632749	6.98436	14.9144	0.0001125
GALM	-0.630003	6.82724	14.1042	0.000172961
DECR1	-0.624767	7.50181	16.5103	4.83871e-05
PEX3	-0.623383	4.86708	5.00296	0.025304
LY96	-0.622442	6.61207	12.8211	0.000342727
ANAPC13	-0.618647	5.88288	9.23818	0.0023702
CDK1	-0.616183	4.82497	4.73826	0.0294989
SUMF1	-0.615897	6.65102	12.7248	0.000360842
LMF2	-0.615483	5.92136	9.32785	0.00225697
CMTM7	-0.615465	5.6745	8.17377	0.00425005
LOC780412	-0.614185	6.84759	13.499	0.000238696
GJD3	-0.612926	5.50176	7.32941	0.00678354
DNAJC14	-0.61265	7.48596	15.8297	6.93078e-05
NCK1	-0.612435	5.11062	5.72523	0.0167228
EIF4A2	-0.610744	8.92833	18.9946	1.31087e-05
ECHS1	-0.609234	9.63276	19.6753	9.17817e-06
TYK2	-0.607693	5.72657	8.20802	0.00417056
JUP	-0.606484	6.32121	10.8743	0.000975065
ARFIP1	-0.605806	7.76357	16.319	5.35257e-05
ABHD14A	-0.601733	6.4397	11.2339	0.000803162
SELM	0.601526	8.57371	17.8917	2.33845e-05
UQCR10	0.601616	8.90256	18.3994	1.79114e-05
PPP1R7	0.602679	6.58906	11.9147	0.000556934
MRPL17	0.60379	9.40257	19.1189	1.22822e-05
FH	0.608772	8.27936	17.7432	2.52813e-05
TADA3	0.608774	5.80046	8.57109	0.00341543
UBE2J1	0.61053	5.75382	8.40801	0.00373572
C6H16orf57	0.616229	5.27154	6.43587	0.0111838
TMED3	0.617115	7.79835	17.028	3.68327e-05
HIF1A	0.6172	6.26861	11.002	0.00091015
LOC733653	0.619821	4.61946	4.11423	0.0425239
ABR	0.623959	6.38734	11.8182	0.000586546
C7H6orf136	0.624224	4.91842	5.19563	0.0226438
MYCBP	0.624334	6.95658	14.4064	0.000147303
MAPRE1	0.625416	7.79135	17.4619	2.93122e-05
RIT1	0.625737	5.76544	8.88274	0.0028788
TJP2	0.625923	4.91476	5.21413	0.0224041
IDH2	0.632012	6.87989	14.4068	0.000147271
KDELR3	0.632882	9.22243	20.7789	5.15483e-06
FAM162A	0.634512	8.58671	19.9082	8.12529e-06
MRTO4	0.636122	6.03665	10.5103	0.00118713
PPP1CB	0.640141	8.38007	19.8294	8.46721e-06
CYB5R1	0.640148	6.49971	12.9843	0.000314113
DSTN	0.64339	10.9336	22.7238	1.87033e-06
RTCD1	0.645478	6.10847	11.2009	0.000817593
TEF1	0.647645	5.69065	9.10955	0.00254278
SNRPC	0.649266	6.63515	14.0374	0.000179214
METTL11A	0.650655	6.10302	11.3397	0.000758693
PFDN6	0.65165	5.71437	9.34317	0.00223819
SPIN1	0.655543	4.45984	4.05118	0.0441406
ST6GALNAC2	0.657931	6.62639	14.3679	0.000150344
TYW3	0.657996	4.86076	5.53351	0.0186557
GOLT1B	0.662069	7.38732	18.0537	2.14761e-05
ATP5I	0.6622	9.75677	23.33	1.36456e-06
AGPAT5	0.662892	6.18324	12.2071	0.000476091
INHBA	0.670441	4.44611	4.19533	0.0405354
PSMA5	0.673104	7.36183	18.5427	1.66138e-05
COX7A2	0.673272	9.78469	24.136	8.97669e-07
RARS	0.673462	8.41563	22.0088	2.71404e-06
ALAS1	0.676319	4.5285	4.54622	0.0329914
FOXN3	0.679652	8.56616	22.7544	1.84078e-06
HSPA8	0.680704	6.16538	12.7542	0.000355202
UBE2L3	0.680913	8.72741	23.1845	1.47178e-06
ACSL3	0.682147	5.53	9.21054	0.00240626
AKAP9	0.68231	8.49774	22.7788	1.81763e-06
ATP5G3	0.683943	10.5367	25.4586	4.5199e-07
C7H6orf125	0.684748	9.39227	24.5191	7.3575e-07
ACADM	0.689768	8.15123	22.3678	2.25116e-06
LRRC59	0.695698	7.12286	18.6776	1.5479e-05
EIF4E2	0.696747	6.81391	17.117	3.51463e-05
SLC30A9	0.698805	5.75345	10.9672	0.000927379
GAPDH	0.70389	11.5627	27.3766	1.67442e-07
TNFRSF12A	0.705056	6.4497	15.4118	8.6445e-05
LOC654323	0.706629	10.256	26.9723	2.06393e-07
C16H5orf44	0.715543	4.91678	6.78863	0.00917404
CCT7	0.718341	7.90859	23.3907	1.32219e-06
ARAF	0.720377	6.13624	14.0887	0.000174387
MRPL40	0.723694	8.35787	25.2015	5.16433e-07
PTPMT1	0.726466	6.38646	15.9317	6.56694e-05
GBI1	0.727558	5.15678	8.2872	0.00399256
ZFAND5	0.727636	7.99585	24.3134	8.18678e-07
MYL6	0.72923	6.58709	17.3277	3.1457e-05
TMEM85	0.732177	7.75605	23.6799	1.13767e-06
TAS1R3	0.738167	5.0445	7.89274	0.00496337
APC10	0.744292	4.8652	7.0702	0.00783767
ETS1	0.751081	4.96473	7.71492	0.00547664
C3H16orf5	0.751143	5.38028	10.1864	0.00141483
SMYD2	0.753968	5.07275	8.38629	0.00378061
MMGT1	0.756113	4.94703	7.72312	0.0054518
AK3L1	0.761762	5.10168	8.74009	0.00311289
DCPS	0.762392	5.03116	8.33728	0.00388397
PPP6R2	0.763765	4.39168	5.18076	0.0228383
CRLF3	0.766136	4.82116	7.24786	0.00709854
ABCB1	0.768893	7.21967	23.2944	1.39007e-06
NDUFB2	0.770425	8.67064	29.4378	5.77415e-08
GSK3B	0.771491	6.8418	21.1156	4.32396e-06
HSP90AA1	0.776642	8.43971	29.2381	6.40086e-08
TMSB10	0.790181	14.1366	34.8207	3.6151e-09
LGALS1	0.791528	12.7014	34.7994	3.65488e-09
CCNB1	0.792545	5.29351	10.693	0.00107543
PGK1	0.793675	9.90395	33.5604	6.90861e-09
PRKAR2A	0.794508	6.05662	16.4269	5.05624e-05
DESI2	0.800592	7.14549	24.7394	6.56292e-07
MEMO1	0.806643	5.95177	16.105	5.99249e-05
TUBA1B	0.806879	11.2581	35.7359	2.2596e-09
SRFBP1	0.807866	6.52659	20.717	5.32414e-06
TGIF1	0.811644	6.74695	22.6097	1.98478e-06
FKBP4	0.818669	5.18419	10.6131	0.00112292
MDH2	0.820608	8.30197	32.0839	1.47653e-08
FAS	0.820712	5.83247	15.6377	7.67086e-05
VGLL3	0.836075	6.19799	19.3654	1.07944e-05
UROD	0.836634	6.96479	25.6918	4.0052e-07
AHCY	0.839059	6.01037	17.9006	2.32742e-05
YKT6	0.843694	7.71573	31.0725	2.48574e-08
ATP2B1	0.850895	7.4372	29.9095	4.52686e-08
SNAPC5	0.851925	4.99851	10.1134	0.00147191
CCND2	0.854993	9.42193	38.064	6.84626e-10
CD86	0.858105	4.43248	6.7119	0.00957715
PCMT1	0.873626	4.88314	9.79751	0.00174749
AIMP2	0.873811	6.69958	25.7106	3.9665e-07
COFILIN	0.876786	7.44353	31.7779	1.72848e-08
C18H7orf41	0.879312	8.56921	37.8144	7.78051e-10
SLC3A1	0.880943	4.33387	6.54013	0.0105467
HIG2	0.882922	7.00986	28.9101	7.58148e-08
KLF2	0.890679	4.55023	7.93129	0.00485872
RAI14	0.893219	7.95429	36.1596	1.81802e-09
MSTO1	0.895435	4.99914	11.1623	0.000834755
SLC41A1	0.90134	4.63852	8.6908	0.0031982
CAMK1D	0.90158	4.96243	11.0451	0.00088923
SLC38A5	0.903753	6.57473	26.2339	3.02473e-07
SPG21	0.905922	6.1634	22.3366	2.28803e-06
EIF1AY	0.907002	5.40631	14.9719	0.000109123
MAGED1	0.91487	8.47475	40.4866	1.97973e-10
B3GNT5	0.926704	3.60565	3.87559	0.0489932
BMPR2	0.932112	3.61534	3.95607	0.0467026
BAZ1A	0.934748	7.68124	37.7211	8.16177e-10
HNRNPAB	0.940603	7.31887	35.4269	2.64802e-09
FHL1C	0.945693	8.17484	41.6852	1.07216e-10
NDUFA8	0.948069	8.40251	43.064	5.29792e-11
ACTR3	0.951992	5.95583	22.2865	2.34852e-06
SRSF1	0.962646	7.03184	34.3819	4.52919e-09
CDKN3	0.966062	6.34642	27.3396	1.7068e-07
BTG1	0.967608	9.42122	48.5164	3.27542e-12
TPI1	0.969042	9.27418	48.2657	3.72211e-12
LOC100514340	0.969713	5.47451	17.7056	2.57867e-05
SEC24A	0.970495	3.69683	4.60241	0.0319271
ARL6IP5	0.980932	8.7053	47.4437	5.66067e-12
SCAMP1	0.98676	6.40477	29.1996	6.52935e-08
SLN	0.995292	5.42162	18.1212	2.07279e-05
EEF1E1	1.00111	6.97392	36.5409	1.49499e-09
MYBL2	1.00127	4.24402	7.78232	0.00527601
LOC733637	1.00459	11.7991	55.3156	1.02648e-13
DDIT4	1.00477	8.14287	46.7212	8.18402e-12
TACC2	1.00895	4.67955	11.1444	0.000842871
TSPAN12	1.01027	5.56734	20.2711	6.72078e-06
C14H10orf58	1.01677	8.72066	50.9367	9.53943e-13
WRB	1.02252	3.55692	4.49184	0.034057
SMAP2	1.02844	7.59225	44.6819	2.31792e-11
AKAP2	1.03362	8.48306	51.4327	7.40931e-13
IGFBP7	1.0426	12.6035	59.8075	1.04605e-14
GNAI3	1.04781	5.90307	26.0518	3.32383e-07
PITX2	1.05907	4.74506	12.8438	0.000338591
VCAN	1.06485	5.05524	16.186	5.74167e-05
TMEM38B	1.07882	4.52459	11.2498	0.000796302
KLHDC4	1.08944	3.44146	4.5547	0.0328285
COL5A2	1.09693	10.0179	63.5747	1.54399e-15
PSEN1	1.10114	3.72353	6.00415	0.0142722
BCAS4	1.10991	6.15608	32.9203	9.60165e-09
CCNA2	1.11556	4.07498	8.34273	0.00387234
STEAP1	1.11792	6.75547	42.2186	8.16202e-11
SH3BGR	1.11811	6.3506	36.3091	1.68373e-09
PSME3	1.13068	5.57691	25.2676	4.9901e-07
H2AFZ	1.13518	8.67269	62.8299	2.25354e-15
SPATS2L	1.13933	8.98822	64.9624	7.63409e-16
THOP1	1.14022	4.59079	13.1713	0.000284275
PRKAR1A	1.14102	9.19698	66.0778	4.33466e-16
VCL	1.14576	9.50182	67.744	1.86161e-16
GHITM	1.14942	9.67134	68.6992	1.14685e-16
C1H9orf46	1.15233	6.98539	48.0661	4.12096e-12
CACNA2D1	1.15972	6.70003	44.4783	2.57187e-11
IL18	1.16635	7.55269	56.6149	5.30076e-14
ABRA	1.16814	4.2165	10.2531	0.00136455
CD97	1.17538	7.74214	59.4777	1.2369e-14
CAV2	1.17572	7.86437	60.7958	6.33114e-15
LOC100516994	1.17739	8.0124	62.3841	2.82602e-15
CHCHD4	1.17977	6.6002	44.3754	2.71079e-11
DMD	1.18036	4.28434	11.0329	0.000895078
ITGB1	1.18233	12.3406	76.3406	2.38726e-18
QKI	1.18452	5.63017	28.5357	9.19853e-08
FAM49B	1.18481	7.5471	58.2061	2.36046e-14
CPEB2	1.18667	6.48525	42.9866	5.51156e-11
SGCA	1.19063	6.09993	36.7354	1.35299e-09
SR-PSOX	1.19397	5.04491	20.0222	7.65469e-06
TES	1.20173	6.59046	45.7636	1.33423e-11
COX17	1.22404	7.15041	56.5287	5.53853e-14
HES1	1.22421	3.4437	5.70975	0.0168709
PERP	1.22736	5.06947	21.4716	3.59107e-06
HN1	1.2278	8.21152	69.5503	7.4489e-17
SLC31A2	1.23011	5.66705	31.2907	2.2214e-08
PEG10	1.23274	8.46029	72.1727	1.97164e-17
SLC7A1	1.24165	4.52658	14.7416	0.000123294
ALDH4A1	1.24583	3.43709	5.88443	0.0152753
SH3GLB1	1.24893	7.35314	61.725	3.94944e-15
PCK2	1.25389	5.09566	22.7068	1.88698e-06
LOC100525480	1.26258	8.24187	73.637	9.38901e-18
C5H12orf45	1.26716	6.06189	40.6025	1.86566e-10
PMAIP1	1.26886	3.65651	7.41112	0.0064822
BDKRB1	1.26977	3.0709	4.34337	0.0371533
HABP4	1.27948	5.18402	25.0018	5.72776e-07
USP18	1.28007	3.83451	8.80872	0.00299794
CFL2	1.28061	10.5969	87.2346	9.63836e-21
DKK3	1.28701	7.39342	66.0073	4.49251e-16
GJA1	1.29485	8.59966	80.4804	2.93609e-19
TMEM189	1.30413	8.187	77.8339	1.1208e-18
ELAC2	1.3059	4.42648	15.0062	0.00010716
GRB10	1.31366	7.17989	65.0788	7.19607e-16
PHGK	1.33297	3.81324	9.3387	0.00224365
TPM4	1.33524	9.31629	90.1506	2.207e-21
TPD52	1.35315	7.27264	70.5398	4.51078e-17
C7H15orf17	1.36525	3.21283	5.68124	0.0171472
MACROD1	1.36694	7.1782	70.1767	5.42225e-17
RBM38	1.38099	3.30525	6.32607	0.0118975
FAM166B	1.38758	4.53063	18.2144	1.97378e-05
PSPH	1.40692	8.17722	89.7623	2.68568e-21
TMSB4X	1.41165	13.0551	107.971	2.7269e-25
FAT1	1.41262	7.7467	84.6772	3.51283e-20
AFAP1	1.41969	5.0525	27.9073	1.27269e-07
AZIN1	1.42454	6.76157	67.1045	2.57494e-16
PFN1	1.44218	10.9822	110.508	7.58458e-26
PRR5	1.45498	5.59979	41.2621	1.33126e-10
EIF4EBP1	1.48689	8.02216	97.4744	5.45575e-23
PLAT	1.49002	6.61805	69.4584	7.80426e-17
LDHA	1.4952	11.4421	119.213	9.40845e-28
CALM1	1.50114	12.4992	121.191	3.46994e-28
IFRD1	1.52939	3.83183	12.2674	0.000460942
ACSL1	1.53627	2.78794	4.74929	0.0293104
IGFBP5	1.5502	9.95461	123.622	1.01926e-28
CA3	1.57887	2.541	3.93392	0.0473214
RCAN1	1.5877	6.93723	86.6994	1.26333e-20
MEF2C	1.58785	6.35915	70.5327	4.5269e-17
MSN	1.61239	9.86379	132.673	1.06586e-30
EPAS1	1.62545	3.69671	12.1722	0.000485061
GYS1	1.626	5.01607	34.9199	3.43548e-09
IGF1	1.62863	6.3963	75.2103	4.23152e-18
DHRS11	1.63145	5.77964	56.3064	6.20134e-14
VEGFA	1.64589	5.06077	36.7933	1.31338e-09
OSTF1	1.6587	8.78788	131.072	2.38776e-30
COL5A1	1.66196	5.97507	64.357	1.03798e-15
ARPC5	1.66303	3.58039	11.4361	0.000720298
RBP1	1.6819	5.33132	45.7814	1.32213e-11
TEAD4	1.69113	4.91335	34.8587	3.54516e-09
THBS1	1.71128	11.4982	154.231	2.06209e-35
ANPEP	1.73481	5.25882	46.2235	1.05503e-11
SMOX	1.73529	5.48687	53.1454	3.09746e-13
GUCY1B3	1.74404	4.36207	24.2815	8.32353e-07
STMN1	1.77285	7.45093	121.783	2.57488e-28
ACTA1	1.77331	11.0807	163.998	1.51426e-37
PKIG	1.78057	2.497	4.69973	0.0301674
TMEM26	1.78222	5.04004	41.8896	9.65744e-11
RYR1	1.80388	3.08764	8.44566	0.00365915
PHLDA2	1.81479	8.26967	146.455	1.03265e-33
AGPAT2	1.84215	4.39491	27.4164	1.64032e-07
CCN2	1.84669	5.74745	69.1432	9.15683e-17
KLF5	1.85364	4.76003	36.6801	1.3919e-09
ASNS	1.85975	9.58847	171.255	3.93649e-39
MYH7	1.86505	2.85317	7.2045	0.0072721
ENTPD1	1.87838	3.732	16.2896	5.43615e-05
AKR1B1	1.88336	4.31589	26.8143	2.23971e-07
ACTN1	1.88825	7.5801	140.483	2.08751e-32
FZD2	1.9005	4.10413	22.8516	1.75008e-06
ENO3	1.92426	5.58333	67.9018	1.71844e-16
CRSP-2	1.94014	2.92256	8.22327	0.00413566
ADAMTS20	1.94407	2.57804	5.96444	0.0145973
ALDOC	1.94502	4.31383	28.3018	1.03799e-07
TPM2	1.94919	12.3919	198.561	4.30337e-45
ACTN2	1.96028	6.51613	110.026	9.66997e-26
CYCS	1.96179	9.33373	186.436	1.90714e-42
HBEGF	1.98596	2.18452	4.23025	0.0397096
SMTN	2.00054	5.8944	86.2641	1.57444e-20
TNNT1	2.00179	9.47057	195.045	2.51844e-44
CCL2	2.00218	8.90133	187.486	1.12477e-42
RHCG	2.02251	4.33181	30.6572	3.07875e-08
MYL9	2.03422	9.48727	201.107	1.19741e-45
FAM213B	2.03576	4.12828	26.3696	2.81942e-07
ABCG2	2.03627	3.36172	13.4793	0.000241213
PKIA	2.04858	9.19882	199.937	2.15535e-45
CXCL14	2.07568	8.71085	197.035	9.26423e-45
AFAP1L1	2.10507	4.97583	53.6052	2.45105e-13
CD59	2.11488	2.68952	7.69614	0.0055339
FADS3	2.12272	6.81157	140.789	1.78946e-32
GLRX	2.16492	8.02139	194.503	3.30667e-44
PDLIM3	2.17492	2.75622	8.57231	0.00341314
GAP43	2.18068	2.72405	8.40065	0.00375088
PALM2	2.18752	5.6135	85.9443	1.85075e-20
ARHGEF2	2.18763	6.23858	118.374	1.43596e-27
TCTEX1D4	2.2013	3.87497	24.3077	8.21088e-07
MYL1	2.20615	11.3639	247.108	1.10898e-55
F3	2.25004	5.87192	103.768	2.274e-24
GPR56	2.26627	3.41723	17.0207	3.6974e-05
MET	2.26937	2.98889	11.5103	0.00069213
GHRH	2.35125	2.08565	5.18374	0.0227992
PGLYRP2	2.37375	1.78848	3.90977	0.0480062
TNNC1	2.38863	6.53308	155.646	1.01143e-35
XIRP1	2.40052	3.82496	26.9948	2.04006e-07
TPM1	2.4123	10.8835	288.114	1.28091e-64
TGFB3	2.41285	5.7601	110.11	9.26957e-26
CALCB	2.43267	3.40996	19.0342	1.28398e-05
MAMDC2	2.45402	5.0964	75.1702	4.3184e-18
CD82	2.47959	6.2908	149.654	2.06336e-34
TAGLN	2.48238	11.8001	307.749	6.75506e-69
LOC100626319	2.49146	2.75268	10.7732	0.00102979
PDK1	2.52486	6.23795	150.279	1.50632e-34
MLLT11	2.52649	6.68576	180.696	3.41587e-41
MYLPF	2.52923	12.0698	319.138	2.23181e-71
WDR37	2.53706	1.85706	4.69174	0.030308
GADD45G	2.53765	5.63987	111.638	4.28928e-26
TUBB2B	2.54697	6.30983	157.457	4.06738e-36
TNC	2.55925	4.6008	56.2823	6.27783e-14
PCPA1	2.5661	2.54006	9.26667	0.00233362
SLC5A4	2.57383	3.87658	31.498	1.99644e-08
COX8H	2.58816	2.54235	9.43819	0.00212513
POPDC3	2.59743	4.499	53.2653	2.91415e-13
CNN1	2.62054	7.8148	261.029	1.02395e-58
PGAM2	2.66476	7.79517	267.205	4.61295e-60
INPP4A	2.67407	3.44956	22.9636	1.65096e-06
PALMD	2.67484	7.17111	231.935	2.25615e-52
HEY2	2.697	3.29239	20.2183	6.9088e-06
PTGS2	2.69721	2.646	11.0867	0.000869513
RASSF4	2.72387	3.99205	37.9896	7.11241e-10
MEG3	2.74837	3.33315	21.6078	3.34494e-06
CIDEA	2.75305	5.94207	149.447	2.29048e-34
TNNT2	2.80269	7.93781	298.417	7.28795e-67
LOC606743	2.81687	2.71924	12.7529	0.000355461
NOR-1	2.85694	3.42932	24.9772	5.80109e-07
ACTC1	2.86868	12.181	399.244	8.04504e-89
SMYD1	2.90102	1.4997	4.17236	0.0410886
HEBP1	2.91894	4.2436	52.0334	5.45648e-13
DES	2.93535	10.077	396.511	3.16593e-88
TCAP	2.95755	1.57766	4.58568	0.0322402
BPIFB5	2.97457	1.50586	4.38878	0.0361761
PTHLH	2.98928	2.13919	8.0233	0.00461794
DAPK2	3.03416	2.8592	16.3561	5.24872e-05
CLGN	3.04301	1.58131	4.85393	0.0275832
LOC733663	3.04542	8.8802	388.696	1.59094e-86
MYOG	3.05051	4.63476	75.5298	3.59934e-18
SPARCL1	3.08625	3.7712	37.9164	7.3842e-10
TRIM55	3.09243	5.63899	150.69	1.225e-34
CARP	3.10002	10.3053	438.967	1.8162e-97
SRPK3	3.17618	4.57198	76.1127	2.67934e-18
CSRP3	3.2022	5.33845	131.784	1.66842e-30
TNNI1	3.23684	8.53644	412.325	1.14279e-91
GAL	3.25892	5.21191	124.228	7.51066e-29
BDNF	3.33296	5.67038	170.366	6.15506e-39
UNC45B	3.38659	2.79843	18.1565	2.03477e-05
ART3	3.4395	4.69976	93.4978	4.06643e-22
GPD1	3.47595	2.86009	19.977	7.8381e-06
MYBPH	3.47614	5.08935	125.491	3.97427e-29
BCAS1	3.50968	1.8564	7.82207	0.00516121
FABP5	3.54387	6.58199	289.021	8.12393e-65
ACTA2	3.55547	12.5193	577.328	1.42978e-127
MLC2V	3.56915	9.38519	524.037	5.60176e-116
AREG	3.68114	6.5538	300.481	2.58751e-67
FSHB	3.7439	0.792599	3.8876	0.0486438
GPR33	3.7439	0.792599	3.8876	0.0486438
CCR10	3.74943	0.792757	3.89578	0.0484076
DRK1	3.75048	0.792787	3.89732	0.0483632
S100A12	3.75048	0.792787	3.89732	0.0483632
TRHR	3.75152	0.792816	3.89886	0.0483188
DMRT-1	3.75495	0.792915	3.90395	0.0481727
PRKG1	3.85909	2.75712	20.6867	5.40912e-06
SERINC2	3.88198	4.97915	133.51	6.99286e-31
KCNN3	3.88392	2.08941	11.2472	0.000797434
MYOT	3.91983	5.4118	179.8	5.35961e-41
MSTN	3.92201	3.23727	32.8699	9.85361e-09
HTR7	3.97692	0.912335	4.55208	0.0328788
ITGB6	4.07822	0.916362	4.72908	0.0296567
PON1	4.07822	0.916362	4.72908	0.0296567
NR6A1	4.08793	0.916705	4.74601	0.0293663
C1H9orf156	4.09151	0.916832	4.75228	0.0292595
NLRP3	4.09323	2.91627	25.9212	3.55637e-07
CCL8	4.1373	0.918751	4.83467	0.027893
CD36	4.1373	0.918751	4.83467	0.027893
TNNI3	4.13889	2.24429	14.1928	0.000164997
IL1A	4.1443	0.919007	4.84709	0.0276927
TRIM63	4.1641	4.3079	87.5728	8.1234e-21
RLN	4.16695	7.58763	496.093	6.73237e-110
VLDLR	4.21583	3.03455	29.7404	4.9394e-08
FITM1	4.2273	4.36702	93.2248	4.66805e-22
INHA	4.3634	1.03072	5.59185	0.0180442
CD96	4.3648	1.03078	5.59467	0.0180152
CTH	4.40954	1.03297	5.68765	0.0170847
SLC15A2	4.44553	1.03481	5.76376	0.01636
ITIH1	4.45126	1.03506	5.77568	0.0162494
RAMP1	4.48501	7.04433	459.089	7.58821e-102
MYH1	4.59724	5.52623	229.552	7.46628e-52
DDR1	4.66785	1.14041	6.61462	0.0101145
RRAGD	4.70237	1.14246	6.69863	0.0096487
LIPG	4.71129	4.56913	121.863	2.47288e-28
ACVR2B	4.85273	1.23822	7.45325	0.00633219
GLI1	4.88528	1.24037	7.54233	0.00602659
NCALD	4.94468	4.49411	120.3	5.43695e-28
LOC595121	5.03616	4.21971	98.4265	3.37306e-23
C14H10orf116	5.11028	6.00785	333.102	2.02846e-74
SPP1	5.27259	6.28654	393.955	1.13982e-87
CLDN10	5.40784	1.50628	10.4544	0.0012236
C1QTNF3	5.89472	7.10378	606.279	7.21174e-134
PARM1	5.98175	1.9111	15.9193	6.60996e-05
CYP4F55	6.19106	2.03237	18.2494	1.93788e-05
MYH2	6.22814	2.08047	18.9896	1.31435e-05
MYF5	6.34856	2.14049	20.4187	6.22175e-06
LGALS13	8.03345	3.52394	74.6487	5.62374e-18

## Sheet: Table_S3
GO enrichment analysis using the BP database of differentially expressed genes between DMD and WT SC in PROL state. Red color indicates up-, blue color downregulated genes set in DMD
Term		Count	%	PValue	Genes	Pop Hits	Pop Total	Fold Enrichment	Bonferroni	Benjamini	FDR
GO:0048741	skeletal muscle fiber development	7	1.81818	9.52119e-07	MYOG, RYR1, RCAN1, ACTA1, HOMER1, MYOD1, SIX1	19	14871	19.4283	0.00140814	0.00105317	0.00104748
GO:0007519	skeletal muscle tissue development	8	2.07792	1.42321e-06	SRPK3, POPDC3, MEF2C, MYOD1, CFL2, SIX1, DMD, BVES	31	14871	13.6088	0.00210413	0.00105317	0.00104748
GO:0045214	sarcomere organization	7	1.81818	5.64889e-06	CSRP3, SIX4, TNNT1, ACTN2, CFL2, TNNT2, TPM1	25	14871	14.7655	0.00832552	0.00278678	0.00277172
GO:0003009	skeletal muscle contraction	6	1.55844	1.62796e-05	HOMER1, TNNT1, TNNC1, TNNI1, TCAP, RCSD1	18	14871	17.578	0.023806	0.00481875	0.0047927
GO:0045663	positive regulation of myoblast differentiation	6	1.55844	1.62796e-05	MYOG, MEF2C, BTG1, MYOD1, MYF6, MYF5	18	14871	17.578	0.023806	0.00481875	0.0047927
GO:0006936	muscle contraction	7	1.81818	4.41737e-05	RYR1, TNNT1, ACTN2, TMOD4, TNNT2, TPM1, TNNI1	35	14871	10.5468	0.0632872	0.0108962	0.0108373
GO:0007517	muscle organ development	6	1.55844	5.91674e-05	MYOG, SRPK3, UNC45B, MYOD1, MYF6, MYF5	23	14871	13.7567	0.0838456	0.0120073	0.0119424
GO:0048743	positive regulation of skeletal muscle fiber development	4	1.03896	6.49044e-05	MYOG, MYOD1, MYF6, MYF5	5	14871	42.1872	0.091592	0.0120073	0.0119424
GO:0060048	cardiac muscle contraction	5	1.2987	0.000579482	CSRP3, TNNT2, TPM1, TNNI1, TCAP	21	14871	12.5557	0.575941	0.0952926	0.0947775
GO:0034504	protein localization to nucleus	5	1.2987	0.000832255	BMP4, HHEX, SIX4, SIX1, BANP	23	14871	11.4639	0.708364	0.123174	0.122508
GO:0045944	positive regulation of transcription from RNA polymerase II promoter	24	6.23377	0.000969271	MYOG, MEF2C, KDM1A, HMGB2, SIX1, NUCKS1, ABRA, FOXO1, CSRP3, GAL, MYOD1, TRAF6, PCBP2, ZFP64, MYO6, MYF6, KAT8, CTNNB1, ARHGEF2, SMYD3, BMPR1B, PITX2, HMGN3, MET	596	14871	2.12352	0.761936	0.130411	0.129706
GO:0045893	positive regulation of transcription, DNA-templated	13	3.37662	0.00181174	BLM, MEF2C, FZD2, MSTN, HMGA1, SIX1, MLLT11, MDK, SPP1, CTNNB1, ME3, BMPR1B, BANP	236	14871	2.90484	0.931697	0.223447	0.22224
GO:0030240	skeletal muscle thin filament assembly	3	0.779221	0.0020818	ACTA1, ACTC1, TCAP	4	14871	39.5505	0.954237	0.237005	0.235724
GO:0000395	mRNA 5'-splice site recognition	3	0.779221	0.0050756	SRSF1, PSIP1, SRSF12	6	14871	26.367	0.999464	0.45	0.447567
GO:0006937	regulation of muscle contraction	3	0.779221	0.0050756	TNNT1, TNNC1, TNNT2	6	14871	26.367	0.999464	0.45	0.447567
GO:0014883	transition between fast and slow fiber	3	0.779221	0.0050756	TNNT1, TNNC1, TNNI1	6	14871	26.367	0.999464	0.45	0.447567
GO:0046716	muscle cell cellular homeostasis	4	1.03896	0.00516891	MSTN, CFL2, DMD, SOD1	19	14871	11.1019	0.999533	0.45	0.447567
GO:0006633	fatty acid biosynthetic process	5	1.2987	0.00555811	PRKAA2, LIPC, SCD, FASN, HSD17B8	38	14871	6.93869	0.999738	0.457	0.45453
GO:0043524	negative regulation of neuron apoptotic process	7	1.81818	0.00641468	MEF2C, SIX4, AXL, MDK, NEFL, SIX1, SOD1	88	14871	4.19475	0.999927	0.494567	0.491893
GO:0055010	ventricular cardiac muscle tissue morphogenesis	4	1.03896	0.00689998	TNNC1, TNNT2, TPM1, TNNI1	21	14871	10.0446	0.999965	0.494567	0.491893
GO:0055003	cardiac myofibril assembly	3	0.779221	0.0070175	CSRP3, ACTC1, TCAP	7	14871	22.6003	0.99997	0.494567	0.491893
GO:0007015	actin filament organization	7	1.81818	0.0106677	ACTC1, TMOD4, TPM1, MYO6, FSCN1, ARHGEF2, TMSB10	98	14871	3.76672	1	0.717644	0.713765
GO:0006123	mitochondrial electron transport, cytochrome c to oxygen	4	1.03896	0.0112885	COX8H, COX6C, COX7C, COX7A1	25	14871	8.43745	1	0.723561	0.71965
GO:0051146	striated muscle cell differentiation	3	0.779221	0.0117334	POPDC3, MYOD1, BVES	9	14871	17.578	1	0.723561	0.71965
GO:0006096	glycolytic process	4	1.03896	0.0139645	TPI1, PGAM2, PGK1, ENO3	27	14871	7.81245	1	0.826699	0.82223
GO:0030855	epithelial cell differentiation	5	1.2987	0.0145458	PCNA, FZD2, PGK1, SIX1, HNRNPH3	50	14871	5.2734	1	0.827993	0.823517
GO:0030501	positive regulation of bone mineralization	4	1.03896	0.0203088	BMP4, MEF2C, ATP2B1, BMPR1B	31	14871	6.80439	1	1	0.995267
GO:0061036	positive regulation of cartilage development	3	0.779221	0.0207238	BMP4, MDK, BMPR1B	12	14871	13.1835	1	1	0.995267
GO:0032880	regulation of protein localization	5	1.2987	0.021258	KDM1A, SIX4, CCNE2, GHRH, SIX1	56	14871	4.7084	1	1	0.995267
GO:0003151	outflow tract morphogenesis	4	1.03896	0.0239824	RYR1, MEF2C, FZD2, SIX1	33	14871	6.39201	1	1	0.995267
GO:0006636	unsaturated fatty acid biosynthetic process	3	0.779221	0.0241902	FADS3, SCD, SCD5	13	14871	12.1694	1	1	0.995267
GO:0030279	negative regulation of ossification	3	0.779221	0.0241902	MEF2C, CHSY1, MDK	13	14871	12.1694	1	1	0.995267
GO:0010628	positive regulation of gene expression	11	2.85714	0.0261755	ACTA1, DNMT1, MEF2C, ACTC1, CSF1, EPHX2, TADA3, RDX, TNC, HMGB2, RAB27A	260	14871	2.23106	1	1	0.995267
GO:0035914	skeletal muscle cell differentiation	4	1.03896	0.0279909	MYOG, MYOD1, MYF6, MYF5	35	14871	6.02675	1	1	0.995267
GO:0010759	positive regulation of macrophage chemotaxis	3	0.779221	0.0317685	CSF1, MSTN, MDK	15	14871	10.5468	1	1	0.995267
GO:0060047	heart contraction	3	0.779221	0.0317685	ACTC1, SGCD, SOD1	15	14871	10.5468	1	1	0.995267
GO:0016310	phosphorylation	4	1.03896	0.0323326	PRR5, GK, AGK, PGK1	37	14871	5.70098	1	1	0.995267
GO:0007049	cell cycle	7	1.81818	0.0324264	PPP1CB, MYOG, SPIN1, ARHGEF2, FOXN3, BANP, CDKN3	126	14871	2.92967	1	1	0.995267
GO:0006334	nucleosome assembly	5	1.2987	0.0327511	HMGB2, NAP1L1, HMGB1, SMYD3, ASF1B	64	14871	4.11985	1	1	0.995267
GO:0006954	inflammatory response	9	2.33766	0.033709	CD96, CSRP3, CSF1, AXL, KIT, IL18, HMGB1, LIAS, BMPR1B	197	14871	2.40917	1	1	0.995267
GO:0030318	melanocyte differentiation	3	0.779221	0.0358619	MEF2C, KIT, RAB27A	16	14871	9.88763	1	1	0.995267
GO:0014908	myotube differentiation involved in skeletal muscle regeneration	2	0.519481	0.0374359	KLF5, MYOD1	2	14871	52.734	1	1	0.995267
GO:0030910	olfactory placode formation	2	0.519481	0.0374359	SIX4, SIX1	2	14871	52.734	1	1	0.995267
GO:0035984	cellular response to trichostatin A	2	0.519481	0.0374359	MEF2C, EZH2	2	14871	52.734	1	1	0.995267
GO:0035993	deltoid tuberosity development	2	0.519481	0.0374359	BMP4, PITX2	2	14871	52.734	1	1	0.995267
GO:0061197	fungiform papilla morphogenesis	2	0.519481	0.0374359	SIX4, SIX1	2	14871	52.734	1	1	0.995267
GO:0070495	negative regulation of thrombin-activated receptor signaling pathway	2	0.519481	0.0374359	STMN1, MET	2	14871	52.734	1	1	0.995267
GO:1905098	negative regulation of guanyl-nucleotide exchange factor activity	2	0.519481	0.0374359	STMN1, MET	2	14871	52.734	1	1	0.995267
GO:2000818	negative regulation of myoblast proliferation	2	0.519481	0.0374359	MSTN, MYOD1	2	14871	52.734	1	1	0.995267
GO:0006310	DNA recombination	4	1.03896	0.0394632	BLM, VCAN, HMGB2, HMGB1	40	14871	5.2734	1	1	0.995267
GO:0001503	ossification	4	1.03896	0.0446223	MYOG, TRAF6, SPP1, MYF5	42	14871	5.02229	1	1	0.995267
GO:0030154	cell differentiation	12	3.11688	0.0493088	MYOG, SRPK3, UNC45B, GAP43, HHEX, ANGPT2, MYOD1, MYF6, ARHGEF2, BMPR1B, FOXO1, MYF5	329	14871	1.92343	1	1	0.995267
GO:0006355	regulation of transcription, DNA-templated	16	4.15584	0.0532385	MYOG, TGIF1, KDM1A, FUS, HMGA1, SIX1, FOXN3, EFEMP1, MYOD1, CNOT2, MYF6, SPIN1, KAT8, DMD, MYF5, VGLL3	502	14871	1.68077	1	1	0.995267
GO:1900745	positive regulation of p38MAPK cascade	3	0.779221	0.0540594	BMP4, ARHGEF2, GADD45G	20	14871	7.91011	1	1	0.995267
GO:0006325	chromatin organization	7	1.81818	0.054253	KDM5C, PRKAA2, KDM1A, SMYD2, NUCKS1, HMGN3, EZH2	143	14871	2.58139	1	1	0.995267
GO:0006269	DNA replication, synthesis of RNA primer	2	0.519481	0.0556268	PRIM2, PRIM1	3	14871	35.156	1	1	0.995267
GO:0008582	regulation of synaptic growth at neuromuscular junction	2	0.519481	0.0556268	SIX4, SIX1	3	14871	35.156	1	1	0.995267
GO:0014012	peripheral nervous system axon regeneration	2	0.519481	0.0556268	TNC, NEFL	3	14871	35.156	1	1	0.995267
GO:0014904	myotube cell development	2	0.519481	0.0556268	DMD, SMYD3	3	14871	35.156	1	1	0.995267
GO:0019254	carnitine metabolic process, CoA-linked	2	0.519481	0.0556268	ACADL, ACADM	3	14871	35.156	1	1	0.995267
GO:0032392	DNA geometric change	2	0.519481	0.0556268	HMGB2, HMGB1	3	14871	35.156	1	1	0.995267
GO:0035995	detection of muscle stretch	2	0.519481	0.0556268	CSRP3, TCAP	3	14871	35.156	1	1	0.995267
GO:0051106	positive regulation of DNA ligation	2	0.519481	0.0556268	RAD51, HMGB1	3	14871	35.156	1	1	0.995267
GO:0061055	myotome development	2	0.519481	0.0556268	SIX4, SIX1	3	14871	35.156	1	1	0.995267
GO:0072095	regulation of branch elongation involved in ureteric bud branching	2	0.519481	0.0556268	SIX4, SIX1	3	14871	35.156	1	1	0.995267
GO:0072193	ureter smooth muscle cell differentiation	2	0.519481	0.0556268	BMP4, SIX1	3	14871	35.156	1	1	0.995267
GO:0072757	cellular response to camptothecin	2	0.519481	0.0556268	BLM, RAD51	3	14871	35.156	1	1	0.995267
GO:1904877	positive regulation of DNA ligase activity	2	0.519481	0.0556268	HMGB2, HMGB1	3	14871	35.156	1	1	0.995267
GO:0002931	response to ischemia	3	0.779221	0.0590235	RCAN1, CSF1, BVES	21	14871	7.53343	1	1	0.995267
GO:0031297	replication fork processing	3	0.779221	0.0693953	BLM, PCNA, NUCKS1	23	14871	6.87835	1	1	0.995267
GO:0045454	cell redox homeostasis	3	0.779221	0.0693953	TXNRD2, PRDX6, TXN2	23	14871	6.87835	1	1	0.995267
GO:0000122	negative regulation of transcription from RNA polymerase II promoter	15	3.8961	0.0695299	DNMT1, MEF2C, PCNA, KDM1A, MAGED1, HMGB2, SIX1, PEX2, PHF6, BMP4, KLF5, TRAF6, SMYD2, SUDS3, EZH2	477	14871	1.6583	1	1	0.995267
GO:0002318	myeloid progenitor cell differentiation	2	0.519481	0.0734751	KIT, SLC37A4	4	14871	26.367	1	1	0.995267
GO:0002320	lymphoid progenitor cell differentiation	2	0.519481	0.0734751	BMP4, KIT	4	14871	26.367	1	1	0.995267
GO:0014816	skeletal muscle satellite cell differentiation	2	0.519481	0.0734751	KLF5, MSTN	4	14871	26.367	1	1	0.995267
GO:0018120	peptidyl-arginine ADP-ribosylation	2	0.519481	0.0734751	ART3, ART4	4	14871	26.367	1	1	0.995267
GO:0035809	regulation of urine volume	2	0.519481	0.0734751	ADM5, AKR1B1	4	14871	26.367	1	1	0.995267
GO:0060415	muscle tissue morphogenesis	2	0.519481	0.0734751	MYF6, MYF5	4	14871	26.367	1	1	0.995267
GO:0061551	trigeminal ganglion development	2	0.519481	0.0734751	SIX4, SIX1	4	14871	26.367	1	1	0.995267
GO:0072075	metanephric mesenchyme development	2	0.519481	0.0734751	SIX4, SIX1	4	14871	26.367	1	1	0.995267
GO:0072107	positive regulation of ureteric bud formation	2	0.519481	0.0734751	SIX4, SIX1	4	14871	26.367	1	1	0.995267
GO:0090131	mesenchyme migration	2	0.519481	0.0734751	ACTA1, ACTC1	4	14871	26.367	1	1	0.995267
GO:1901018	positive regulation of potassium ion transmembrane transporter activity	2	0.519481	0.0734751	ACTN2, AKAP9	4	14871	26.367	1	1	0.995267
GO:1902514	regulation of calcium ion transmembrane transport via high voltage-gated calcium channel	2	0.519481	0.0734751	CACNA2D1, CACNG1	4	14871	26.367	1	1	0.995267
GO:1902725	negative regulation of satellite cell differentiation	2	0.519481	0.0734751	MSTN, SIX4	4	14871	26.367	1	1	0.995267
GO:0001932	regulation of protein phosphorylation	3	0.779221	0.0747882	RAD51, PRKAR1A, TADA3	24	14871	6.59176	1	1	0.995267
GO:0048701	embryonic cranial skeleton morphogenesis	3	0.779221	0.0747882	BMP4, SIX4, SIX1	24	14871	6.59176	1	1	0.995267
GO:0001649	osteoblast differentiation	4	1.03896	0.0750338	BMP4, MEF2C, SPP1, BMPR1B	52	14871	4.05646	1	1	0.995267
GO:0006749	glutathione metabolic process	4	1.03896	0.0819812	CLIC5, GSTA4, ARL6IP5, SOD1	54	14871	3.90623	1	1	0.995267
GO:0043066	negative regulation of apoptotic process	9	2.33766	0.0874878	BMP4, ACTC1, PRKAA2, AXL, AKR1B1, ASNS, BMPR1B, FOXO1, THOC6	241	14871	1.96932	1	1	0.995267
GO:0051091	positive regulation of sequence-specific DNA binding transcription factor activity	5	1.2987	0.0880231	FZD2, KDM1A, KIT, ME3, ABRA	89	14871	2.96259	1	1	0.995267
GO:0008090	retrograde axonal transport	2	0.519481	0.0909873	NEFL, SOD1	5	14871	21.0936	1	1	0.995267
GO:0014842	regulation of skeletal muscle satellite cell proliferation	2	0.519481	0.0909873	MYOG, SIX1	5	14871	21.0936	1	1	0.995267
GO:0014902	myotube differentiation	2	0.519481	0.0909873	MEF2C, PLD3	5	14871	21.0936	1	1	0.995267
GO:0019439	aromatic compound catabolic process	2	0.519481	0.0909873	EPHX2, PON1	5	14871	21.0936	1	1	0.995267
GO:0019563	glycerol catabolic process	2	0.519481	0.0909873	TPI1, GK	5	14871	21.0936	1	1	0.995267
GO:0031987	locomotion involved in locomotory behavior	2	0.519481	0.0909873	RCAN1, ME3	5	14871	21.0936	1	1	0.995267
GO:0034968	histone lysine methylation	2	0.519481	0.0909873	SMYD2, SMYD3	5	14871	21.0936	1	1	0.995267
GO:0048699	generation of neurons	2	0.519481	0.0909873	SIX4, SIX1	5	14871	21.0936	1	1	0.995267
GO:0051099	positive regulation of binding	2	0.519481	0.0909873	MYOD1, PON1	5	14871	21.0936	1	1	0.995267
GO:0071313	cellular response to caffeine	2	0.519481	0.0909873	RYR1, TMEM38B	5	14871	21.0936	1	1	0.995267
GO:1904753	negative regulation of vascular associated smooth muscle cell migration	2	0.519481	0.0909873	MEF2C, TPM1	5	14871	21.0936	1	1	0.995267
GO:0006954	inflammatory response	21	5.58511	9.41028e-09	ANXA1, F2R, STAT3, AP3B1, PTGS2, AIF1, THBS1, TNFRSF1A, AMCF-II, HYAL1, CCL5, CHI3L1, CCL2, S100A12, CD14, TLR4, TLR2	197	14871	4.93842	1.91497e-05	1.91499e-05	1.899e-05
GO:0045766	positive regulation of angiogenesis	13	3.45745	2.95073e-07	RAMP2, CCL11, JUP, STAT3, ADM, GATA2, THBS1, VEGFA, SFRP2, HYAL1, CHI3L1, CD34, ENG	86	14871	7.00293	0.000600293	0.000300237	0.000297729
GO:0048661	positive regulation of smooth muscle cell proliferation	7	1.8617	1.41398e-06	IL6, ID2, CDH13, AIF1, TLR4, THBS1	18	14871	18.0161	0.00287332	0.000959152	0.000951139
GO:0034134	toll-like receptor 2 signaling pathway	5	1.32979	3.98884e-05	TLR2	10	14871	23.1636	0.0779672	0.0180254	0.0178748
GO:0002755	MyD88-dependent toll-like receptor signaling pathway	7	1.8617	4.42885e-05	TNIP1, TLR4, TLR2	31	14871	10.461	0.0861868	0.0180254	0.0178748
GO:0032757	positive regulation of interleukin-8 production	8	2.12766	6.90524e-05	IL6, F2R, STAT3, CHI3L1, CD14, TLR4, TLR2	48	14871	7.72118	0.131099	0.0234203	0.0232246
GO:0045087	innate immune response	18	4.78723	9.04849e-05	ANXA1, ATP1B1, C2, LGALS3, SLPI, IRF3, S100A12, PTX3, CD14, JAK2, CD46, TLR4, S100A8, TLR2	273	14871	3.05453	0.168185	0.0237563	0.0235579
GO:0045944	positive regulation of transcription from RNA polymerase II promoter	29	7.71277	9.3391e-05	ARID4A, GATA3, NR3C1, GATA2, DDRGK1, NFATC2IP, SOX9, JAK2, S100A10, SLC30A9, EGR2, KLF12, JUP, LUM, NCOA3, AP3B1, NR2F2, TNFRSF1A, VEGFA, TBX2, IL6, SFRP2, IRF1, CDH13, ATM, CAMK1, TLR4, ENG	596	14871	2.25417	0.17309	0.0237563	0.0235579
GO:0001666	response to hypoxia	8	2.12766	0.000356676	NR4A2, PLAU, CAV1, MMP2, DDIT4, KCNMA1, PLAT, VEGFA	62	14871	5.97769	0.516142	0.0806483	0.0799746
GO:1901731	positive regulation of platelet aggregation	4	1.06383	0.000510143	IL6, F11R, JAK2	8	14871	23.1636	0.645981	0.103814	0.102947
GO:0030335	positive regulation of cell migration	11	2.92553	0.000760835	SDCBP, MMP14, CCL11, DDRGK1, PLAU, CAV1, F2R, STAT3, CDH13, ATM, CLDN1	137	14871	3.71969	0.787516	0.131631	0.130531
GO:0002237	response to molecule of bacterial origin	5	1.32979	0.000776201	TLR2	20	14871	11.5818	0.794062	0.131631	0.130531
GO:0007155	cell adhesion	15	3.98936	0.00124169	POSTN, VCAM1, JUP, ITGB2, ICAM3, THY1, ATP1B1, F11R, CLDN1, THBS1, KITLG, IGFBP7, CD47, CD34, ENG	254	14871	2.73585	0.920215	0.194373	0.192749
GO:0010628	positive regulation of gene expression	15	3.98936	0.00153955	RAMP2, ITGB3, CAV1, MSN, PAX6, KLF4, PRKAB1, DNAJA4, DDRGK1, ID2, LMNA, ATM, LGALS9, SOX9, HOXA5	260	14871	2.67272	0.956518	0.201474	0.199791
GO:0051603	proteolysis involved in cellular protein catabolic process	6	1.59574	0.0015862	DNAJC3, GZMA, CTSK, CTSZ, PSMB10	40	14871	6.94907	0.960461	0.201474	0.199791
GO:0042102	positive regulation of T cell proliferation	6	1.59574	0.00177516	IL6, ANXA1, VCAM1, IL6ST, AIF1	41	14871	6.77958	0.973101	0.201474	0.199791
GO:0032733	positive regulation of interleukin-10 production	5	1.32979	0.00186207	IL6, STAT3, TLR4, CD34	25	14871	9.26542	0.977469	0.201474	0.199791
GO:0036120	cellular response to platelet-derived growth factor stimulus	4	1.06383	0.00187981	HYAL1, ITGB3, SYAP1, TLR4	12	14871	15.4424	0.978269	0.201474	0.199791
GO:0008284	positive regulation of cell proliferation	15	3.98936	0.00191463	F2R, ADM, IGF1, AREG, VEGFA, GNAI2, SDCBP, KITLG, IL6, SFRP2, DDRGK1, SOX9, CD47, TIMP1, IL13RA1	266	14871	2.61243	0.979758	0.201474	0.199791
GO:0008217	regulation of blood pressure	6	1.59574	0.00198009	RAMP2, COL1A2, ANPEP, GNA11, PTGS2, CD34	42	14871	6.61816	0.982287	0.201474	0.199791
GO:0060441	epithelial tube branching involved in lung morphogenesis	4	1.06383	0.00240505	CTSZ, SOX9, HOXA5, TBX2	13	14871	14.2545	0.992555	0.220293	0.218452
GO:0032355	response to estradiol	4	1.06383	0.00240505	ANXA1, STAT3, GGT1, AREG	13	14871	14.2545	0.992555	0.220293	0.218452
GO:0032760	positive regulation of tumor necrosis factor production	7	1.8617	0.00248979	IL6, STAT3, CD14, JAK2, TLR4, THBS1	64	14871	5.06703	0.993737	0.220293	0.218452
GO:2000635	negative regulation of primary miRNA processing	3	0.797872	0.0026914	IL6, STAT3	4	14871	34.7453	0.995849	0.228208	0.226302
GO:0007179	transforming growth factor beta receptor signaling pathway	7	1.8617	0.00291134	TGFBR3, COL3A1, COL1A2, CAV2, STAT3, SMAD7, ENG	66	14871	4.91348	0.99735	0.236983	0.235003
GO:0007507	heart development	9	2.39362	0.00305098	RAMP2, COL3A1, CASP3, GNA11, ATM, ADM, SOX9, PDLIM4, FBN1	113	14871	3.68977	0.998007	0.238798	0.236803
GO:0033138	positive regulation of peptidyl-serine phosphorylation	7	1.8617	0.00419733	IL6, SFRP2, BDNF, CAV1, CAMK1, VEGFA	71	14871	4.56746	0.999808	0.316354	0.313711
GO:0006955	immune response	14	3.7234	0.00438812	CCL11, CD70, TNFSF15, SLA-8, CXCL14, CXCL2, THBS1, TGFBR3, AMCF-II, SLPI, CCL5, CTSK, TLR4, BMPR1A	261	14871	2.48498	0.99987	0.318922	0.316258
GO:0001501	skeletal system development	6	1.59574	0.00467324	MMP14, COL1A2, GNA11, HEXA, SOX9, FBN1	51	14871	5.45025	0.999928	0.319089	0.316423
GO:0051480	regulation of cytosolic calcium ion concentration	5	1.32979	0.00470401	CALCB, CAV2, CAV1, CRSP-2	32	14871	7.23861	0.999932	0.319089	0.316423
GO:0030593	neutrophil chemotaxis	6	1.59574	0.00551378	LGALS3, AMCF-II, CCL5, PDE4B, CCL2, S100A8	53	14871	5.24458	0.999987	0.350172	0.347247
GO:0005975	carbohydrate metabolic process	9	2.39362	0.00562598	HYAL1, HEXA, CHI3L1, TALDO1, MAN1A1, CP, FUT1, B4GALT7, GGTA1	125	14871	3.33555	0.99999	0.350172	0.347247
GO:0032731	positive regulation of interleukin-1 beta production	5	1.32979	0.00586607	IL6, STAT3, JAK2, TLR4	34	14871	6.81281	0.999994	0.350172	0.347247
GO:0001954	positive regulation of cell-matrix adhesion	4	1.06383	0.00633708	JUP, ITGB3, CDH13, FUT1	18	14871	10.2949	0.999998	0.350172	0.347247
GO:0050729	positive regulation of inflammatory response	6	1.59574	0.00645577	IL33, CD47, TLR4, S100A8, TLR2, TNFRSF1A	55	14871	5.05387	0.999998	0.350172	0.347247
GO:0071260	cellular response to mechanical stimulus	5	1.32979	0.00651276	IRF1, SOX9, F11R, TLR4, TNFRSF1A	35	14871	6.61816	0.999998	0.350172	0.347247
GO:0060087	relaxation of vascular smooth muscle	3	0.797872	0.00653884	RGS2, TRPV4, KCNMA1	6	14871	23.1636	0.999998	0.350172	0.347247
GO:0097084	vascular smooth muscle cell development	3	0.797872	0.00653884	RAMP2, ADM, ENG	6	14871	23.1636	0.999998	0.350172	0.347247
GO:0001817	regulation of cytokine production	7	1.8617	0.00796146	GATA3, F11R, TLR2	81	14871	4.00358	1	0.415425	0.411954
GO:1900017	positive regulation of cytokine production involved in inflammatory response	4	1.06383	0.00857698	IL6, STAT3, TLR4	20	14871	9.26542	1	0.427103	0.423535
GO:0072540	T-helper 17 cell lineage commitment	3	0.797872	0.00902477	IL6, STAT3	7	14871	19.8545	1	0.427103	0.423535
GO:0045820	negative regulation of glycolytic process	3	0.797872	0.00902477	DDIT4, STAT3, FBP1	7	14871	19.8545	1	0.427103	0.423535
GO:0061180	mammary gland epithelium development	3	0.797872	0.00902477	ORAI1, MSX1, JAK2	7	14871	19.8545	1	0.427103	0.423535
GO:0006979	response to oxidative stress	6	1.59574	0.00929361	GPX4, GPX3, CAT, TXNIP, APOE, PTGS2	60	14871	4.63271	1	0.42983	0.426239
GO:0042531	positive regulation of tyrosine phosphorylation of STAT protein	5	1.32979	0.0104545	IL6, JAK2, IL6ST, TNFRSF1A	40	14871	5.79089	1	0.460554	0.456706
GO:0008360	regulation of cell shape	8	2.12766	0.010591	DIAPH1, ANXA1, CCL11, RHOJ, CCL2, MSN, F11R, VEGFA	112	14871	3.30908	1	0.460554	0.456706
GO:0032755	positive regulation of interleukin-6 production	6	1.59574	0.0106369	IL6, F2R, AIF1, TLR4, TLR2	62	14871	4.48327	1	0.460554	0.456706
GO:0098609	cell-cell adhesion	7	1.8617	0.0117437	VCAM1, ICAM3, CDH13, SOX9, CD34, LIMS1, MPZL2	88	14871	3.68511	1	0.478875	0.474875
GO:0043524	negative regulation of neuron apoptotic process	7	1.8617	0.0117437	NR4A2, BDNF, UNC5B, F2R, CCL2, APOE, IL6ST	88	14871	3.68511	1	0.478875	0.474875
GO:2001214	positive regulation of vasculogenesis	3	0.797872	0.011863	RAMP2, ADM, CD34	8	14871	17.3727	1	0.478875	0.474875
GO:1902895	positive regulation of pri-miRNA transcription from RNA polymerase II promoter	6	1.59574	0.0121072	STAT3, GATA3, NR3C1, GATA2, KLF4, BMPR1A	64	14871	4.34317	1	0.478875	0.474875
GO:0045669	positive regulation of osteoblast differentiation	5	1.32979	0.0123837	IL6, SFRP2, IL6ST, BMPR1A	42	14871	5.51513	1	0.478875	0.474875
GO:0043547	positive regulation of GTPase activity	8	2.12766	0.0126845	CCL11, CAV2, CCL5, F2R, CCL2, THY1, F11R, S100A10	116	14871	3.19497	1	0.478875	0.474875
GO:0001937	negative regulation of endothelial cell proliferation	4	1.06383	0.0127073	CAV2, CAV1, NR2F2, APOE	23	14871	8.05689	1	0.478875	0.474875
GO:0002040	sprouting angiogenesis	4	1.06383	0.0142953	RAMP2, CDH13, THBS1, VEGFA	24	14871	7.72118	1	0.510186	0.505924
GO:0007165	signal transduction	18	4.78723	0.0150229	STARD3, TNFSF15, LRRK2, STAT3, CCK, GATA3, PRKAB1, TGFBR3, KITLG, SST, ANPEP, PDE4B, CAMK1, SOX9, TIMP1, JAK2, CD34, FBN1	441	14871	1.8909	1	0.510186	0.505924
GO:0002456	T cell mediated immunity	3	0.797872	0.0150372	CD70, CD46, CD55	9	14871	15.4424	1	0.510186	0.505924
GO:1904996	positive regulation of leukocyte adhesion to vascular endothelial cell	3	0.797872	0.0150372	IL6, ITGB2	9	14871	15.4424	1	0.510186	0.505924
GO:0071492	cellular response to UV-A	3	0.797872	0.0150372	MMP1, MMP2, TIMP1	9	14871	15.4424	1	0.510186	0.505924
GO:0043065	positive regulation of apoptotic process	10	2.65957	0.0150423	IL6, SFRP2, ING3, GZMA, CASP3, KCNMA1, CLU, HOXA5	178	14871	2.60265	1	0.510186	0.505924
GO:0034599	cellular response to oxidative stress	5	1.32979	0.0181575	NR4A2, LRRK2, ATP2A2, AIF1, ETV5	47	14871	4.92842	1	0.605746	0.600685
GO:0001558	regulation of cell growth	4	1.06383	0.0197064	IGFBP4, WFDC1, LAMTOR2, IGFBP7	27	14871	6.86327	1	0.646814	0.641411
GO:0050727	regulation of inflammatory response	5	1.32979	0.0208644	ANXA1, TNIP1, IRF3, GGT1, JAK2	49	14871	4.72726	1	0.673955	0.668324
GO:0002548	monocyte chemotaxis	4	1.06383	0.0217273	LGALS3, ANXA1, CCL5, CCL2	28	14871	6.61816	1	0.690861	0.68509
GO:0070102	interleukin-6-mediated signaling pathway	3	0.797872	0.0223317	IL6, STAT3	11	14871	12.6347	1	0.699155	0.693315
GO:0030512	negative regulation of transforming growth factor beta receptor signaling pathway	5	1.32979	0.0238064	CAV2, CAV1, PMEPA1, ASPN, SMAD7	51	14871	4.54187	1	0.734031	0.727899
GO:0042593	glucose homeostasis	6	1.59574	0.0263498	IL6, STAT3, PAX6, PYGL, FBN1	78	14871	3.56362	1	0.762257	0.75589
GO:0071549	cellular response to dexamethasone stimulus	3	0.797872	0.0264221	DDIT4, NR3C1, JAK2	12	14871	11.5818	1	0.762257	0.75589
GO:0042755	eating behavior	3	0.797872	0.0264221	UCHL1, STAT3, CCK	12	14871	11.5818	1	0.762257	0.75589
GO:0032438	melanosome organization	3	0.797872	0.0264221	AP3B1, APOE, AP1M1	12	14871	11.5818	1	0.762257	0.75589
GO:0030154	cell differentiation	14	3.7234	0.0265947	CAV2, CAV1, LRRK2, ABHD5, GATA2, HOPX, ETV5, VEGFA, SMAD7, ID2, ANPEP, ID1, ERG, MCL1	329	14871	1.97137	1	0.762257	0.75589
GO:0006508	proteolysis	7	1.8617	0.0280283	MMP1, PLAU, ANPEP, CASP3, PLAT, CD46, CFB	107	14871	3.03075	1	0.767644	0.761231
GO:0016477	cell migration	9	2.39362	0.0281806	TGFBR3, MMP14, JUP, ITGB3, ITGB2, RHOJ, THBS1, HOXA5, ENG	167	14871	2.49667	1	0.767644	0.761231
GO:0032722	positive regulation of chemokine production	4	1.06383	0.0284437	IL6, AIF1, TLR2	31	14871	5.97769	1	0.767644	0.761231
GO:0031663	lipopolysaccharide-mediated signaling pathway	4	1.06383	0.0284437	IRF3, CCL2, CD14, TLR4	31	14871	5.97769	1	0.767644	0.761231
GO:0014068	positive regulation of phosphatidylinositol 3-kinase signaling	5	1.32979	0.0286688	UNC5B, F2R, CAT, SOX9, JAK2	54	14871	4.28955	1	0.767644	0.761231
GO:0030308	negative regulation of cell growth	6	1.59574	0.0303799	CDA, SFRP2, HYAL1, MSX1, GAS2L1, FBP1	81	14871	3.43164	1	0.776302	0.769817
GO:0071223	cellular response to lipoteichoic acid	3	0.797872	0.0307889	CD14, TLR4, TLR2	13	14871	10.6909	1	0.776302	0.769817
GO:0048245	eosinophil chemotaxis	3	0.797872	0.0307889	LGALS3, CCL11, CCL2	13	14871	10.6909	1	0.776302	0.769817
GO:0046677	response to antibiotic	3	0.797872	0.0307889	HYAL1, JAK2, JAK1	13	14871	10.6909	1	0.776302	0.769817
GO:0043407	negative regulation of MAP kinase activity	4	1.06383	0.0308995	UCHL1, RGS2, CAV1, APOE	32	14871	5.79089	1	0.776302	0.769817
GO:0007189	adenylate cyclase-activating G-protein coupled receptor signaling pathway	7	1.8617	0.031518	RAMP2, CALCB, ADM, S1PR2, VIP, CRSP-2	110	14871	2.94809	1	0.782184	0.775649
GO:0030216	keratinocyte differentiation	4	1.06383	0.0334631	ANXA1, CASP3, TXNIP, PAX6	33	14871	5.61541	1	0.82045	0.813596
GO:0007160	cell-matrix adhesion	5	1.32979	0.0340792	COL3A1, VCAM1, ITGB3, ITGB2, CD34	57	14871	4.06378	1	0.823276	0.816398
GO:0060749	mammary gland alveolus development	3	0.797872	0.0354183	ID2, AREG, HOXA5	14	14871	9.92724	1	0.823276	0.816398
GO:0015031	protein transport	10	2.65957	0.035442	NSF, RAMP2, CAV1, TXNIP, KDELR3, SEC62, ATG7, ARL8B, YIF1B, SCAMP2	207	14871	2.23802	1	0.823276	0.816398
GO:0006915	apoptotic process	9	2.39362	0.0357474	SFRP2, TNFSF15, IRF1, CASP3, DDIT4, CHI3L1, MCL1, TNFRSF1A, TBX2	175	14871	2.38254	1	0.823276	0.816398
GO:0043066	negative regulation of apoptotic process	11	2.92553	0.0359761	DNAJC3, IL6, CASP3, CAT, IGF1, MSX1, SOX9, VIP, JAK2, VEGFA	241	14871	2.11452	1	0.823276	0.816398
GO:0071346	cellular response to interferon-gamma	5	1.32979	0.0360057	CCL5, CCL2, AIF1, TLR4, TLR2	58	14871	3.99372	1	0.823276	0.816398
GO:0002053	positive regulation of mesenchymal cell proliferation	3	0.797872	0.040297	SHOX2, SOX9, BMPR1A	15	14871	9.26542	1	0.857826	0.85066
GO:0090026	positive regulation of monocyte chemotaxis	3	0.797872	0.040297	CCL5, AIF1, PLA2G7	15	14871	9.26542	1	0.857826	0.85066
GO:0043410	positive regulation of MAPK cascade	6	1.59574	0.0412256	IL6, IGFBP4, CAV2, F2R, LAMTOR2	88	14871	3.15867	1	0.857826	0.85066
GO:1902483	cytotoxic T cell apoptotic process	2	0.531915	0.0425752	GZMA	2	14871	46.3271	1	0.857826	0.85066
GO:0032078	negative regulation of endodeoxyribonuclease activity	2	0.531915	0.0425752	GZMA	2	14871	46.3271	1	0.857826	0.85066
GO:0002384	hepatic immune response	2	0.531915	0.0425752	IL6	2	14871	46.3271	1	0.857826	0.85066
GO:1901841	regulation of high voltage-gated calcium channel activity	2	0.531915	0.0425752	PDE4B, SRI	2	14871	46.3271	1	0.857826	0.85066
GO:1900138	negative regulation of phospholipase A2 activity	2	0.531915	0.0425752	ANXA1, ANXA8	2	14871	46.3271	1	0.857826	0.85066
GO:1902512	positive regulation of apoptotic DNA fragmentation	2	0.531915	0.0425752	IL6	2	14871	46.3271	1	0.857826	0.85066
GO:1903974	positive regulation of cellular response to macrophage colony-stimulating factor stimulus	2	0.531915	0.0425752	TLR4, TLR2	2	14871	46.3271	1	0.857826	0.85066
GO:1904466	positive regulation of matrix metallopeptidase secretion	2	0.531915	0.0425752	TLR4, TLR2	2	14871	46.3271	1	0.857826	0.85066
GO:0001781	neutrophil apoptotic process	2	0.531915	0.0425752	IL6	2	14871	46.3271	1	0.857826	0.85066
GO:0035924	cellular response to vascular endothelial growth factor stimulus	3	0.797872	0.0454124	RAMP2, ANXA1, VEGFA	16	14871	8.68633	1	0.871833	0.86455
GO:0032481	positive regulation of type I interferon production	3	0.797872	0.0454124	IRF3, IRF1, CD14	16	14871	8.68633	1	0.871833	0.86455
GO:0050768	negative regulation of neurogenesis	3	0.797872	0.0454124	CCL11, DNAJB11, BMPR1A	16	14871	8.68633	1	0.871833	0.86455
GO:0006520	cellular amino acid metabolic process	3	0.797872	0.0454124	GLUD1, ACY1, ABHD14A	16	14871	8.68633	1	0.871833	0.86455
GO:0090050	positive regulation of cell migration involved in sprouting angiogenesis	3	0.797872	0.0454124	ANXA1, RHOJ, VEGFA	16	14871	8.68633	1	0.871833	0.86455
GO:0001525	angiogenesis	7	1.8617	0.0466814	RAMP2, CAV1, ANPEP, THY1, ANGPTL4, VEGFA, ENG	121	14871	2.68008	1	0.887819	0.880403
GO:0034612	response to tumor necrosis factor	3	0.797872	0.050752	CCL5, CHI3L1, GGT1	17	14871	8.17537	1	0.924976	0.917249
GO:0051281	positive regulation of release of sequestered calcium ion into cytosol	3	0.797872	0.050752	F2R, THY1, SRI	17	14871	8.17537	1	0.924976	0.917249
GO:0051894	positive regulation of focal adhesion assembly	3	0.797872	0.050752	THY1, VEGFA, S100A10	17	14871	8.17537	1	0.924976	0.917249
GO:0006914	autophagy	5	1.32979	0.0512209	TMEM59, WIPI1, ATG7, OPTN, S100A8	65	14871	3.56362	1	0.924976	0.917249
GO:0050728	negative regulation of inflammatory response	5	1.32979	0.0561222	NLRX1, WFDC1, GATA3, APOE, TNFRSF1A	67	14871	3.45725	1	0.924976	0.917249
GO:0043392	negative regulation of DNA binding	3	0.797872	0.0563039	GZMA, JAK2	18	14871	7.72118	1	0.924976	0.917249
GO:0008202	steroid metabolic process	3	0.797872	0.0563039	STARD3, ERLIN1, DHRS4	18	14871	7.72118	1	0.924976	0.917249
GO:0048662	negative regulation of smooth muscle cell proliferation	3	0.797872	0.0563039	APOE, VIP, AIF1	18	14871	7.72118	1	0.924976	0.917249
GO:0030198	extracellular matrix organization	7	1.8617	0.0565761	MMP14, COL3A1, POSTN, MMP1, MMP2, PTX3, SOX9	127	14871	2.55346	1	0.924976	0.917249
GO:0030199	collagen fibril organization	4	1.06383	0.0577455	COL3A1, COL1A2, SFRP2, LUM	41	14871	4.51972	1	0.924976	0.917249
GO:0001938	positive regulation of endothelial cell proliferation	5	1.32979	0.0586643	CCL11, CAV2, CDH13, VIP, VEGFA	68	14871	3.4064	1	0.924976	0.917249
GO:0042127	regulation of cell proliferation	6	1.59574	0.0603214	SQLE, JUP, PLAU, STAT3, SOX9, CLU	98	14871	2.83635	1	0.924976	0.917249
GO:0000902	cell morphogenesis	5	1.32979	0.0612669	CDH11, TBCC, AP3B1, MSX1, PSMB10	69	14871	3.35704	1	0.924976	0.917249
GO:0003148	outflow tract septum morphogenesis	3	0.797872	0.0620565	BMPR1A, TBX2, ENG	19	14871	7.31481	1	0.924976	0.917249
GO:0048589	developmental growth	3	0.797872	0.0620565	ADM, GATA3, BMPR1A	19	14871	7.31481	1	0.924976	0.917249
GO:0048008	platelet-derived growth factor receptor signaling pathway	3	0.797872	0.0620565	ITGB3, TXNIP, PLAT	19	14871	7.31481	1	0.924976	0.917249
GO:0033627	cell adhesion mediated by integrin	3	0.797872	0.0620565	ITGB3, ITGB2, FBN1	19	14871	7.31481	1	0.924976	0.917249
GO:0050870	positive regulation of T cell activation	3	0.797872	0.0620565	SLA-DMB, THY1, CD47	19	14871	7.31481	1	0.924976	0.917249
GO:0018149	peptide cross-linking	3	0.797872	0.0620565	COL3A1, ANXA1, THBS1	19	14871	7.31481	1	0.924976	0.917249
GO:1904646	cellular response to beta-amyloid	3	0.797872	0.0620565	PRNP, VCAM1, TLR4	19	14871	7.31481	1	0.924976	0.917249
GO:1902632	positive regulation of membrane hyperpolarization	2	0.531915	0.0631802	TRPV4, KCNMA1	3	14871	30.8847	1	0.924976	0.917249
GO:1903408	positive regulation of sodium:potassium-exchanging ATPase activity	2	0.531915	0.0631802	TRPV4, ATP1B1	3	14871	30.8847	1	0.924976	0.917249
GO:0070459	prolactin secretion	2	0.531915	0.0631802	ANXA1, VIP	3	14871	30.8847	1	0.924976	0.917249
GO:0071727	cellular response to triacyl bacterial lipopeptide	2	0.531915	0.0631802	CD14, TLR2	3	14871	30.8847	1	0.924976	0.917249
GO:0032966	negative regulation of collagen biosynthetic process	2	0.531915	0.0631802	IL6	3	14871	30.8847	1	0.924976	0.917249
GO:2000172	regulation of branching morphogenesis of a nerve	2	0.531915	0.0631802	LRRK2, SHOX2	3	14871	30.8847	1	0.924976	0.917249
GO:0002675	positive regulation of acute inflammatory response	2	0.531915	0.0631802	IL6	3	14871	30.8847	1	0.924976	0.917249
GO:0014909	smooth muscle cell migration	2	0.531915	0.0631802	PLAU, PLAT	3	14871	30.8847	1	0.924976	0.917249
GO:1904669	ATP export	2	0.531915	0.0631802	TRPV4, CD47	3	14871	30.8847	1	0.924976	0.917249
GO:0070092	regulation of glucagon secretion	2	0.531915	0.0631802	IL6	3	14871	30.8847	1	0.924976	0.917249
GO:0060161	positive regulation of dopamine receptor signaling pathway	2	0.531915	0.0631802	CAV2, LRRK2	3	14871	30.8847	1	0.924976	0.917249
GO:0021986	habenula development	2	0.531915	0.0631802	NR4A2, PAX6	3	14871	30.8847	1	0.924976	0.917249
GO:0050679	positive regulation of epithelial cell proliferation	4	1.06383	0.0648204	HYAL1, CCL5, SOX9, BMPR1A	43	14871	4.3095	1	0.942211	0.93434
GO:0002224	toll-like receptor signaling pathway	3	0.797872	0.0679986	AP3B1, TLR4, TLR2	20	14871	6.94907	1	0.981399	0.9732
GO:0016197	endosomal transport	4	1.06383	0.0685005	RAB35, MX1, ANXA8, ARL8B	44	14871	4.21155	1	0.981679	0.973478
GO:0010629	negative regulation of gene expression	8	2.12766	0.0694784	SFRP2, DDRGK1, ID2, SOX9, APOE, GAS2L1, BMPR1A, ENG	167	14871	2.21926	1	0.988731	0.980472
GO:0000045	autophagosome assembly	4	1.06383	0.0722733	MAP1LC3A, ATP2A2, WIPI1, ATG7	45	14871	4.11796	1	0.994096	0.985792
GO:0009267	cellular response to starvation	4	1.06383	0.0722733	LRRK2, LAMP2, WIPI1, GAS2L1	45	14871	4.11796	1	0.994096	0.985792
GO:0006952	defense response	4	1.06383	0.0722733	AMCF-II, STAT3, CXCL2, TNFRSF1A	45	14871	4.11796	1	0.994096	0.985792
GO:0034097	response to cytokine	3	0.797872	0.0741196	COL3A1, TIMP1, MCL1	21	14871	6.61816	1	0.994096	0.985792
GO:0045429	positive regulation of nitric oxide biosynthetic process	3	0.797872	0.0741196	PTX3, KLF4, TLR4	21	14871	6.61816	1	0.994096	0.985792
GO:0006641	triglyceride metabolic process	3	0.797872	0.0741196	CAV1, CAT, APOE	21	14871	6.61816	1	0.994096	0.985792
GO:0050796	regulation of insulin secretion	3	0.797872	0.0741196	IL6, CCL5	21	14871	6.61816	1	0.994096	0.985792
GO:0006919	activation of cysteine-type endopeptidase activity involved in apoptotic process	4	1.06383	0.0761372	TNFSF15, F2R, JAK2, S100A8	46	14871	4.02844	1	0.994096	0.985792
GO:0030307	positive regulation of cell growth	4	1.06383	0.0761372	SDCBP, MMP14, SFRP2, HYAL1	46	14871	4.02844	1	0.994096	0.985792
GO:0030334	regulation of cell migration	5	1.32979	0.0781327	SST, ITGB3, LMNA, PAX6, THY1	75	14871	3.08847	1	0.994096	0.985792
GO:0051592	response to calcium ion	3	0.797872	0.080409	CAV1, KCNMA1, THBS1	22	14871	6.31733	1	0.994096	0.985792
GO:0040008	regulation of growth	3	0.797872	0.080409	ING3, TKT, SOCS6	22	14871	6.31733	1	0.994096	0.985792
GO:0035166	post-embryonic hemopoiesis	2	0.531915	0.0833431	JAK2, KLF4	4	14871	23.1636	1	0.994096	0.985792
GO:1905222	atrioventricular canal morphogenesis	2	0.531915	0.0833431	TBX2, ENG	4	14871	23.1636	1	0.994096	0.985792
GO:0097647	amylin receptor signaling pathway	2	0.531915	0.0833431	RAMP2, ADM	4	14871	23.1636	1	0.994096	0.985792
GO:1901844	regulation of cell communication by electrical coupling involved in cardiac conduction	2	0.531915	0.0833431	CAV1, SRI	4	14871	23.1636	1	0.994096	0.985792
GO:0048708	astrocyte differentiation	2	0.531915	0.0833431	STAT3, PAX6	4	14871	23.1636	1	0.994096	0.985792
GO:0002248	connective tissue replacement involved in inflammatory response wound healing	2	0.531915	0.0833431	F2R, TIMP1	4	14871	23.1636	1	0.994096	0.985792
GO:0071726	cellular response to diacyl bacterial lipopeptide	2	0.531915	0.0833431	CD14, TLR2	4	14871	23.1636	1	0.994096	0.985792
GO:1990410	adrenomedullin receptor signaling pathway	2	0.531915	0.0833431	RAMP2, ADM	4	14871	23.1636	1	0.994096	0.985792
GO:0060729	intestinal epithelial structure maintenance	2	0.531915	0.0833431	SOX9, TLR4	4	14871	23.1636	1	0.994096	0.985792
GO:1904798	positive regulation of core promoter binding	2	0.531915	0.0833431	PAX6, KLF4	4	14871	23.1636	1	0.994096	0.985792
GO:0042159	lipoprotein catabolic process	2	0.531915	0.0833431	ATM, APOE	4	14871	23.1636	1	0.994096	0.985792
GO:0035666	TRIF-dependent toll-like receptor signaling pathway	2	0.531915	0.0833431	IRF3, TLR4	4	14871	23.1636	1	0.994096	0.985792
GO:0030858	positive regulation of epithelial cell differentiation	2	0.531915	0.0833431	PAX6, SOX9	4	14871	23.1636	1	0.994096	0.985792
GO:0072659	protein localization to plasma membrane	6	1.59574	0.0836734	RAMP2, JUP, ATP1B1, F11R, TNFRSF1A, S100A10	108	14871	2.57373	1	0.994096	0.985792
GO:0071347	cellular response to interleukin-1	4	1.06383	0.0841309	HYAL1, CCL5, CCL2, SOX9	48	14871	3.86059	1	0.994096	0.985792
GO:0031647	regulation of protein stability	4	1.06383	0.0841309	DDRGK1, LRRK2, CASP3, LMNA	48	14871	3.86059	1	0.994096	0.985792
GO:0034504	protein localization to nucleus	3	0.797872	0.0868568	LMNA, MSX1, SOX9	23	14871	6.04267	1	0.994096	0.985792
GO:0030574	collagen catabolic process	3	0.797872	0.0868568	MMP14, MMP1, MMP2	23	14871	6.04267	1	0.994096	0.985792
GO:2001244	positive regulation of intrinsic apoptotic signaling pathway	3	0.797872	0.0868568	CAV1, CLU, S100A8	23	14871	6.04267	1	0.994096	0.985792
GO:0001570	vasculogenesis	4	1.06383	0.088257	RAMP2, CAV1, ADM, ENG	49	14871	3.7818	1	0.994096	0.985792
GO:0002376	immune system process	4	1.06383	0.088257	IRF3, IRF1, IRF7, PSMB10	49	14871	3.7818	1	0.994096	0.985792
GO:0071222	cellular response to lipopolysaccharide	6	1.59574	0.0914904	IL6, AMCF-II, TNIP1, PDE4B, JAK2	111	14871	2.50417	1	0.994096	0.985792
GO:0000122	negative regulation of transcription from RNA polymerase II promoter	16	4.25532	0.0923316	CAV1, SHOX2, NR2F2, GATA3, KLF4, GATA2, KLF3, ETV5, SMAD7, NR4A2, SDCBP, ID2, ID1, TXNIP, SOX9, FBP1	477	14871	1.55395	1	0.994096	0.985792
GO:0032091	negative regulation of protein binding	4	1.06383	0.0924667	CAV1, LRRK2, CTSZ, CAMK1	50	14871	3.70617	1	0.994096	0.985792
GO:0010634	positive regulation of epithelial cell migration	3	0.797872	0.0934533	CAPN7, HYAL1, SOX9	24	14871	5.79089	1	0.994096	0.985792
GO:0001837	epithelial to mesenchymal transition	3	0.797872	0.0934533	TGFBR3, SOX9, ENG	24	14871	5.79089	1	0.994096	0.985792
GO:0008285	negative regulation of cell proliferation	9	2.39362	0.0935956	IRF1, F2R, STAT3, CDH13, GATA3, MSX1, JAK2, KLF4, PTGES	215	14871	1.93927	1	0.994096	0.985792
GO:0019221	cytokine-mediated signaling pathway	6	1.59574	0.0941771	STAT3, CCL2, JAK2, JAK1, IL13RA1, TNFRSF1A	112	14871	2.48181	1	0.994096	0.985792
GO:0032436	positive regulation of proteasomal ubiquitin-dependent protein catabolic process	4	1.06383	0.0967579	DDRGK1, LRRK2, CLU, SMAD7	51	14871	3.6335	1	0.994096	0.985792
GO:0043406	positive regulation of MAP kinase activity	4	1.06383	0.0967579	LRRK2, TLR4, THBS1, VEGFA	51	14871	3.6335	1	0.994096	0.985792
GO:0051092	positive regulation of NF-kappaB transcription factor activity	6	1.59574	0.0996703	DDRGK1, CAV1, CAT, TLR4, CLU, TLR2	114	14871	2.43827	1	0.994096	0.985792

## Sheet: Table_S4
GO enrichment analysis using the BP database of differentially expressed genes between DMD and WT SC in DIFF state. Red color indicates up-, blue color downregulated genes set in DMD
Term		Count	%	PValue	Genes	Pop Hits	Pop Total	Fold Enrichment	Bonferroni	Benjamini	FDR
GO:0006936	muscle contraction	10	2.1692	2.61369e-07	RYR1, MYL6, TPM4, TNNT1, ACTN2, TPM2, TNNT2, TPM1, TNNI1, TNNI3	35	14871	10.5693	0.000504838	0.000504965	0.000502874
GO:0006915	apoptotic process	16	3.47072	8.02739e-05	SH3GLB1, APP, DIABLO, CIDEA, PSEN1, FOXO1, AIMP2, LGALS1, PSME3, DDIT4, CYCS, CTSH, FAS, VDAC1, PPIA, MCL1	175	14871	3.38217	0.143667	0.0775446	0.0772235
GO:0060048	cardiac muscle contraction	6	1.30152	0.000198023	CSRP3, TNNT2, TPM1, TNNI1, TCAP, TNNI3	21	14871	10.5693	0.317926	0.106827	0.106385
GO:0010498	proteasomal protein catabolic process	7	1.51844	0.000221174	PSMA5, PSMB6, PSMB7, VCP, PSMB4, PSMA4, PSMA7	33	14871	7.8469	0.347769	0.106827	0.106385
GO:0007517	muscle organ development	6	1.30152	0.000313217	MYOG, UNC45A, ITGB1, SRPK3, UNC45B, MYF5	23	14871	9.65023	0.454051	0.121027	0.120526
GO:0045214	sarcomere organization	6	1.30152	0.000473087	CSRP3, TNNT1, ACTN2, CFL2, TNNT2, TPM1	25	14871	8.87821	0.599171	0.152334	0.151703
GO:0006096	glycolytic process	6	1.30152	0.000687684	TPI1, PGAM2, PGK1, ALDOC, GAPDH, ENO3	27	14871	8.22056	0.735275	0.189801	0.189015
GO:0003009	skeletal muscle contraction	5	1.0846	0.00118046	TNNT1, TNNC1, TNNI1, TCAP, TNNI3	18	14871	10.2757	0.897921	0.232688	0.231725
GO:0045663	positive regulation of myoblast differentiation	5	1.0846	0.00118046	MYOG, MEF2C, BTG1, SMYD1, MYF5	18	14871	10.2757	0.897921	0.232688	0.231725
GO:0071456	cellular response to hypoxia	7	1.51844	0.00123885	FAM162A, EPAS1, LMNA, PGK1, PTGS2, CPEB2, VEGFA	45	14871	5.75439	0.908821	0.232688	0.231725
GO:0061077	chaperone-mediated protein folding	6	1.30152	0.00132483	UNC45A, UNC45B, TCP1, CHORDC1, FKBP4, CCT7	31	14871	7.15985	0.922793	0.232688	0.231725
GO:0048741	skeletal muscle fiber development	5	1.0846	0.00146371	MYOG, RYR1, RCAN1, ACTA1, CAV2	19	14871	9.73488	0.940984	0.235657	0.234681
GO:0008286	insulin receptor signaling pathway	6	1.30152	0.00203068	GSK3B, CSRP3, CAV2, GRB10, GRB2, FOXO1	34	14871	6.52809	0.980302	0.298894	0.297657
GO:0055010	ventricular cardiac muscle tissue morphogenesis	5	1.0846	0.0021659	TNNC1, TNNT2, TPM1, TNNI1, TNNI3	21	14871	8.80775	0.984839	0.298894	0.297657
GO:0090201	negative regulation of release of cytochrome c from mitochondria	4	0.867679	0.00357126	PRELID1, LMNA, GHITM, IGF1	12	14871	12.3308	0.999004	0.427595	0.425824
GO:0090131	mesenchyme migration	3	0.650759	0.004198	ACTA2, ACTA1, ACTC1	4	14871	27.7444	0.999705	0.427595	0.425824
GO:0030240	skeletal muscle thin filament assembly	3	0.650759	0.004198	ACTA1, ACTC1, TCAP	4	14871	27.7444	0.999705	0.427595	0.425824
GO:0007611	learning or memory	5	1.0846	0.00420512	MEF2C, CCL8, ARL6IP5, PAFAH1B1, PICALM	25	14871	7.39851	0.999709	0.427595	0.425824
GO:0051973	positive regulation of telomerase activity	5	1.0846	0.00420512	HSP90AA1, PARM1, DKC1, TCP1, MAPKAPK5	25	14871	7.39851	0.999709	0.427595	0.425824
GO:0008284	positive regulation of cell proliferation	16	3.47072	0.00583385	CHTOP, TGFB3, COX17, NOP2, IL18, TNC, IGF1, AREG, VEGFA, PRDX3, CCND2, GHRH, CTSH, ROMO1, CD47, HBEGF	266	14871	2.22512	0.999988	0.56355	0.561216
GO:1904753	negative regulation of vascular associated smooth muscle cell migration	3	0.650759	0.00687206	MEF2C, TPM1, PRKG1	5	14871	22.1955	0.999998	0.603492	0.600993
GO:0042541	hemoglobin biosynthetic process	3	0.650759	0.00687206	INHBA, INHA, HIF1A	5	14871	22.1955	0.999998	0.603492	0.600993
GO:0030154	cell differentiation	18	3.90456	0.00812782	UNC45A, MYOG, SRPK3, UNC45B, CAV2, IFRD1, QKI, FOXO1, VEGFA, AIMP2, GAP43, NR6A1, ANPEP, GRB2, ARHGEF2, PAFAH1B1, MYF5, MCL1	329	14871	2.02391	1	0.603667	0.601167
GO:0031623	receptor internalization	5	1.0846	0.0081962	ITGB1, GRB2, CD36, RAMP1, PICALM	30	14871	6.16542	1	0.603667	0.601167
GO:0010592	positive regulation of lamellipodium assembly	4	0.867679	0.00839184	ACTR3, CDC42, MSTN, ARPC2	16	14871	9.24813	1	0.603667	0.601167
GO:0043388	positive regulation of DNA binding	4	0.867679	0.00839184	CALM3, HES1, CALM1, NME1	16	14871	9.24813	1	0.603667	0.601167
GO:0045766	positive regulation of angiogenesis	8	1.73536	0.00851172	IL1A, CCL8, BTG1, CTSH, F3, HIF1A, THBS1, VEGFA	86	14871	3.44117	1	0.603667	0.601167
GO:0007519	skeletal muscle tissue development	5	1.0846	0.00921418	SRPK3, POPDC3, MEF2C, CFL2, DMD	31	14871	5.96654	1	0.603667	0.601167
GO:2000379	positive regulation of reactive oxygen species metabolic process	4	0.867679	0.0099891	TSPO, ROMO1, GRB2, THBS1	17	14871	8.70413	1	0.603667	0.601167
GO:2000480	negative regulation of cAMP-dependent protein kinase activity	3	0.650759	0.0101249	PRKAR1A, PRKAR2A, PKIG	6	14871	18.4963	1	0.603667	0.601167
GO:0006937	regulation of muscle contraction	3	0.650759	0.0101249	TNNT1, TNNC1, TNNT2	6	14871	18.4963	1	0.603667	0.601167
GO:0014883	transition between fast and slow fiber	3	0.650759	0.0101249	TNNT1, TNNC1, TNNI1	6	14871	18.4963	1	0.603667	0.601167
GO:0051480	regulation of cytosolic calcium ion concentration	5	1.0846	0.0103111	CALCB, CAV2, ATP2B1, CRSP-2	32	14871	5.78008	1	0.603667	0.601167
GO:0010628	positive regulation of gene expression	15	3.2538	0.0111307	MEF2C, FSHB, TNC, MSN, INHBA, QKI, ACTA2, IL1A, ACTA1, GJA1, ACTC1, TADA3, HEY2, LMNA, CTSH	260	14871	2.13418	1	0.613584	0.611043
GO:0003151	outflow tract morphogenesis	5	1.0846	0.0114891	RYR1, MEF2C, FZD2, HEY2, HIF1A	33	14871	5.60493	1	0.613584	0.611043
GO:0034314	Arp2/3 complex-mediated actin nucleation	4	0.867679	0.0117508	ACTR3, ARPC2, ARPC4, ARPC5	18	14871	8.22056	1	0.613584	0.611043
GO:0002027	regulation of heart rate	4	0.867679	0.0117508	EPAS1, CALM3, DMD, CALM1	18	14871	8.22056	1	0.613584	0.611043
GO:1904646	cellular response to beta-amyloid	4	0.867679	0.0136797	GJA1, CACNA2D1, PSEN1, CD36	19	14871	7.7879	1	0.666373	0.663614
GO:0046716	muscle cell cellular homeostasis	4	0.867679	0.0136797	MSTN, CFL2, DMD, HIF1A	19	14871	7.7879	1	0.666373	0.663614
GO:0055003	cardiac myofibril assembly	3	0.650759	0.0139236	CSRP3, ACTC1, TCAP	7	14871	15.8539	1	0.666373	0.663614
GO:0043066	negative regulation of apoptotic process	14	3.03688	0.0141415	ARAF, AKR1B1, ASNS, PSEN1, IGF1, FOXO1, VEGFA, ADAMTS20, CCND2, ACTC1, COPS5, CTH, CTSH, FAS	241	14871	2.14894	1	0.666373	0.663614
GO:0043536	positive regulation of blood vessel endothelial cell migration	4	0.867679	0.0157776	TMSB4X, HIF1A, THBS1, VEGFA	20	14871	7.39851	1	0.708893	0.705958
GO:0097192	extrinsic apoptotic signaling pathway in absence of ligand	4	0.867679	0.0157776	IL1A, GSK3B, FAS, MCL1	20	14871	7.39851	1	0.708893	0.705958
GO:0007015	actin filament organization	8	1.73536	0.0166946	CDC42, ACTC1, TPM4, TPM2, TMSB4X, TPM1, ARHGEF2, TMSB10	98	14871	3.0198	1	0.713434	0.71048
GO:0001525	angiogenesis	9	1.95228	0.0167105	KLF5, CCL8, ANXA2, EPAS1, ANPEP, IL18, HIF1A, RAMP1, VEGFA	121	14871	2.75151	1	0.713434	0.71048
GO:1904706	negative regulation of vascular smooth muscle cell proliferation	5	1.0846	0.0170507	CNN1, MEF2C, TGFB3, TPM1, PRKG1	37	14871	4.99899	1	0.713434	0.71048
GO:0006954	inflammatory response	12	2.60304	0.0180532	IL1A, CD96, CSRP3, CCL8, GPR33, SPNS1, IL18, S100A12, CCL2, BDKRB1, PTGS2, THBS1	197	14871	2.25335	1	0.713434	0.71048
GO:0044539	long-chain fatty acid import	3	0.650759	0.0182364	ACSL1, ACSL3, CD36	8	14871	13.8722	1	0.713434	0.71048
GO:0008631	intrinsic apoptotic signaling pathway in response to oxidative stress	3	0.650759	0.0182364	DIABLO, ARL6IP5, PDK1	8	14871	13.8722	1	0.713434	0.71048
GO:0006457	protein folding	8	1.73536	0.0184636	DNAJA1, HSP90AA1, TCP1, DNAJB11, CCT7, PPIA, PFDN6, CLGN	100	14871	2.9594	1	0.713434	0.71048
GO:0032212	positive regulation of telomere maintenance via telomerase	4	0.867679	0.0204865	DKC1, TCP1, MAPKAPK5, CCT7	22	14871	6.72592	1	0.766779	0.763604
GO:0007155	cell adhesion	14	3.03688	0.020638	APP, TNC, PSEN1, THBS1, CLDN10, VCAN, COL5A1, SPP1, HES1, IGFBP7, CD36, CD47, CCN2, VCL	254	14871	2.03896	1	0.766779	0.763604
GO:0051603	proteolysis involved in cellular protein catabolic process	5	1.0846	0.0221597	PSMB6, PSMB7, PSMB4, PSMA4, CTSH	40	14871	4.62407	1	0.807785	0.80444
GO:0043065	positive regulation of apoptotic process	11	2.38612	0.0226627	DNAJA1, MLLT11, COPS5, FAM162A, DIABLO, ARL6IP5, CALM3, PSEN1, PHLDA2, FOXO1, GADD45G	178	14871	2.28606	1	0.809086	0.805736
GO:0090647	modulation of age-related behavioral decline	3	0.650759	0.023033	CCL8, PSEN1, PICALM	9	14871	12.3308	1	0.809086	0.805736
GO:0034605	cellular response to heat	4	0.867679	0.0258832	IL1A, ATXN3, VCP, HSP90AA1	24	14871	6.16542	1	0.89297	0.889273
GO:1904851	positive regulation of establishment of protein localization to telomere	3	0.650759	0.0282843	DKC1, TCP1, CCT7	10	14871	11.0978	1	0.958689	0.954719
GO:0006123	mitochondrial electron transport, cytochrome c to oxygen	4	0.867679	0.0288393	COX8H, CYCS, COX7A2, COX5B	25	14871	5.91881	1	0.960647	0.956669
GO:0006099	tricarboxylic acid cycle	4	0.867679	0.0319663	FH, MDH2, IDH2, ACO2	26	14871	5.69116	1	1	0.996375
GO:0006919	activation of cysteine-type endopeptidase activity involved in apoptotic process	5	1.0846	0.034925	VCP, FAM162A, DIABLO, PMAIP1, F3	46	14871	4.02093	1	1	0.996375
GO:0016477	cell migration	10	2.1692	0.0373142	CDC42, ITGB1, CD151, SDC1, HES1, ITGB6, ARPC5, MAPRE1, MET, THBS1	167	14871	2.21512	1	1	0.996375
GO:0031334	positive regulation of protein complex assembly	4	0.867679	0.0387281	SH3GLB1, VCP, PIH1D1, VEGFA	28	14871	5.28465	1	1	0.996375
GO:0071549	cellular response to dexamethasone stimulus	3	0.650759	0.0400407	MSTN, DDIT4, PCK2	12	14871	9.24813	1	1	0.996375
GO:0033138	positive regulation of peptidyl-serine phosphorylation	6	1.30152	0.0425201	HSP90AA1, BDNF, AKAP9, ARAF, VEGFA, EIF4G1	71	14871	3.12613	1	1	0.996375
GO:0051897	positive regulation of protein kinase B signaling	6	1.30152	0.0447259	HSP90AA1, MET, F3, THBS1, RTN4, HBEGF	72	14871	3.08271	1	1	0.996375
GO:0019722	calcium-mediated signaling	5	1.0846	0.045374	RCAN1, SGCD, CALM3, CALM1, CCR10	50	14871	3.69925	1	1	0.996375
GO:0030855	epithelial cell differentiation	5	1.0846	0.045374	TAGLN, FZD2, PIH1D1, PGK1, ALDOC	50	14871	3.69925	1	1	0.996375
GO:0051402	neuron apoptotic process	4	0.867679	0.0461556	FAM162A, DIABLO, PSEN1, GAPDH	30	14871	4.93234	1	1	0.996375
GO:0030036	actin cytoskeleton organization	8	1.73536	0.0471523	PDLIM3, SMTN, CSRP3, CAPZB, ACTN2, XIRP1, PFN1, PAFAH1B1	122	14871	2.42574	1	1	0.996375
GO:0006412	translation	33	6.16822	8.89374e-13	RPL5, RPL3, RPL10, RPL32, RPL11, RPL10A, RPL9, RPL6, RPS17, RPS16, RPL36AL, RPS18, RPL14, RPS3, RPL36, RPL35, RPL13, RPS11, RPL17, RPS13, RPS12, RPL13A, RPS3A, RPS26, EEF1A1, RPS28, RPS29, ATM, RPS20, RPL26, FAU, RPL29, UBA52	228	14871	4.62878	2.05007e-09	2.05001e-09	2.05001e-09
GO:0002181	cytoplasmic translation	13	2.42991	4.90713e-08	RPL32, RPLP1, RPL11, RPL10A, RPL9, RPL6, RPS26, RPS28, RPS29, RPL26, RPL29, RPL17, RPS21	52	14871	7.99516	0.000113103	5.65547e-05	5.65547e-05
GO:0034504	protein localization to nucleus	6	1.1215	0.000611301	BMP4, RPL11, SIX1, MSX1, CALR, SOX9	23	14871	8.34278	0.75573	0.311377	0.311377
GO:1902895	positive regulation of pri-miRNA transcription from RNA polymerase II promoter	9	1.68224	0.000808159	BMP4, SMAD4, SMAD3, WT1, STAT3, GATA3, NR3C1, GATA2, KLF4	64	14871	4.49728	0.84488	0.311377	0.311377
GO:0030308	negative regulation of cell growth	10	1.86916	0.000923954	SMAD4, SFRP2, DDX3X, SMAD3, FRZB, WT1, STT3A, MSX1, SIRT1, FBP1	81	14871	3.94823	0.881246	0.311377	0.311377
GO:0090026	positive regulation of monocyte chemotaxis	5	0.934579	0.000971112	CCR1, CXCL12, S100A14, AIF1, PLA2G7	15	14871	10.6602	0.893488	0.311377	0.311377
GO:0007179	transforming growth factor beta receptor signaling pathway	9	1.68224	0.000993353	TGFBR3, SMAD4, FUT8, COL3A1, SMAD3, HPGD, STAT3, TAB1, SIRT1	66	14871	4.361	0.898816	0.311377	0.311377
GO:0045944	positive regulation of transcription from RNA polymerase II promoter	34	6.35514	0.0010807	DDX3X, HDAC3, THRA, HMGB2, SIX1, RSF1, GATA3, NR3C1, MEOX2, GATA2, PPP3CA, CREB3L4, PCBP2, SUMO2, NAMPT, SOX9, NCK1, S100A10, STAT5A, SMAD4, XBP1, JUP, LUM, MITF, NR2F2, SIRT1, ACVR2A, TNFRSF1A, NFKBIA, SFRP2, WT1, IRF1, ATM, PPARG	596	14871	1.8244	0.917285	0.311377	0.311377
GO:0045766	positive regulation of angiogenesis	10	1.86916	0.00142041	C3, RAMP2, SFRP2, JUP, STAT3, CHI3L1, ADM, GATA2, SIRT1, CD34	86	14871	3.71868	0.962235	0.363784	0.363784
GO:0042274	ribosomal small subunit biogenesis	5	0.934579	0.00161141	RPS28, RPS17, RPS16, RPS13, RPS12	17	14871	9.40607	0.9757	0.371429	0.371429
GO:0006979	response to oxidative stress	8	1.49533	0.00254776	NQO1, DUOX1, GPX3, TXNRD1, CAT, TXNIP, PSIP1, PRDX6	60	14871	4.26409	0.997205	0.498006	0.498006
GO:0006952	defense response	7	1.30841	0.00259266	STAT5A, DUOX1, CXCL12, AMCF-II, STAT3, CXCL2, TNFRSF1A	45	14871	4.97477	0.997481	0.498006	0.498006
GO:0072193	ureter smooth muscle cell differentiation	3	0.560748	0.00285416	BMP4, SIX1, SOX9	3	14871	31.9806	0.998624	0.506065	0.506065
GO:0006955	immune response	18	3.36449	0.00348532	CCR1, SLA-DQA1, SMAD3, CD70, SLA-8, CXCL2, TNFSF13B, TGFBR3, CXCL12, AMCF-II, SLPI, CTSL, TNFSF10, CCL19, LTBR, SLA-3, B2M	261	14871	2.20556	0.99968	0.573834	0.573834
GO:0030335	positive regulation of cell migration	12	2.24299	0.00376782	SDCBP, PPP3CA, XBP1, GRN, MMP14, CXCL12, PLAU, F2R, STAT3, KIT, SNAI2, ATM	137	14871	2.80122	0.999834	0.578988	0.578988
GO:0006957	complement activation, alternative pathway	4	0.747664	0.0041304	C3, C7, CFB, C2	11	14871	11.6293	0.999928	0.581612	0.581612
GO:0000122	negative regulation of transcription from RNA polymerase II promoter	27	5.04673	0.00428955	HDAC3, THRA, LIN37, EHMT2, HMGB2, NKAP, SIX1, GATA3, GATA2, DNAJB1, SDCBP, SOX9, SMAD4, SMAD3, FST, MITF, NR2F2, KLF4, KLF3, SIRT1, BMP4, WT1, ID1, TXNIP, PPARG, CALR, FBP1	477	14871	1.81023	0.99995	0.581612	0.581612
GO:0000027	ribosomal large subunit assembly	5	0.934579	0.00517103	RPL5, RPL3, RPL10, RPL11, RPL6	23	14871	6.95231	0.999994	0.620129	0.620129
GO:0048260	positive regulation of receptor-mediated endocytosis	4	0.747664	0.00538073	C3, B2M, CLU	12	14871	10.6602	0.999996	0.620129	0.620129
GO:0045582	positive regulation of T cell differentiation	4	0.747664	0.00538073	SLA-DQA1, XBP1, MDK, GATA3	12	14871	10.6602	0.999996	0.620129	0.620129
GO:1902230	negative regulation of intrinsic apoptotic signaling pathway in response to DNA damage	4	0.747664	0.00683458	CXCL12, SNAI2, CLU, BCL2L1	13	14871	9.8402	1	0.629907	0.629907
GO:0098869	cellular oxidant detoxification	5	0.934579	0.00703337	GSTO1, TXNRD1, ALOX5AP, CAT, PRDX6	25	14871	6.39613	1	0.629907	0.629907
GO:0008285	negative regulation of cell proliferation	15	2.80374	0.00765509	BECN1, SMAD4, F2R, STAT3, HMGA1, PTEN, GATA3, KLF4, CLMN, FRZB, WT1, IRF1, MSX1, IRF6, PTGES	215	14871	2.23121	1	0.629907	0.629907
GO:0050680	negative regulation of epithelial cell proliferation	6	1.1215	0.00774253	BMP4, SFRP2, PAX6, SOX9, B2M	40	14871	4.7971	1	0.629907	0.629907
GO:0019221	cytokine-mediated signaling pathway	10	1.86916	0.00836754	STAT5A, DUOX1, STAT3, KIT, TYK2, IL6R, JAK1, SOCS5, IL13RA1, TNFRSF1A	112	14871	2.85541	1	0.629907	0.629907
GO:0032331	negative regulation of chondrocyte differentiation	4	0.747664	0.00849946	BMP4, EFEMP1, SNAI2, SOX9	14	14871	9.13733	1	0.629907	0.629907
GO:0019886	antigen processing and presentation of exogenous peptide antigen via MHC class II	4	0.747664	0.00849946	SLA-DQA1, SLA-DMB, IFI30, B2M	14	14871	9.13733	1	0.629907	0.629907
GO:0001894	tissue homeostasis	4	0.747664	0.00849946	GNAS, SOX9, HOXA13, CD34	14	14871	9.13733	1	0.629907	0.629907
GO:0034142	toll-like receptor 4 signaling pathway	4	0.747664	0.00849946	NFKBIA, LY96, S100A14, CD14	14	14871	9.13733	1	0.629907	0.629907
GO:0006635	fatty acid beta-oxidation	6	1.1215	0.00859713	HADHA, ECHS1, CPT2, ACOX1, HSD17B4, DECR1	41	14871	4.68009	1	0.629907	0.629907
GO:0042102	positive regulation of T cell proliferation	6	1.1215	0.00859713	ANXA1, VCAM1, IL6ST, AIF1, TNFSF13B, NCK1	41	14871	4.68009	1	0.629907	0.629907
GO:0043066	negative regulation of apoptotic process	16	2.99065	0.0087887	STAT5A, BECN1, XIAP, RPS3A, PHB2, SIRT1, HSP90B1, THOC6, BMP4, DNAJC3, WT1, CAT, CDK1, MSX1, SOX9, FAIM	241	14871	2.1232	1	0.629907	0.629907
GO:0070106	interleukin-27-mediated signaling pathway	3	0.560748	0.00912531	OAS2, MX1, IL6ST	5	14871	19.1884	1	0.629907	0.629907
GO:0001658	branching involved in ureteric bud morphogenesis	5	0.934579	0.00929147	BMP4, SMAD4, WT1, SIX1, SOX9	27	14871	5.92234	1	0.629907	0.629907
GO:0006879	cellular iron ion homeostasis	6	1.1215	0.0104977	SMAD4, TF, FTH1, NCOA4, CYBRD1, FTL	43	14871	4.46242	1	0.690402	0.690402
GO:0008584	male gonad development	7	1.30841	0.0107828	SFRP2, WT1, KIT, HMGB2, GATA3, SOX9, BCL2L1	60	14871	3.73108	1	0.690402	0.690402
GO:0042127	regulation of cell proliferation	9	1.68224	0.0115046	STAT5A, NFKBIA, SQLE, JUP, PLAU, STAT3, MITF, SOX9, CLU	98	14871	2.937	1	0.716708	0.716708
GO:0045087	innate immune response	17	3.17757	0.0119464	ANXA1, DDX3X, HMGB2, LY96, CNPY3, C2, LOC733579, C3, LGALS3, C7, SLPI, OAS2, PTX3, FYN, CD14, CD46, FBXO9	273	14871	1.99147	1	0.724642	0.724642
GO:0018279	protein N-linked glycosylation via asparagine	4	0.747664	0.014816	FUT8, RPN1, STT3A, MGAT2	17	14871	7.52486	1	0.853773	0.853773
GO:0051281	positive regulation of release of sequestered calcium ion into cytosol	4	0.747664	0.014816	TRPC1, F2R, THY1, SRI	17	14871	7.52486	1	0.853773	0.853773
GO:1901224	positive regulation of NIK/NF-kappaB signaling	6	1.1215	0.0164597	DDX3X, RPS3, CD14, CCL19, CALR, PHB2	48	14871	3.99758	1	0.925358	0.925358
GO:0008202	steroid metabolic process	4	0.747664	0.017375	STARD3, ERLIN1, DHCR24, DHRS4	18	14871	7.10681	1	0.929582	0.929582
GO:0001702	gastrulation with mouth forming second	3	0.560748	0.0183846	SMAD4, FRS2, ACVR2A	7	14871	13.706	1	0.929582	0.929582
GO:1900026	positive regulation of substrate adhesion-dependent cell spreading	5	0.934579	0.0187175	MDK, ITGB3, CALR, LIMS1, S100A10	33	14871	4.84555	1	0.929582	0.929582
GO:0010718	positive regulation of epithelial to mesenchymal transition	5	0.934579	0.0187175	BMP4, SDCBP, SMAD4, SMAD3, MDK	33	14871	4.84555	1	0.929582	0.929582
GO:0006508	proteolysis	9	1.68224	0.0187483	FCN2, ENPEP, PLAU, LNPEP, CAPN1, APEH, CD46, CFB, CNDP2	107	14871	2.68996	1	0.929582	0.929582
GO:0043524	negative regulation of neuron apoptotic process	8	1.49533	0.0199844	GRN, MDK, F2R, NEFL, SIX1, IL6ST, BCL2L1, SNX6	88	14871	2.90733	1	0.929582	0.929582
GO:1902042	negative regulation of extrinsic apoptotic signaling pathway via death domain receptors	4	0.747664	0.0201645	SFRP2, DDX3X, HMGB2, BCL2L1	19	14871	6.73277	1	0.929582	0.929582
GO:0048589	developmental growth	4	0.747664	0.0201645	SMAD4, SMAD3, ADM, GATA3	19	14871	6.73277	1	0.929582	0.929582
GO:0050870	positive regulation of T cell activation	4	0.747664	0.0201645	SLA-DQA1, SLA-DMB, THY1, B2M	19	14871	6.73277	1	0.929582	0.929582
GO:0050821	protein stabilization	10	1.86916	0.0215746	GRN, CCNH, RPL11, BAG1, LAMP2, MSX1, CALR, IFI30, PHB2, CLU	131	14871	2.44127	1	0.975086	0.975086
GO:0071260	cellular response to mechanical stimulus	5	0.934579	0.0228165	IRF1, LTBR, SOX9, F11R, TNFRSF1A	35	14871	4.56866	1	0.983831	0.983831
GO:0042475	odontogenesis of dentin-containing tooth	5	0.934579	0.0228165	BMP4, FST, MSX1, ACVR2A, LHX8	35	14871	4.56866	1	0.983831	0.983831
GO:0008360	regulation of cell shape	9	1.68224	0.0239499	DIAPH1, ANXA1, PALM, RHOJ, KIT, LPAR1, FYN, F11R, RND3	112	14871	2.56987	1	0.983831	0.983831
GO:2000774	positive regulation of cellular senescence	3	0.560748	0.0240117	B2M, SIRT1	8	14871	11.9927	1	0.983831	0.983831
GO:2001214	positive regulation of vasculogenesis	3	0.560748	0.0240117	RAMP2, ADM, CD34	8	14871	11.9927	1	0.983831	0.983831
GO:0032496	response to lipopolysaccharide	6	1.1215	0.024329	NFKBIA, SLPI, F2R, HMGB2, S100A14, ADH5	53	14871	3.62045	1	0.983831	0.983831
GO:0007507	heart development	9	1.68224	0.0251004	RAMP2, COL3A1, LOX, WT1, ATM, ADM, SOX9, PDLIM4, FBN1	113	14871	2.54713	1	0.997525	0.997525
GO:0040008	regulation of growth	4	0.747664	0.0299208	ING3, TKT, SOCS5, BCL2L1	22	14871	5.81466	1	1	1
GO:0002456	T cell mediated immunity	3	0.560748	0.0302427	CD70, CD46, CD55	9	14871	10.6602	1	1	1
GO:2000406	positive regulation of T cell migration	3	0.560748	0.0302427	CXCL12, ITGB3, AIF1	9	14871	10.6602	1	1	1
GO:0002503	peptide antigen assembly with MHC class II protein complex	3	0.560748	0.0302427	SLA-DQA1, SLA-DMB, B2M	9	14871	10.6602	1	1	1
GO:0019370	leukotriene biosynthetic process	3	0.560748	0.0302427	MGST3, ALOX5AP, LTA4H	9	14871	10.6602	1	1	1
GO:0045454	cell redox homeostasis	4	0.747664	0.0336333	NQO1, PRDX5, TXNRD1, PRDX6	23	14871	5.56185	1	1	1
GO:0042531	positive regulation of tyrosine phosphorylation of STAT protein	5	0.934579	0.0352959	KIT, FYN, IL6ST, IL6R, TNFRSF1A	40	14871	3.99758	1	1	1
GO:0016477	cell migration	11	2.05607	0.0367161	TGFBR3, FUT8, MMP14, ENPEP, JUP, ITGB3, RHOJ, RND3, PHB2, HOXA5, NCK1	167	14871	2.10651	1	1	1
GO:0050678	regulation of epithelial cell proliferation	3	0.560748	0.0370347	SMAD3, SIX1, FRS2	10	14871	9.59419	1	1	1
GO:0030301	cholesterol transport	3	0.560748	0.0370347	ARV1, LIPC, NPC2	10	14871	9.59419	1	1	1
GO:0071364	cellular response to epidermal growth factor stimulus	4	0.747664	0.0375731	EEF1A1, SYAP1, SNAI2, SOX9	24	14871	5.33011	1	1	1
GO:0030878	thyroid gland development	4	0.747664	0.0375731	SMAD3, THRA, SIX1, HOXA5	24	14871	5.33011	1	1	1
GO:0048701	embryonic cranial skeleton morphogenesis	4	0.747664	0.0375731	BMP4, SMAD3, GNAS, SIX1	24	14871	5.33011	1	1	1
GO:0007259	JAK-STAT cascade	4	0.747664	0.0375731	STAT5A, STAT3, JAK1, SOCS5	24	14871	5.33011	1	1	1
GO:0008217	regulation of blood pressure	5	0.934579	0.0411998	RAMP2, ENPEP, NPY1R, LNPEP, CD34	42	14871	3.80722	1	1	1
GO:0045669	positive regulation of osteoblast differentiation	5	0.934579	0.0411998	BMP4, SFRP2, GNAS, IL6ST, ACVR2A	42	14871	3.80722	1	1	1
GO:0030900	forebrain development	4	0.747664	0.0417376	TOP2B, FRS2, FYN, MSX1	25	14871	5.1169	1	1	1
GO:0007611	learning or memory	4	0.747664	0.0417376	THRA, B2M, LHX8	25	14871	5.1169	1	1	1
GO:0042744	hydrogen peroxide catabolic process	4	0.747664	0.0417376	DUOX1, PRDX5, GPX3, CAT	25	14871	5.1169	1	1	1
GO:0005975	carbohydrate metabolic process	9	1.68224	0.0420225	LDHB, CHI3L1, MAN1A1, GUSB, CP, RENBP, FUT1, GGTA1	125	14871	2.30261	1	1	1
GO:1902236	negative regulation of endoplasmic reticulum stress-induced intrinsic apoptotic signaling pathway	3	0.560748	0.0443468	XBP1, LRRK2, BCL2L1	11	14871	8.72199	1	1	1
GO:0070102	interleukin-6-mediated signaling pathway	3	0.560748	0.0443468	SMAD4, STAT3, IL6R	11	14871	8.72199	1	1	1
GO:0006954	inflammatory response	12	2.24299	0.0450953	CCR1, C3, ANXA1, AMCF-II, F2R, STAT3, KIT, CHI3L1, CD14, CCL19, AIF1, TNFRSF1A	197	14871	1.94806	1	1	1
GO:0017148	negative regulation of translation	5	0.934579	0.0476289	DDX3X, WT1, RPS3, RPL13A, CALR	44	14871	3.63416	1	1	1
GO:0008380	RNA splicing	6	1.1215	0.0491382	PTBP1, LGALS3, PNN, RBFOX2, WT1, LARP7	64	14871	2.99819	1	1	1

## Sheet: Table_S5
Quantified proteins in DMD and WT SC by LC-MS/MS
Protein IDs	Majority protein IDs	Peptides	Razor + unique peptides	Unique peptides	Number of proteins	Peptides DMD_14_p3	Peptides DMD_14_p4	Peptides DMD_14_p6	Peptides DMD_14_p7	Peptides DMD_15_p3	Peptides DMD_15_p4	Peptides DMD_15_p6	Peptides DMD_15_p7	Peptides DMD_16_p3	Peptides DMD_16_p4	Peptides DMD_16_p6	Peptides DMD_16_p7	Peptides DMD_17_p3	Peptides DMD_17_p4	Peptides DMD_17_p6	Peptides DMD_17_p7	Peptides WT_31_p3	Peptides WT_31_p4	Peptides WT_31_p6	Peptides WT_31_p7	Peptides WT_32_p3	Peptides WT_32_p4	Peptides WT_32_p6	Peptides WT_32_p7	Peptides WT_33_p3	Peptides WT_33_p4	Peptides WT_33_p6	Peptides WT_33_p7	Peptides WT_34_p3	Peptides WT_34_p4	Peptides WT_34_p6	Peptides WT_34_p7	Razor + unique peptides DMD_14_p3	Razor + unique peptides DMD_14_p4	Razor + unique peptides DMD_14_p6	Razor + unique peptides DMD_14_p7	Razor + unique peptides DMD_15_p3	Razor + unique peptides DMD_15_p4	Razor + unique peptides DMD_15_p6	Razor + unique peptides DMD_15_p7	Razor + unique peptides DMD_16_p3	Razor + unique peptides DMD_16_p4	Razor + unique peptides DMD_16_p6	Razor + unique peptides DMD_16_p7
XP_005668163.1;XP_005668164.1;XP_003126153.1;XP_020947259.1;CON__Q61726;CON__O43790;XP_020947341.1;XP_020947343.1;CON__Q6NT21;CON__Q14533;CON__P78386	XP_005668163.1;XP_005668164.1	80	80	71	11	58	57	61	58	55	56	57	59	59	56	60	57	58	55	60	56	65	62	67	65	65	66	64	69	62	66	63	65	66	58	66	67	58	57	61	58	55	56	57	59	59	56	60	57
XP_003357976.1	XP_003357976.1	41	41	2	1	34	35	34	34	34	35	34	34	34	33	34	34	34	35	34	33	31	32	34	33	35	31	33	30	33	33	30	31	29	31	32	35	34	35	34	34	34	35	34	34	34	33	34	34
XP_005659594.1;XP_013848366.1;NP_001005726.1	XP_005659594.1;XP_013848366.1;NP_001005726.1	46	46	46	3	35	36	36	35	36	37	35	37	35	35	35	35	37	37	36	35	34	38	34	37	35	38	36	36	34	37	37	40	35	34	36	37	35	36	36	35	36	37	35	37	35	35	35	35
XP_020936394.1;XP_020936393.1;XP_020936392.1;XP_020936386.1;XP_020936385.1;XP_020936397.1;XP_020936396.1;XP_020936395.1;XP_020936390.1;XP_020936389.1;XP_020936384.1;XP_020936387.1;XP_020936388.1;XP_020936383.1;XP_020936382.1;XP_020936398.1	XP_020936394.1;XP_020936393.1;XP_020936392.1;XP_020936386.1;XP_020936385.1;XP_020936397.1;XP_020936396.1;XP_020936395.1;XP_020936390.1;XP_020936389.1;XP_020936384.1;XP_020936387.1;XP_020936388.1;XP_020936383.1;XP_020936382.1;XP_020936398.1	169	169	158	16	139	142	142	142	137	138	133	140	139	139	135	143	135	136	132	138	143	138	141	139	137	134	136	133	135	137	139	132	138	127	134	128	139	142	142	142	137	138	133	140	139	139	135	143
XP_020947197.1;REV__XP_013833673.1;REV__XP_020954903.1;REV__XP_020954902.1;REV__XP_020954901.1;REV__XP_020954900.1;REV__XP_013833674.2	XP_020947197.1	199	199	169	7	160	164	171	163	164	159	165	161	168	164	161	160	159	165	163	155	141	128	137	134	142	123	144	112	143	125	132	114	134	117	120	123	160	164	171	163	164	159	165	161	168	164	161	160
XP_020955511.1;XP_020955509.1;XP_020955508.1;XP_020955506.1;XP_020954094.1;XP_020954087.1;XP_020945589.1;XP_005665718.2;XP_020939043.1	XP_020955511.1;XP_020955509.1;XP_020955508.1;XP_020955506.1;XP_020954094.1;XP_020954087.1;XP_020945589.1;XP_005665718.2	25	25	18	9	21	16	21	17	20	16	20	17	21	13	20	15	21	16	21	17	20	17	20	17	21	19	20	19	21	19	20	17	19	19	17	19	21	16	21	17	20	16	20	17	21	13	20	15
XP_005654459.1;NP_001090887.1	XP_005654459.1;NP_001090887.1	34	34	18	2	27	25	27	26	27	25	26	25	26	23	27	23	24	26	25	23	24	23	25	21	24	23	25	20	26	22	24	22	27	23	23	23	27	25	27	26	27	25	26	25	26	23	27	23
XP_013849669.2	XP_013849669.2	338	338	338	1	225	227	241	224	220	211	245	239	217	211	241	221	239	215	246	212	251	259	250	257	249	234	264	259	253	263	230	237	231	233	234	258	225	227	241	224	220	211	245	239	217	211	241	221
XP_020954784.1;XP_020954783.1;XP_001929104.1;XP_020954766.1	XP_020954784.1;XP_020954783.1;XP_001929104.1;XP_020954766.1	53	53	5	4	43	42	45	41	41	44	45	45	44	43	43	43	44	43	45	42	43	43	45	40	45	41	43	42	41	44	45	39	46	36	40	42	43	42	45	41	41	44	45	45	44	43	43	43
XP_020946026.1;XP_020946027.1;XP_020946028.1;XP_020946029.1;XP_020946051.1;XP_020946030.1;XP_020946031.1;XP_020946032.1;XP_020946022.1;XP_020946023.1;XP_020946024.1;XP_020946052.1;XP_020946034.1;XP_020946042.1;XP_020946035.1;XP_020946043.1;XP_020946037.1;XP_020946046.1;XP_020946047.1;XP_020946049.1;XP_020946050.1;XP_020946033.1	XP_020946026.1;XP_020946027.1;XP_020946028.1;XP_020946029.1;XP_020946051.1;XP_020946030.1;XP_020946031.1;XP_020946032.1;XP_020946022.1;XP_020946023.1;XP_020946024.1;XP_020946052.1;XP_020946034.1;XP_020946042.1;XP_020946035.1;XP_020946043.1;XP_020946037.1;XP_020946046.1;XP_020946047.1;XP_020946049.1;XP_020946050.1;XP_020946033.1	360	360	9	22	247	251	282	260	255	248	280	254	262	242	283	250	273	248	286	247	270	244	268	250	268	250	272	263	254	248	264	242	260	227	256	237	247	251	282	260	255	248	280	254	262	242	283	250
XP_020944105.1;XP_020944104.1;XP_020944103.1;XP_020944102.1;XP_020944101.1;XP_020944100.1;XP_020944099.1;XP_020944098.1;XP_013852415.1;XP_005663329.1;NP_001104727.2	XP_020944105.1;XP_020944104.1;XP_020944103.1;XP_020944102.1;XP_020944101.1;XP_020944100.1;XP_020944099.1;XP_020944098.1;XP_013852415.1;XP_005663329.1;NP_001104727.2	61	61	60	11	53	55	55	54	55	52	53	51	54	52	53	52	52	51	51	49	49	48	50	49	50	47	54	49	50	49	46	48	46	46	50	51	53	55	55	54	55	52	53	51	54	52	53	52
XP_020950937.1;XP_020950938.1;XP_020950939.1	XP_020950937.1;XP_020950938.1;XP_020950939.1	42	42	34	3	36	34	36	34	33	30	35	34	34	31	36	34	33	33	35	33	28	29	28	30	33	30	31	31	33	32	27	28	29	28	28	32	36	34	36	34	33	30	35	34	34	31	36	34
NP_001193288.1;XP_020946773.1	NP_001193288.1;XP_020946773.1	27	27	25	2	23	24	22	22	22	22	26	23	22	22	23	24	22	22	21	22	23	20	22	19	21	18	22	19	23	19	20	19	19	20	19	21	23	24	22	22	22	22	26	23	22	22	23	24
NP_001038009.1	NP_001038009.1	36	36	0	1	31	31	32	30	31	29	30	30	30	28	31	29	29	29	30	30	27	27	28	25	26	24	29	27	27	29	26	27	24	26	28	26	31	31	32	30	31	29	30	30	30	28	31	29
XP_003122400.2	XP_003122400.2	37	37	1	1	30	31	32	31	31	32	32	32	33	31	33	33	33	31	32	32	29	29	27	27	27	28	30	28	29	28	28	28	28	26	26	29	30	31	32	31	31	32	32	32	33	31	33	33
XP_020955499.1;XP_001928592.1;XP_013853268.2;XP_020955498.1;XP_020955497.1;XP_013832958.1;XP_013832957.1;XP_003356618.1;XP_001927727.1	XP_020955499.1;XP_001928592.1;XP_013853268.2;XP_020955498.1;XP_020955497.1;XP_013832958.1;XP_013832957.1;XP_003356618.1;XP_001927727.1	9	9	0	9	7	7	8	7	8	6	8	7	9	5	8	7	7	7	8	6	5	6	5	6	7	4	8	7	6	6	5	4	6	6	6	6	7	7	8	7	8	6	8	7	9	5	8	7
XP_020940135.1	XP_020940135.1	48	48	0	1	40	42	33	39	37	38	34	43	36	42	34	41	36	40	34	42	34	35	32	38	33	30	31	28	37	33	30	25	29	29	31	32	40	42	33	39	37	38	34	43	36	42	34	41
XP_020927845.1;XP_013838976.1;NP_001158122.1	XP_020927845.1;XP_013838976.1;NP_001158122.1	37	17	1	3	31	34	30	32	31	33	30	33	30	32	31	32	31	33	31	34	25	27	30	30	29	27	30	26	28	28	27	28	23	26	28	30	13	16	13	15	13	15	12	16	13	15	13	14
XP_020943663.1;XP_020943661.1;XP_020943660.1;XP_020943659.1;XP_020943658.1;XP_020943657.1;XP_020943656.1;XP_020943655.1;XP_020943654.1;XP_020922513.1	XP_020943663.1;XP_020943661.1;XP_020943660.1;XP_020943659.1;XP_020943658.1;XP_020943657.1;XP_020943656.1;XP_020943655.1;XP_020943654.1	34	34	30	10	29	27	27	26	27	24	28	27	25	25	26	26	26	24	29	25	26	25	26	26	26	25	24	25	26	26	27	23	27	27	26	24	29	27	27	26	27	24	28	27	25	25	26	26
XP_003129266.2	XP_003129266.2	38	38	37	1	31	30	31	31	28	28	29	29	32	30	30	31	28	28	31	29	31	31	34	31	32	30	31	32	30	29	29	30	29	28	31	27	31	30	31	31	28	28	29	29	32	30	30	31
XP_003354050.1;XP_020939748.1	XP_003354050.1;XP_020939748.1	68	68	67	2	57	55	58	56	55	54	57	56	58	56	54	56	58	56	57	54	55	53	57	49	53	51	52	49	56	55	54	50	57	46	54	50	57	55	58	56	55	54	57	56	58	56	54	56
XP_001927830.4;XP_020924489.1	XP_001927830.4;XP_020924489.1	49	49	48	2	43	45	42	41	41	43	41	41	42	44	43	40	42	43	41	41	38	39	41	35	39	35	41	38	40	42	34	36	34	32	36	40	43	45	42	41	41	43	41	41	42	44	43	40
XP_020944411.1;XP_020944412.1;NP_001038022.1	XP_020944411.1;XP_020944412.1;NP_001038022.1	12	12	12	3	7	7	7	7	6	6	8	8	7	8	7	7	7	6	7	7	6	5	7	7	6	7	9	8	6	9	7	6	5	7	7	9	7	7	7	7	6	6	8	8	7	8	7	7
XP_020937318.1;XP_020937314.1;XP_020937310.1;XP_013849955.2;NP_001165834.1	XP_020937318.1;XP_020937314.1;XP_020937310.1;XP_013849955.2;NP_001165834.1	36	36	34	5	28	26	27	28	26	28	29	28	29	30	28	27	28	27	31	28	27	27	27	26	27	24	28	27	28	28	24	27	24	24	26	27	28	26	27	28	26	28	29	28	29	30	28	27
NP_001230836.1	NP_001230836.1	46	45	36	1	40	39	41	40	39	33	37	35	41	38	41	41	41	36	36	37	35	34	35	34	38	30	38	38	39	37	32	32	34	32	35	37	39	38	40	39	38	32	36	34	40	37	40	40
XP_003134748.1;XP_003134747.1;XP_020934610.1;XP_005657826.1;XP_020934609.1;XP_020934608.1	XP_003134748.1;XP_003134747.1;XP_020934610.1;XP_005657826.1;XP_020934609.1;XP_020934608.1	157	147	144	6	121	134	130	142	125	142	132	146	118	132	132	145	126	147	134	147	105	112	101	99	100	104	88	91	99	116	82	86	106	102	91	97	112	125	121	132	115	133	123	136	109	124	123	135
NP_999138.1	NP_999138.1	59	59	40	1	54	50	51	50	54	50	52	50	54	51	55	47	53	50	54	50	44	41	46	47	47	39	49	46	47	47	42	37	41	41	47	44	54	50	51	50	54	50	52	50	54	51	55	47
NP_001229990.1	NP_001229990.1	72	72	42	1	62	68	61	64	63	63	61	64	66	64	63	62	62	61	59	63	58	54	58	56	58	50	55	50	57	50	53	51	52	51	53	54	62	68	61	64	63	63	61	64	66	64	63	62
XP_020955504.1;XP_020955500.1;XP_020955495.1;XP_020945586.1;XP_001927752.1;NP_001230585.1;XP_020955503.1;XP_020955505.1;XP_003356615.2;XP_001927974.2;XP_013832959.2;XP_020954075.1;XP_020954074.1;XP_020929714.1	XP_020955504.1;XP_020955500.1;XP_020955495.1;XP_020945586.1;XP_001927752.1;NP_001230585.1;XP_020955503.1;XP_020955505.1;XP_003356615.2;XP_001927974.2;XP_013832959.2;XP_020954075.1;XP_020954074.1	11	11	2	14	6	6	7	5	7	6	7	6	6	5	7	6	8	6	8	6	7	6	7	7	8	7	7	6	7	6	8	8	7	7	6	7	6	6	7	5	7	6	7	6	6	5	7	6
NP_001001867.1	NP_001001867.1	11	11	11	1	8	8	8	8	8	9	9	10	9	9	8	8	9	9	9	9	9	8	9	9	9	8	8	9	9	8	8	8	8	8	8	8	8	8	8	8	8	9	9	10	9	9	8	8
NP_001004043.1	NP_001004043.1	20	20	19	1	18	18	18	19	18	18	18	18	19	19	18	18	19	18	19	17	18	19	18	19	18	17	18	18	17	18	18	17	17	18	18	18	18	18	18	19	18	18	18	18	19	19	18	18
NP_999518.1;XP_020934178.1	NP_999518.1;XP_020934178.1	16	16	8	2	13	13	14	14	14	14	14	13	14	13	14	13	13	13	13	14	13	13	13	13	14	12	13	13	13	13	12	12	13	12	13	14	13	13	14	14	14	14	14	13	14	13	14	13
CON__ENSEMBL:ENSBTAP00000024146	CON__ENSEMBL:ENSBTAP00000024146	83	83	78	1	59	19	54	12	54	14	52	18	56	8	54	11	61	17	53	12	68	16	68	21	67	23	70	25	67	19	69	27	64	18	68	25	59	19	54	12	54	14	52	18	56	8	54	11
NP_001157470.1	NP_001157470.1	25	25	25	1	22	24	23	21	21	23	20	23	21	22	20	21	20	21	19	21	22	22	21	21	22	23	23	22	21	23	22	21	21	20	22	21	22	24	23	21	21	23	20	23	21	22	20	21
NP_001231079.1;XP_005667427.1;XP_005667428.1	NP_001231079.1;XP_005667427.1;XP_005667428.1	26	26	26	3	25	25	22	24	20	25	21	25	21	24	22	24	22	24	22	24	18	19	21	19	15	16	16	13	18	17	18	16	20	16	17	16	25	25	22	24	20	25	21	25	21	24	22	24
XP_020920570.1	XP_020920570.1	46	46	40	1	15	26	12	25	22	26	19	29	9	22	5	26	26	35	23	31	32	41	29	41	34	37	36	41	30	41	36	38	32	40	32	42	15	26	12	25	22	26	19	29	9	22	5	26
XP_003125184.3;XP_013846730.1;XP_013846724.1;XP_005652973.1;NP_999376.1;XP_005654051.1;NP_001098779.1	XP_003125184.3;XP_013846730.1;XP_013846724.1;XP_005652973.1;NP_999376.1;XP_005654051.1;NP_001098779.1	17	17	2	7	9	8	10	8	9	7	9	8	10	8	8	8	9	8	10	9	9	14	11	9	10	8	9	10	9	16	8	8	8	7	9	10	9	8	10	8	9	7	9	8	10	8	8	8
XP_020934828.1;XP_020934827.1;XP_020934826.1;XP_020934825.1;XP_005673203.1;XP_005673202.1	XP_020934828.1;XP_020934827.1;XP_020934826.1;XP_020934825.1;XP_005673203.1;XP_005673202.1	52	52	0	6	33	41	31	38	32	38	26	41	32	41	31	41	29	38	27	40	25	31	25	31	22	28	25	25	22	29	23	29	19	27	24	30	33	41	31	38	32	38	26	41	32	41	31	41
XP_005663322.1	XP_005663322.1	100	100	100	1	76	75	85	90	77	81	79	83	77	82	83	89	80	82	83	90	64	45	57	38	65	38	59	42	65	48	50	33	72	48	59	34	76	75	85	90	77	81	79	83	77	82	83	89
NP_001182041.1	NP_001182041.1	45	44	44	1	39	36	38	36	37	39	39	38	38	37	37	38	37	36	40	38	35	39	35	38	34	31	33	35	34	37	30	33	30	37	37	41	39	36	38	36	37	39	39	38	38	37	37	38
XP_020921358.1;XP_020921347.1;XP_020921311.1;XP_020921327.1;XP_020921336.1;XP_020921321.1;XP_020921315.1	XP_020921358.1;XP_020921347.1;XP_020921311.1;XP_020921327.1;XP_020921336.1;XP_020921321.1;XP_020921315.1	133	133	121	7	108	113	108	113	106	112	105	111	106	110	109	109	106	106	104	112	97	102	97	103	97	92	94	99	92	104	94	91	88	93	87	87	108	113	108	113	106	112	105	111	106	110	109	109
NP_001231061.1	NP_001231061.1	28	28	28	1	25	24	23	25	24	22	22	23	25	22	22	24	23	22	22	24	20	21	19	23	22	21	23	22	23	23	17	19	18	21	19	22	25	24	23	25	24	22	22	23	25	22	22	24
XP_005671131.1;XP_005671130.1;NP_999099.1;XP_020927737.1	XP_005671131.1;XP_005671130.1;NP_999099.1;XP_020927737.1	72	72	72	4	57	59	58	61	56	60	57	62	58	61	57	60	57	62	58	60	45	54	50	56	51	47	48	51	47	54	44	49	46	48	44	52	57	59	58	61	56	60	57	62	58	61	57	60
XP_001929445.4	XP_001929445.4	31	31	31	1	30	31	29	31	28	31	30	30	29	31	28	30	29	31	30	30	26	28	29	29	27	27	28	29	27	28	27	27	27	29	28	28	30	31	29	31	28	31	30	30	29	31	28	30
XP_020921708.1;XP_020921707.1;NP_001139599.1;XP_020921706.1	XP_020921708.1;XP_020921707.1;NP_001139599.1;XP_020921706.1	109	109	109	4	80	84	84	82	83	81	85	84	85	81	82	82	79	82	83	83	75	85	82	83	78	76	79	81	79	85	73	72	77	79	75	87	80	84	84	82	83	81	85	84	85	81	82	82
XP_020944416.1;XP_020944415.1;XP_005663006.1;XP_001927263.3;NP_001302655.1	XP_020944416.1;XP_020944415.1;XP_005663006.1;XP_001927263.3;NP_001302655.1	25	23	21	5	21	22	21	21	21	21	22	21	21	21	21	21	21	22	21	21	20	20	21	20	20	18	18	19	19	21	18	19	21	19	18	20	19	20	19	19	19	19	20	19	19	19	19	19
CON__P02769	CON__P02769	52	52	39	1	32	42	34	43	32	41	45	44	25	44	40	40	32	44	40	43	34	32	36	36	33	35	32	34	30	37	32	30	32	35	31	30	32	42	34	43	32	41	45	44	25	44	40	40
XP_005672670.3	XP_005672670.3	54	54	54	1	49	49	49	50	50	48	48	48	50	48	52	52	51	50	50	50	46	48	46	48	48	40	46	52	47	46	40	40	42	46	43	48	49	49	49	50	50	48	48	48	50	48	52	52
CON__P00761;XP_020934123.1;XP_020934122.1;XP_020934121.1;XP_020934120.1;XP_020934119.1;NP_001156363.1	CON__P00761;XP_020934123.1;XP_020934122.1;XP_020934121.1;XP_020934120.1;XP_020934119.1;NP_001156363.1	13	13	13	7	7	7	7	7	7	8	6	8	6	7	7	8	7	7	7	7	9	9	10	9	8	7	9	8	9	8	11	9	8	9	11	9	7	7	7	7	7	8	6	8	6	7	7	8
XP_020923210.1;XP_020923211.1	XP_020923210.1;XP_020923211.1	27	27	25	2	24	26	25	25	25	25	27	23	26	24	25	25	25	24	24	26	20	19	19	18	20	17	21	19	20	21	17	19	18	20	17	21	24	26	25	25	25	25	27	23	26	24	25	25
NP_001001535.1;XP_020930326.1	NP_001001535.1;XP_020930326.1	50	44	44	2	42	43	43	44	41	44	45	47	44	44	44	45	44	44	42	46	25	27	21	30	36	31	32	27	27	32	23	31	32	27	24	25	37	38	38	39	36	39	40	41	39	38	38	40
XP_020922086.1	XP_020922086.1	42	42	42	1	32	33	31	32	34	31	30	32	32	32	31	31	30	32	30	31	31	32	30	30	30	28	32	32	30	31	26	28	31	32	29	31	32	33	31	32	34	31	30	32	32	32	31	31
NP_001241645.1	NP_001241645.1	50	50	50	1	42	43	38	41	44	41	40	42	43	41	42	38	42	41	41	40	32	33	33	33	33	34	34	32	35	34	36	37	32	33	35	33	42	43	38	41	44	41	40	42	43	41	42	38
NP_001172071.1	NP_001172071.1	36	36	36	1	31	33	32	33	31	31	31	30	33	29	32	31	32	30	30	32	26	25	26	25	26	25	25	25	26	25	25	27	26	25	24	25	31	33	32	33	31	31	31	30	33	29	32	31
XP_013841673.1;NP_001009578.1	XP_013841673.1;NP_001009578.1	52	52	37	2	48	48	43	45	47	46	47	46	46	44	43	48	47	45	47	46	36	36	40	37	37	34	39	35	43	40	40	32	36	35	38	39	48	48	43	45	47	46	47	46	46	44	43	48
CON__P15636	CON__P15636	14	14	14	1	12	12	11	13	12	13	12	12	11	11	13	12	12	12	12	12	11	10	11	11	11	9	11	11	10	11	10	10	11	10	11	11	12	12	11	13	12	13	12	12	11	11	13	12
XP_020924726.1;XP_020924725.1;XP_020924724.1;XP_020924723.1;XP_020924721.1;XP_020924720.1;XP_020924722.1	XP_020924726.1;XP_020924725.1;XP_020924724.1;XP_020924723.1;XP_020924721.1;XP_020924720.1;XP_020924722.1	153	142	142	7	114	116	99	118	109	111	104	115	110	105	92	112	108	117	115	107	114	124	122	122	113	111	120	115	104	114	113	97	106	97	101	106	104	106	89	107	99	101	94	104	100	96	83	101
XP_013849361.2	XP_013849361.2	182	182	182	1	60	73	70	98	61	76	68	93	58	87	60	107	81	84	86	100	89	144	97	141	90	123	96	134	90	144	87	129	87	127	83	149	60	73	70	98	61	76	68	93	58	87	60	107
XP_020943881.1;XP_020943880.1;XP_020943879.1;XP_020943878.1;XP_020943877.1;XP_020943882.1;XP_020943883.1	XP_020943881.1;XP_020943880.1;XP_020943879.1;XP_020943878.1;XP_020943877.1;XP_020943882.1;XP_020943883.1	156	156	142	7	54	65	56	89	56	74	61	82	65	73	65	96	72	84	80	99	80	122	86	120	77	115	86	117	80	123	85	119	70	112	73	128	54	65	56	89	56	74	61	82	65	73	65	96
NP_001020387.1	NP_001020387.1	14	14	3	1	12	9	12	8	9	9	9	9	12	8	9	9	8	8	9	9	8	9	7	7	9	7	12	7	8	8	6	6	7	9	7	9	12	9	12	8	9	9	9	9	12	8	9	9
NP_001032228.1	NP_001032228.1	20	20	20	1	15	16	16	14	16	16	15	15	15	13	15	13	16	13	15	14	13	14	14	14	15	14	16	15	15	12	14	15	15	14	13	15	15	16	16	14	16	16	15	15	15	13	15	13
XP_013846116.1	XP_013846116.1	19	19	19	1	16	15	16	14	15	14	16	13	16	14	15	15	17	14	14	12	14	11	13	10	14	9	12	10	13	12	14	10	12	10	13	12	16	15	16	14	15	14	16	13	16	14	15	15
NP_001038077.1	NP_001038077.1	34	6	5	1	29	30	31	30	30	30	30	30	31	30	31	31	32	29	31	30	27	28	26	27	26	26	29	27	28	27	26	26	27	25	25	27	6	6	6	6	6	6	6	6	6	6	6	6
XP_005663911.1;XP_005663912.1;NP_001070686.1;XP_020922747.1	XP_005663911.1;XP_005663912.1;NP_001070686.1	22	21	21	4	18	18	18	17	19	18	17	16	19	16	18	18	17	18	17	18	16	14	16	15	18	13	17	14	14	14	11	12	13	13	13	13	17	17	17	17	18	17	16	16	18	16	17	17
XP_020946788.1;NP_999268.1	XP_020946788.1;NP_999268.1	51	49	49	2	46	41	44	42	44	41	44	42	44	40	43	41	44	39	43	43	33	35	32	35	35	35	38	39	33	34	31	35	29	33	33	38	44	39	42	40	42	39	42	40	42	38	41	39
NP_001157469.1	NP_001157469.1	13	13	1	1	10	9	10	10	10	10	10	9	10	9	10	10	10	10	10	10	10	8	10	9	10	10	9	9	10	8	12	10	11	8	9	8	10	9	10	10	10	10	10	9	10	9	10	10
XP_005666120.1;NP_001231362.1	XP_005666120.1;NP_001231362.1	58	39	37	2	53	52	53	53	55	51	52	48	55	48	53	51	54	48	52	50	47	40	46	41	49	36	49	42	48	40	43	34	45	36	45	41	34	33	35	34	36	33	33	31	36	30	34	34
XP_003483583.1	XP_003483583.1	20	20	16	1	16	16	17	16	16	17	17	16	16	16	17	15	16	16	16	16	14	14	15	15	16	13	16	15	15	15	14	14	15	14	14	14	16	16	17	16	16	17	17	16	16	16	17	15
XP_020919675.1;XP_020919674.1;XP_020919673.1;XP_020919672.1;XP_020919671.1;XP_020919669.1;XP_020919682.1;XP_020919680.1;XP_020919679.1;XP_020919678.1;XP_020919677.1;XP_020919676.1;NP_001254774.1	XP_020919675.1;XP_020919674.1;XP_020919673.1;XP_020919672.1;XP_020919671.1;XP_020919669.1;XP_020919682.1;XP_020919680.1;XP_020919679.1;XP_020919678.1;XP_020919677.1;XP_020919676.1;NP_001254774.1	32	32	2	13	29	27	30	28	29	27	29	25	29	28	29	27	28	28	30	27	25	24	26	23	26	24	24	24	27	26	25	23	25	24	23	25	29	27	30	28	29	27	29	25	29	28	29	27
XP_020937243.1	XP_020937243.1	237	237	237	1	157	163	164	164	147	169	159	167	157	158	160	171	144	163	165	168	148	156	142	141	153	149	145	147	151	163	135	143	134	142	128	142	157	163	164	164	147	169	159	167	157	158	160	171
XP_020952403.1;XP_020952402.1;XP_020952401.1	XP_020952403.1;XP_020952402.1;XP_020952401.1	21	21	17	3	15	15	15	15	15	14	14	15	15	14	16	15	15	14	14	15	13	13	14	12	13	12	16	12	14	15	12	11	13	10	12	13	15	15	15	15	15	14	14	15	15	14	16	15
NP_001231345.1;CON__P02584	NP_001231345.1;CON__P02584	14	14	14	2	12	11	12	12	12	10	12	11	12	11	12	11	12	11	11	12	11	8	11	11	12	11	12	9	11	11	11	11	10	9	11	11	12	11	12	12	12	10	12	11	12	11	12	11
NP_001135463.2	NP_001135463.2	7	7	2	1	7	7	7	7	7	6	7	7	7	7	7	7	7	7	6	7	5	3	5	5	6	3	6	5	6	5	3	3	3	3	3	6	7	7	7	7	7	6	7	7	7	7	7	7
XP_020947911.1;NP_001106758.1;XP_013843801.1;XP_020933349.1;XP_020933342.1;XP_020933337.1;NP_001182704.1	XP_020947911.1;NP_001106758.1;XP_013843801.1	24	22	22	7	21	21	21	20	21	20	19	20	21	18	21	20	19	18	21	21	18	20	17	18	18	15	17	16	18	18	16	17	18	16	16	16	20	20	20	19	20	19	18	19	20	17	20	19
NP_001167604.1	NP_001167604.1	25	25	25	1	21	17	22	21	21	18	20	20	21	20	21	20	20	19	19	21	18	19	18	17	18	21	20	19	18	18	18	20	18	20	19	19	21	17	22	21	21	18	20	20	21	20	21	20
NP_001093402.1	NP_001093402.1	37	37	29	1	33	32	31	32	31	32	31	32	32	32	31	32	32	33	31	30	27	30	28	27	26	25	25	24	27	29	23	25	25	25	23	27	33	32	31	32	31	32	31	32	32	32	31	32
NP_001161112.1	NP_001161112.1	41	41	41	1	30	31	29	30	29	31	29	30	31	31	31	31	31	31	30	31	32	27	30	25	33	28	33	22	33	28	33	21	32	29	27	20	30	31	29	30	29	31	29	30	31	31	31	31
XP_005661255.1	XP_005661255.1	36	24	11	1	21	32	20	30	20	28	19	29	23	29	19	28	22	28	19	27	30	28	28	31	23	20	26	23	29	25	24	22	20	22	25	25	10	21	9	19	9	17	8	18	12	18	8	17
XP_003125211.1;NP_001231139.1;NP_001231138.1;NP_001001862.1	XP_003125211.1;NP_001231139.1;NP_001231138.1	14	14	14	4	13	14	14	12	12	13	13	14	13	12	14	14	14	12	14	13	13	13	12	12	12	9	13	11	12	12	12	10	9	10	11	11	13	14	14	12	12	13	13	14	13	12	14	14
NP_001231560.1	NP_001231560.1	43	43	42	1	37	34	36	35	36	36	36	33	40	36	37	34	35	35	36	35	32	32	34	34	33	28	33	31	35	34	29	30	30	32	31	33	37	34	36	35	36	36	36	33	40	36	37	34
NP_001093666.1;XP_020921673.1	NP_001093666.1;XP_020921673.1	39	39	24	2	31	32	30	31	31	33	29	30	31	31	31	29	32	29	30	29	29	26	29	24	29	25	28	23	30	27	29	23	30	22	26	22	31	32	30	31	31	33	29	30	31	31	31	29
XP_003134854.3	XP_003134854.3	50	50	50	1	35	39	30	35	31	41	33	35	31	40	31	33	34	39	31	33	36	33	35	29	36	30	33	27	34	30	32	24	32	29	32	27	35	39	30	35	31	41	33	35	31	40	31	33
XP_020926795.1;XP_003125024.2	XP_020926795.1;XP_003125024.2	22	22	22	2	20	21	19	20	19	18	18	18	21	20	20	19	18	20	20	19	19	17	19	19	18	16	20	18	19	19	16	15	17	17	17	18	20	21	19	20	19	18	18	18	21	20	20	19
XP_003355931.2	XP_003355931.2	72	47	0	1	58	60	60	59	57	61	62	61	60	59	61	60	59	62	57	63	57	53	55	60	56	53	57	50	55	55	57	49	53	55	53	55	37	38	39	37	36	38	40	39	38	36	41	39
NP_999478.1;XP_020938922.1	NP_999478.1;XP_020938922.1	10	10	10	2	8	9	9	9	8	8	9	9	9	9	9	9	9	9	9	8	9	9	9	9	9	7	8	8	8	9	8	9	9	8	7	9	8	9	9	9	8	8	9	9	9	9	9	9
XP_020951657.1;XP_020951656.1;XP_020951655.1;XP_003127872.5	XP_020951657.1;XP_020951656.1;XP_020951655.1;XP_003127872.5	35	35	0	4	32	31	32	30	32	33	32	34	32	33	32	33	29	34	32	29	30	30	32	31	31	29	32	32	32	31	28	28	28	27	28	29	32	31	32	30	32	33	32	34	32	33	32	33
NP_999500.1;XP_020937225.1	NP_999500.1;XP_020937225.1	35	10	10	2	29	32	30	31	29	28	27	30	30	29	28	30	29	31	28	30	29	31	30	33	29	26	29	29	29	29	25	26	24	27	27	31	9	10	10	10	9	9	8	10	10	10	9	10
NP_999497.1	NP_999497.1	22	22	22	1	18	19	20	17	19	19	18	19	21	19	20	17	19	17	18	20	19	16	18	16	19	17	18	17	17	18	19	18	19	18	18	16	18	19	20	17	19	19	18	19	21	19	20	17
XP_003128108.1	XP_003128108.1	18	18	18	1	14	15	15	14	14	15	14	14	14	14	14	14	15	14	14	14	15	15	14	15	14	17	15	14	14	15	17	17	17	15	15	15	14	15	15	14	14	15	14	14	14	14	14	14
XP_020954569.1;XP_020940121.1	XP_020954569.1	104	104	100	2	75	77	78	74	75	77	81	76	76	70	85	70	80	71	82	78	76	71	74	67	72	67	72	64	72	67	65	58	67	59	66	64	75	77	78	74	75	77	81	76	76	70	85	70
NP_999445.1;XP_013848310.2	NP_999445.1	58	58	3	2	49	46	45	44	46	47	42	44	46	46	45	44	42	46	43	44	38	33	42	32	35	34	35	33	36	37	37	30	36	30	34	32	49	46	45	44	46	47	42	44	46	46	45	44
XP_020921798.1;XP_020921797.1;NP_001188313.1;XP_020921795.1	XP_020921798.1;XP_020921797.1;NP_001188313.1;XP_020921795.1	13	13	13	4	10	11	10	9	10	11	11	11	11	11	11	11	9	10	10	10	9	9	9	10	9	8	8	9	8	9	7	7	8	8	8	10	10	11	10	9	10	11	11	11	11	11	11	11
XP_020930619.1;XP_020930618.1;REV__XP_020945375.1;REV__XP_020945374.1;REV__XP_020945373.1;REV__XP_020945372.1;REV__XP_020945371.1;REV__XP_020945370.1;REV__XP_020945369.1;REV__XP_020945368.1	XP_020930619.1;XP_020930618.1	34	34	34	10	28	27	29	25	29	24	27	23	29	26	26	24	27	26	27	23	24	24	24	21	27	21	26	24	29	24	21	23	24	22	24	23	28	27	29	25	29	24	27	23	29	26	26	24
XP_020934637.1;XP_005673365.1;XP_020934641.1;XP_020934640.1;XP_020934639.1;XP_020934638.1;XP_020934643.1;XP_020934642.1	XP_020934637.1;XP_005673365.1;XP_020934641.1;XP_020934640.1;XP_020934639.1;XP_020934638.1;XP_020934643.1;XP_020934642.1	25	25	25	8	22	20	22	20	22	21	21	21	22	20	22	22	22	20	21	21	19	17	17	18	19	16	18	17	18	17	17	14	17	16	13	18	22	20	22	20	22	21	21	21	22	20	22	22
XP_020938202.1;XP_020938201.1;XP_020938200.1;XP_020938199.1;XP_020938198.1	XP_020938202.1;XP_020938201.1;XP_020938200.1;XP_020938199.1;XP_020938198.1	25	25	25	5	19	19	19	18	18	19	18	20	19	18	19	19	20	20	20	19	21	23	22	24	21	19	22	22	21	20	20	21	23	21	22	22	19	19	19	18	18	19	18	20	19	18	19	19
NP_001033715.3;XP_020919727.1	NP_001033715.3;XP_020919727.1	26	26	24	2	17	23	13	20	12	22	14	24	17	23	16	21	19	22	13	22	20	22	21	22	20	23	22	21	21	21	20	22	18	23	19	23	17	23	13	20	12	22	14	24	17	23	16	21
XP_020922812.1;XP_020922813.1;XP_020922814.1;CON__Q862S4	XP_020922812.1;XP_020922813.1;XP_020922814.1	68	68	67	4	48	9	16	55	43	17	27	56	48	13	12	50	50	10	20	47	43	51	48	39	36	46	46	34	41	48	45	41	46	46	44	22	48	9	16	55	43	17	27	56	48	13	12	50
XP_020956671.1	XP_020956671.1	37	37	37	1	35	31	34	32	32	31	32	31	32	29	33	31	31	29	31	31	28	28	26	29	26	26	29	29	32	29	29	26	26	25	25	25	35	31	34	32	32	31	32	31	32	29	33	31
NP_001230356.1	NP_001230356.1	39	39	39	1	31	31	30	31	31	29	31	30	30	29	30	29	31	32	30	28	31	29	31	26	30	28	31	27	31	31	31	26	36	25	32	28	31	31	30	31	31	29	31	30	30	29	30	29
XP_005673018.1	XP_005673018.1	21	17	15	1	16	17	17	16	18	16	16	16	18	16	17	16	16	16	17	16	15	15	15	14	14	14	15	14	15	15	13	15	15	14	13	15	12	13	13	12	14	12	12	12	14	12	13	12
XP_005660265.1;CON__Q3SX28	XP_005660265.1;CON__Q3SX28	38	25	0	2	33	33	33	36	31	31	32	35	32	36	30	35	31	34	28	33	25	31	28	34	24	24	25	23	26	29	25	23	25	24	26	26	21	21	21	24	19	19	20	23	20	24	18	23
NP_001092068.1	NP_001092068.1	22	22	22	1	18	16	14	15	16	18	16	15	16	17	18	17	17	17	16	17	15	14	18	15	18	14	16	13	16	15	15	15	16	15	14	16	18	16	14	15	16	18	16	15	16	17	18	17
XP_005660855.3	XP_005660855.3	26	26	26	1	25	25	24	23	23	24	24	24	25	24	24	24	24	26	24	24	22	23	23	21	22	23	23	22	22	24	21	20	23	19	23	22	25	25	24	23	23	24	24	24	25	24	24	24
XP_020957928.1;XP_020957927.1;XP_020957926.1;NP_001038066.1	XP_020957928.1;XP_020957927.1;XP_020957926.1;NP_001038066.1	24	24	24	4	23	22	21	21	22	21	22	20	22	21	22	21	21	21	21	22	22	20	22	20	21	20	22	21	22	22	21	20	22	21	20	21	23	22	21	21	22	21	22	20	22	21	22	21
NP_001231082.1	NP_001231082.1	17	17	17	1	14	15	13	15	15	15	13	15	16	14	14	14	15	16	13	14	15	13	15	13	15	15	15	13	15	14	14	14	15	14	14	15	14	15	13	15	15	15	13	15	16	14	14	14
XP_020920809.1	XP_020920809.1	23	23	23	1	19	21	21	20	18	21	19	20	20	20	20	18	22	20	20	18	19	19	18	19	19	18	18	18	18	18	19	17	19	18	18	18	19	21	21	20	18	21	19	20	20	20	20	18
XP_020954121.1;XP_020954120.1	XP_020954121.1;XP_020954120.1	21	21	21	2	15	17	17	15	17	15	18	17	18	16	18	17	17	17	18	15	17	15	17	16	18	17	17	14	17	15	16	15	17	14	16	13	15	17	17	15	17	15	18	17	18	16	18	17
NP_001231795.1	NP_001231795.1	11	11	10	1	10	11	10	10	10	11	9	10	10	8	10	10	10	9	10	10	9	8	9	8	9	8	9	7	8	9	8	8	8	8	8	9	10	11	10	10	10	11	9	10	10	8	10	10
NP_001231430.1	NP_001231430.1	34	34	34	1	27	31	30	31	25	27	26	27	27	29	26	27	30	28	27	25	26	29	29	27	28	24	30	29	27	30	28	25	25	25	25	28	27	31	30	31	25	27	26	27	27	29	26	27
NP_999583.1;XP_003129255.3	NP_999583.1	21	21	9	2	16	17	15	19	17	16	15	17	17	15	16	15	16	17	14	16	16	15	16	16	15	16	16	16	18	14	15	16	14	15	15	14	16	17	15	19	17	16	15	17	17	15	16	15
CON__P04264;CON__H-INV:HIT000016045	CON__P04264	49	49	34	2	21	12	29	23	17	7	3	16	24	17	7	17	10	4	29	4	21	33	24	13	24	1	5	18	17	19	11	2	10	7	20	8	21	12	29	23	17	7	3	16	24	17	7	17
CON__P12763	CON__P12763	14	14	14	1	9	12	10	11	8	10	10	11	10	8	11	10	10	8	9	9	9	8	9	9	8	8	10	9	9	9	8	8	8	9	8	9	9	12	10	11	8	10	10	11	10	8	11	10
XP_020924121.1;NP_001230994.1	XP_020924121.1;NP_001230994.1	11	11	11	2	9	8	8	8	8	9	8	9	8	8	9	8	9	8	9	8	9	8	9	8	9	10	9	7	10	8	10	10	10	9	9	8	9	8	8	8	8	9	8	9	8	8	9	8
NP_998928.1	NP_998928.1	19	19	19	1	12	15	15	14	13	14	14	15	11	15	13	13	13	15	15	14	14	14	14	15	12	13	14	14	14	14	13	13	13	14	11	15	12	15	15	14	13	14	14	15	11	15	13	13
XP_020945244.1;XP_020945242.1;XP_013852337.1;XP_005663269.1;XP_003355153.1;XP_003125720.2	XP_020945244.1;XP_020945242.1;XP_013852337.1;XP_005663269.1;XP_003355153.1;XP_003125720.2	17	17	16	6	15	15	16	15	16	16	16	17	15	16	16	16	16	16	16	16	15	17	16	16	16	17	16	15	14	15	15	17	15	16	14	16	15	15	16	15	16	16	16	17	15	16	16	16
XP_005660031.1;NP_001090970.1	XP_005660031.1;NP_001090970.1	14	14	14	2	8	9	10	9	9	9	9	10	9	10	8	9	11	9	10	9	8	11	11	11	11	12	11	11	8	11	11	12	10	11	10	10	8	9	10	9	9	9	9	10	9	10	8	9
XP_003131576.3	XP_003131576.3	47	47	47	1	37	35	36	33	31	33	36	33	33	34	37	33	30	32	32	31	34	34	35	32	36	34	38	26	34	34	31	31	35	29	29	33	37	35	36	33	31	33	36	33	33	34	37	33
XP_005659919.2;XP_020956187.1	XP_005659919.2	29	29	28	2	27	26	27	26	27	26	24	25	28	25	29	24	27	26	24	25	25	23	25	24	26	19	23	23	25	25	21	21	22	22	20	26	27	26	27	26	27	26	24	25	28	25	29	24
XP_020919974.1;XP_020919973.1	XP_020919974.1;XP_020919973.1	88	88	88	2	74	72	68	68	64	67	66	68	70	66	65	66	68	72	63	66	60	55	63	50	62	50	60	50	63	63	54	40	55	49	51	44	74	72	68	68	64	67	66	68	70	66	65	66
NP_001116634.1;XP_001926798.4	NP_001116634.1	25	25	25	2	19	21	21	21	17	21	19	21	19	20	19	19	20	19	18	19	18	17	16	15	17	20	18	16	19	20	20	17	20	16	18	12	19	21	21	21	17	21	19	21	19	20	19	19
NP_001038008.1;XP_003121835.2	NP_001038008.1;XP_003121835.2	15	15	15	2	11	10	9	10	10	10	11	10	10	10	9	10	11	12	9	10	10	9	11	10	10	10	9	9	10	9	11	11	11	10	10	11	11	10	9	10	10	10	11	10	10	10	9	10
XP_020923476.1;XP_013843405.1;XP_003131980.1;XP_003131979.1;XP_020923474.1;XP_020925458.1;XP_020925457.1	XP_020923476.1;XP_013843405.1;XP_003131980.1;XP_003131979.1	21	21	21	7	19	17	17	19	18	13	19	18	17	15	16	17	17	17	19	13	16	14	17	16	15	13	19	16	16	18	13	9	15	13	14	15	19	17	17	19	18	13	19	18	17	15	16	17
XP_003127605.2	XP_003127605.2	31	31	31	1	25	30	25	29	23	27	24	29	24	29	26	28	26	29	25	29	25	28	25	26	25	25	26	25	26	29	26	24	25	26	25	29	25	30	25	29	23	27	24	29	24	29	26	28
NP_001038007.1	NP_001038007.1	25	25	25	1	20	19	19	20	18	16	20	20	19	19	19	18	19	20	17	19	18	15	17	17	16	15	18	17	18	17	15	14	16	13	15	15	20	19	19	20	18	16	20	20	19	19	19	18
NP_001032223.1	NP_001032223.1	19	19	14	1	16	16	16	16	16	15	16	17	17	17	17	15	16	17	16	16	14	15	16	13	14	12	15	12	15	15	13	13	13	14	13	14	16	16	16	16	16	15	16	17	17	17	17	15
XP_020936328.1;NP_999069.1;XP_020936333.1	XP_020936328.1;NP_999069.1;XP_020936333.1	55	55	1	3	47	46	48	43	45	42	46	46	44	41	46	43	45	43	43	43	38	37	35	31	39	32	37	35	38	37	39	36	37	37	34	35	47	46	48	43	45	42	46	46	44	41	46	43
NP_001191212.1;XP_020938996.1;XP_013850028.1	NP_001191212.1	23	23	17	3	19	19	19	19	19	19	19	19	19	18	20	19	20	19	19	20	20	18	18	18	20	16	19	18	20	19	18	16	19	18	19	16	19	19	19	19	19	19	19	19	19	18	20	19
XP_020928360.1	XP_020928360.1	16	16	16	1	13	12	13	13	13	12	12	12	13	12	14	12	13	12	12	13	12	11	12	10	11	9	12	11	11	12	8	9	9	10	11	13	13	12	13	13	13	12	12	12	13	12	14	12
XP_020927834.1;NP_999534.1	XP_020927834.1;NP_999534.1	19	19	19	2	17	16	16	18	17	16	16	15	18	18	17	17	16	17	16	16	15	15	15	15	15	13	16	16	16	15	12	13	12	14	15	16	17	16	16	18	17	16	16	15	18	18	17	17
XP_020936016.1;XP_020936015.1;XP_020936014.1;XP_020936013.1;XP_013846320.2;XP_020936576.1	XP_020936016.1;XP_020936015.1;XP_020936014.1;XP_020936013.1;XP_013846320.2	50	50	50	6	39	40	39	38	35	40	40	39	37	36	38	38	38	38	36	36	37	39	36	38	36	38	37	36	37	40	35	36	33	36	36	38	39	40	39	38	35	40	40	39	37	36	38	38
XP_020951248.1;NP_001185852.2;XP_003358996.2	XP_020951248.1	23	23	22	3	17	17	17	18	16	18	20	17	17	17	19	16	18	17	19	17	16	17	16	17	16	15	19	17	15	17	15	17	16	15	18	15	17	17	17	18	16	18	20	17	17	17	19	16
XP_003132938.1;XP_020928716.1	XP_003132938.1;XP_020928716.1	15	15	15	2	13	13	14	14	15	12	15	14	13	14	14	14	14	13	15	14	15	15	14	15	15	13	14	15	15	13	13	14	13	14	14	14	13	13	14	14	15	12	15	14	13	14	14	14
XP_020938403.1;XP_020938402.1;XP_020938401.1	XP_020938403.1;XP_020938402.1;XP_020938401.1	19	19	17	3	9	10	10	10	9	7	10	9	9	9	10	10	9	8	10	8	7	12	8	12	7	11	8	11	7	11	8	11	7	12	7	13	9	10	10	10	9	7	10	9	9	9	10	10
XP_005661752.1	XP_005661752.1	42	42	42	1	36	38	35	37	35	38	35	35	35	36	32	37	35	36	34	36	30	27	28	22	28	25	28	24	27	27	27	21	30	24	27	23	36	38	35	37	35	38	35	35	35	36	32	37
NP_001106151.1;XP_020923847.1	NP_001106151.1;XP_020923847.1	35	35	35	2	29	31	30	28	29	28	29	28	30	28	30	28	24	27	26	28	24	28	26	25	26	24	25	28	25	29	22	23	24	27	26	28	29	31	30	28	29	28	29	28	30	28	30	28
NP_001230992.1;XP_020942452.1;XP_020942451.1;XP_020942450.1;XP_020942449.1	NP_001230992.1	20	20	20	5	16	15	15	16	18	15	15	16	18	16	18	16	14	16	16	16	14	12	13	13	12	14	17	11	15	13	13	12	13	11	11	12	16	15	15	16	18	15	15	16	18	16	18	16
NP_999495.1;CON__Q3ZBD7	NP_999495.1	33	33	33	2	25	29	27	29	24	26	26	26	25	28	24	26	24	27	26	25	25	24	25	26	24	26	22	23	25	25	26	24	27	26	22	25	25	29	27	29	24	26	26	26	25	28	24	26
NP_001007519.1	NP_001007519.1	21	21	19	1	13	20	17	19	16	18	17	20	16	19	20	20	18	19	18	18	15	18	16	18	14	14	13	18	13	17	14	15	14	16	15	16	13	20	17	19	16	18	17	20	16	19	20	20
XP_003124114.4;XP_013852013.1;XP_020944687.1;XP_001925286.2	XP_003124114.4	42	42	39	4	31	33	33	30	33	34	35	31	32	33	37	31	31	32	35	32	28	30	28	27	27	24	24	25	27	27	24	24	29	26	24	28	31	33	33	30	33	34	35	31	32	33	37	31
XP_003484071.1	XP_003484071.1	24	24	6	1	19	19	17	19	19	20	20	19	16	19	20	20	18	20	20	20	18	21	17	20	18	18	18	20	16	22	16	17	18	18	15	18	19	19	17	19	19	20	20	19	16	19	20	20
XP_020936424.1;XP_005653007.1;XP_005653006.1;XP_005653005.1;NP_999125.1	XP_020936424.1;XP_005653007.1;XP_005653006.1;XP_005653005.1;NP_999125.1	23	23	23	5	17	19	16	17	16	16	17	17	16	16	19	19	16	18	16	16	16	17	17	17	17	18	17	19	17	18	19	21	19	17	18	17	17	19	16	17	16	16	17	17	16	16	19	19
NP_001139772.1	NP_001139772.1	28	28	28	1	24	23	26	23	23	19	25	20	23	22	27	21	24	21	24	23	19	15	19	15	20	18	19	16	20	18	17	12	19	17	19	16	24	23	26	23	23	19	25	20	23	22	27	21
XP_020919438.1;XP_020919437.1;XP_020919442.1;XP_020919441.1;XP_020919440.1	XP_020919438.1;XP_020919437.1;XP_020919442.1;XP_020919441.1;XP_020919440.1	64	64	64	5	53	49	50	48	56	47	54	47	54	45	51	50	55	50	54	48	43	41	41	43	46	37	45	41	44	38	43	38	46	40	35	39	53	49	50	48	56	47	54	47	54	45	51	50
XP_020942956.1;XP_013843340.1;XP_013843339.1;XP_003124998.1;XP_003124997.1;XP_003124996.1;XP_003124995.1	XP_020942956.1;XP_013843340.1;XP_013843339.1;XP_003124998.1;XP_003124997.1;XP_003124996.1;XP_003124995.1	15	15	15	7	12	11	11	11	12	12	12	12	12	11	12	12	11	11	11	11	11	11	10	9	13	12	12	12	10	10	11	11	11	11	10	10	12	11	11	11	12	12	12	12	12	11	12	12
NP_001001643.1	NP_001001643.1	38	38	30	1	28	25	28	26	26	27	27	28	29	27	28	25	26	25	30	25	24	24	27	24	24	23	23	22	26	24	22	25	23	23	24	24	28	25	28	26	26	27	27	28	29	27	28	25
XP_013836784.2;XP_020921940.1;XP_020921939.1	XP_013836784.2	137	136	85	3	57	82	21	118	58	107	7	118	53	96	6	118	83	95	3	130	3	22	2	6	7	15	3	7	3	28	2	2	3	34	3	16	56	81	20	117	58	106	6	117	52	95	5	118
NP_001163991.1;XP_020946622.1	NP_001163991.1;XP_020946622.1	38	38	38	2	33	32	33	34	33	30	33	32	33	34	36	33	35	31	35	33	30	28	30	28	32	27	30	28	34	29	27	26	30	28	27	27	33	32	33	34	33	30	33	32	33	34	36	33
NP_001127815.1	NP_001127815.1	25	25	21	1	22	25	24	22	24	24	25	22	23	25	23	23	24	24	23	21	21	22	21	20	22	20	21	20	20	21	21	20	22	20	20	22	22	25	24	22	24	24	25	22	23	25	23	23
NP_001123436.2	NP_001123436.2	5	4	4	1	4	5	4	4	4	5	4	4	4	4	4	4	4	4	4	4	4	4	4	4	4	3	4	4	4	4	3	3	4	3	4	4	4	4	4	4	4	4	4	4	4	4	4	4
NP_001090904.1	NP_001090904.1	37	37	2	1	31	29	32	27	30	31	31	31	32	29	31	28	29	29	31	30	26	27	25	30	28	28	29	31	27	31	23	28	24	31	22	33	31	29	32	27	30	31	31	31	32	29	31	28
XP_020923522.1	XP_020923522.1	112	89	79	1	76	81	74	85	72	81	79	82	82	87	84	88	77	81	79	80	68	82	68	90	66	73	68	78	71	84	65	73	59	70	57	84	54	59	52	63	51	59	57	60	60	65	63	67
NP_001093400.1	NP_001093400.1	106	106	106	1	88	82	91	93	82	74	86	85	79	80	89	84	84	73	84	90	69	70	69	68	72	74	72	70	69	75	62	67	67	60	61	68	88	82	91	93	82	74	86	85	79	80	89	84
XP_005662598.1;NP_001362314.1;XP_020941217.1;XP_020941218.1;XP_005662601.1	XP_005662598.1;NP_001362314.1;XP_020941217.1;XP_020941218.1	43	43	33	5	22	34	18	36	17	34	19	27	14	29	16	27	24	33	24	34	23	19	20	13	24	21	22	15	22	16	19	13	24	16	20	14	22	34	18	36	17	34	19	27	14	29	16	27
XP_020943521.1	XP_020943521.1	21	18	18	1	18	18	18	18	17	17	17	17	17	18	18	18	18	17	18	17	17	15	15	15	15	15	14	15	16	14	15	16	16	15	15	16	15	15	15	15	14	14	14	14	14	15	15	15
XP_020929515.1;XP_020929514.1;XP_020929513.1;XP_020929511.1;XP_020929512.1	XP_020929515.1;XP_020929514.1;XP_020929513.1;XP_020929511.1;XP_020929512.1	115	115	115	5	61	57	71	58	71	53	73	64	62	59	70	54	72	66	79	62	75	81	82	82	71	80	70	90	74	83	77	75	63	76	70	83	61	57	71	58	71	53	73	64	62	59	70	54
XP_005661711.1	XP_005661711.1	54	54	51	1	45	44	41	44	41	45	42	45	41	45	46	47	41	44	39	41	36	31	35	29	31	27	34	30	31	36	31	21	33	26	33	31	45	44	41	44	41	45	42	45	41	45	46	47
XP_020946118.1;XP_020946119.1;XP_020946117.1	XP_020946118.1;XP_020946119.1;XP_020946117.1	18	18	16	3	11	11	11	10	11	10	10	11	11	12	10	12	11	13	11	12	12	11	14	11	11	10	11	7	12	11	12	9	13	10	11	7	11	11	11	10	11	10	10	11	11	12	10	12
XP_013840158.1;XP_003483854.1	XP_013840158.1;XP_003483854.1	17	17	17	2	15	15	14	14	15	16	15	15	14	16	15	15	15	16	17	15	16	17	16	16	15	11	16	14	16	15	11	11	12	13	16	16	15	15	14	14	15	16	15	15	14	16	15	15
XP_003358947.2	XP_003358947.2	41	41	41	1	33	32	33	30	33	32	30	32	35	33	34	32	34	30	33	34	33	21	32	25	30	26	29	23	30	26	25	26	26	25	24	26	33	32	33	30	33	32	30	32	35	33	34	32
XP_005655354.1	XP_005655354.1	18	18	18	1	14	13	14	14	15	14	15	13	14	15	13	14	14	15	13	15	12	12	10	12	12	14	12	11	12	10	13	9	13	11	13	13	14	13	14	14	15	14	15	13	14	15	13	14
XP_003124688.4;XP_013851124.1;REV__XP_013851124.1;REV__XP_003124688.4	XP_003124688.4;XP_013851124.1	127	127	126	4	3	3	5	8	2	4	8	13	3	3	7	4	10	3	9	4	28	86	40	83	34	87	60	96	31	85	48	89	22	83	49	88	3	3	5	8	2	4	8	13	3	3	7	4
XP_020934292.1	XP_020934292.1	58	58	58	1	45	41	43	44	45	42	47	43	45	45	42	46	45	42	43	42	47	44	41	39	42	43	43	41	43	44	46	41	46	42	38	41	45	41	43	44	45	42	47	43	45	45	42	46
NP_001038037.3;NP_001231180.1	NP_001038037.3;NP_001231180.1	16	16	2	2	12	13	13	12	13	13	13	12	13	12	12	13	12	14	13	12	12	10	10	11	9	11	10	8	11	11	12	12	12	10	10	9	12	13	13	12	13	13	13	12	13	12	12	13
XP_020932224.1	XP_020932224.1	44	44	2	1	37	39	38	40	37	36	37	36	36	38	38	36	36	40	38	32	34	30	31	30	31	30	35	26	31	28	31	29	31	27	29	28	37	39	38	40	37	36	37	36	36	38	38	36
XP_020942455.1	XP_020942455.1	16	16	16	1	14	13	14	13	14	13	13	12	14	13	14	12	14	13	13	13	14	12	12	12	14	12	14	12	14	12	12	12	13	12	12	14	14	13	14	13	14	13	13	12	14	13	14	12
CON__P13645;XP_003131508.1;XP_005668904.1;CON__P02535-1;CON__Q148H6;XP_003131509.1;XP_020922673.1;CON__Q2M2I5;CON__Q99456;XP_003131507.2;CON__P05784;NP_001231551.1;CON__Q7Z3Y8;CON__Q7Z3Z0;XP_003131512.1;CON__Q7Z3Y9;XP_003131532.3	CON__P13645	41	41	31	17	8	10	14	9	10	3	1	14	22	17	7	15	3	5	26	3	20	28	21	9	25	1	2	19	12	15	10	2	6	1	20	6	8	10	14	9	10	3	1	14	22	17	7	15
NP_001001632.1;XP_005663430.1;XP_020944392.1;XP_020944393.1;XP_013852498.1;XP_005663433.1	NP_001001632.1;XP_005663430.1;XP_020944392.1;XP_020944393.1;XP_013852498.1;XP_005663433.1	36	25	0	6	32	32	32	31	31	32	31	29	33	30	30	32	31	30	30	32	29	30	26	27	29	25	27	26	26	30	26	25	27	26	27	28	22	22	22	21	21	22	21	19	23	20	20	22
NP_001001539.1;XP_020934157.1;XP_020934156.1;XP_020919735.1;XP_020919734.1;XP_013835806.1;XP_013835805.1;NP_001038033.2	NP_001001539.1;XP_020934157.1;XP_020934156.1	22	22	21	8	20	20	20	20	20	19	19	20	18	19	20	22	19	20	18	21	11	10	12	10	11	11	11	12	10	11	10	9	13	10	10	10	20	20	20	20	20	19	19	20	18	19	20	22
NP_999472.1	NP_999472.1	9	9	9	1	7	8	7	7	7	8	7	7	7	7	7	7	7	7	7	7	7	7	7	7	7	8	7	7	7	7	8	8	7	7	6	7	7	8	7	7	7	8	7	7	7	7	7	7
NP_999528.1	NP_999528.1	13	13	13	1	11	11	11	12	12	10	12	11	12	11	12	11	11	12	11	11	12	10	11	11	12	9	11	9	12	10	10	8	10	8	11	10	11	11	11	12	12	10	12	11	12	11	12	11
XP_020955494.1	XP_020955494.1	12	11	11	1	9	5	11	8	9	5	10	4	9	4	10	5	9	5	10	5	7	7	8	7	10	7	10	7	8	8	8	7	8	9	7	7	9	5	11	8	9	5	10	4	9	4	10	5
NP_999466.2;XP_020937157.1	NP_999466.2;XP_020937157.1	30	30	30	2	16	25	19	24	16	19	18	23	16	21	17	21	15	23	19	22	17	29	17	29	16	25	21	28	15	29	18	27	18	27	15	30	16	25	19	24	16	19	18	23	16	21	17	21
XP_020930797.1;XP_020930793.1;XP_005672037.1;XP_005672036.1;XP_003133549.1	XP_020930797.1;XP_020930793.1;XP_005672037.1;XP_005672036.1;XP_003133549.1	26	26	4	5	22	22	25	22	23	21	22	19	24	18	26	21	22	19	24	19	16	18	18	19	18	17	17	20	17	22	15	16	16	14	20	21	22	22	25	22	23	21	22	19	24	18	26	21
XP_020949450.1	XP_020949450.1	48	48	48	1	36	42	38	38	36	41	38	40	40	40	36	40	38	41	38	39	28	26	30	26	29	27	25	25	31	35	31	20	30	22	27	21	36	42	38	38	36	41	38	40	40	40	36	40
NP_001090951.1;CON__P21752	NP_001090951.1;CON__P21752	3	3	3	2	2	2	2	2	2	2	2	2	2	2	2	2	2	2	2	2	2	2	2	2	2	1	2	2	2	2	1	1	2	2	2	2	2	2	2	2	2	2	2	2	2	2	2	2
NP_999105.1	NP_999105.1	13	13	13	1	10	10	11	11	11	10	10	11	12	10	11	10	11	10	11	10	9	8	10	8	7	8	10	9	10	10	9	9	8	9	9	7	10	10	11	11	11	10	10	11	12	10	11	10
XP_020926238.1;XP_013837073.1;XP_020926228.1;XP_013837068.1;XP_005669546.1;XP_020926231.1;XP_020926229.1;XP_020926227.1;XP_020926237.1;XP_020926235.1;XP_020926233.1	XP_020926238.1;XP_013837073.1;XP_020926228.1;XP_013837068.1;XP_005669546.1;XP_020926231.1;XP_020926229.1;XP_020926227.1;XP_020926237.1;XP_020926235.1;XP_020926233.1	52	52	0	11	29	35	31	40	32	40	34	36	27	36	32	38	30	39	33	40	27	28	25	27	27	24	25	26	25	31	21	25	25	24	23	26	29	35	31	40	32	40	34	36	27	36	32	38
XP_020940687.1;XP_020940686.1;XP_020940685.1	XP_020940687.1;XP_020940686.1;XP_020940685.1	12	12	12	3	11	12	11	11	12	11	12	12	12	10	12	12	11	12	12	11	10	9	10	9	11	10	11	9	11	11	9	9	11	9	11	10	11	12	11	11	12	11	12	12	12	10	12	12
NP_001182048.1	NP_001182048.1	21	21	21	1	16	16	16	16	15	16	13	14	17	15	16	16	15	14	15	15	16	17	15	14	16	12	17	15	17	13	13	13	14	14	14	16	16	16	16	16	15	16	13	14	17	15	16	16
NP_999444.1;XP_013833613.1	NP_999444.1;XP_013833613.1	13	12	12	2	12	11	10	11	12	7	10	9	11	10	11	10	9	10	10	10	8	10	9	9	9	9	9	9	9	10	9	9	9	9	9	10	11	10	10	10	11	7	9	9	10	10	10	9
XP_003125148.1	XP_003125148.1	31	31	31	1	27	25	25	25	26	25	24	27	26	25	25	24	24	22	24	25	25	23	24	22	25	23	22	24	23	25	25	22	27	20	23	24	27	25	25	25	26	25	24	27	26	25	25	24
XP_013844693.1;XP_005656526.1;XP_003128776.3	XP_013844693.1;XP_005656526.1;XP_003128776.3	31	31	31	3	22	27	18	24	20	24	19	24	22	26	15	25	22	24	20	26	25	25	21	20	25	22	24	18	25	24	19	18	25	18	20	18	22	27	18	24	20	24	19	24	22	26	15	25
XP_020957414.1;XP_020957409.1;XP_020957408.1;XP_020957407.1;XP_020957406.1;XP_020957405.1;XP_020957415.1;XP_020957418.1;XP_020957417.1	XP_020957414.1;XP_020957409.1;XP_020957408.1;XP_020957407.1;XP_020957406.1;XP_020957405.1;XP_020957415.1	37	37	10	9	26	30	22	29	20	28	23	30	26	30	25	26	20	29	25	29	22	26	26	26	22	23	20	26	23	26	25	23	21	23	23	30	26	30	22	29	20	28	23	30	26	30	25	26
NP_001093658.1	NP_001093658.1	41	41	41	1	30	25	30	27	28	26	28	31	26	24	29	25	28	27	30	29	30	28	28	27	29	31	31	26	31	31	30	28	31	29	28	29	30	25	30	27	28	26	28	31	26	24	29	25
XP_020949539.1;XP_020929294.1;XP_001929518.1	XP_020949539.1	17	17	17	3	16	14	15	14	15	14	14	14	16	15	15	14	15	14	14	15	14	14	13	14	14	12	13	13	13	14	10	12	11	14	12	14	16	14	15	14	15	14	14	14	16	15	15	14
XP_003124563.3	XP_003124563.3	31	31	31	1	26	25	24	27	24	27	25	26	25	26	22	26	24	25	21	26	17	20	20	17	15	18	18	18	20	20	20	19	15	21	19	19	26	25	24	27	24	27	25	26	25	26	22	26
XP_020957796.1;XP_020957768.1;XP_020957787.1;XP_020957759.1;XP_020957783.1;XP_020957739.1;XP_020957784.1;XP_020957750.1;XP_020957777.1;XP_020957728.1;XP_020957772.1;XP_020957769.1;XP_020957719.1;XP_001927853.2;XP_020933257.1	XP_020957796.1;XP_020957768.1;XP_020957787.1;XP_020957759.1;XP_020957783.1;XP_020957739.1;XP_020957784.1;XP_020957750.1;XP_020957777.1;XP_020957728.1;XP_020957772.1;XP_020957769.1;XP_020957719.1	42	42	42	15	30	32	25	31	25	35	28	36	29	32	24	33	31	34	26	32	22	32	26	31	23	31	27	31	22	32	21	27	20	26	20	28	30	32	25	31	25	35	28	36	29	32	24	33
NP_001072131.1	NP_001072131.1	18	18	18	1	13	14	11	14	13	12	13	12	13	15	12	14	11	14	13	13	10	10	9	12	11	9	13	12	11	10	8	10	8	10	8	11	13	14	11	14	13	12	13	12	13	15	12	14
XP_020922642.1	XP_020922642.1	16	16	16	1	11	11	11	11	10	10	9	10	11	9	11	10	9	11	10	11	11	12	12	13	11	11	11	11	10	13	11	11	10	11	10	12	11	11	11	11	10	10	9	10	11	9	11	10
NP_001107756.1	NP_001107756.1	13	13	13	1	11	11	11	12	13	11	11	11	11	10	11	11	12	11	12	10	12	9	12	8	12	10	9	10	10	9	10	9	10	10	8	8	11	11	11	12	13	11	11	11	11	10	11	11
NP_001230999.1	NP_001230999.1	15	15	2	1	12	13	12	13	12	12	12	12	12	13	12	13	13	12	12	13	12	12	14	12	12	14	13	12	12	12	13	13	13	13	12	12	12	13	12	13	12	12	12	12	12	13	12	13
XP_005669190.1;XP_020923361.1	XP_005669190.1;XP_020923361.1	74	74	74	2	63	55	59	52	62	54	53	51	62	59	63	60	63	60	59	54	54	38	59	40	56	38	53	47	56	49	49	45	59	43	44	44	63	55	59	52	62	54	53	51	62	59	63	60
XP_003121938.1;XP_020918852.1;XP_005660140.1	XP_003121938.1;XP_020918852.1;XP_005660140.1	15	15	15	3	11	11	13	10	10	8	10	9	14	10	12	10	9	9	10	9	9	9	10	9	11	7	12	8	11	10	8	7	8	6	9	11	11	11	13	10	10	8	10	9	14	10	12	10
NP_001177351.1	NP_001177351.1	14	14	14	1	9	11	10	11	9	11	11	11	11	10	9	10	9	10	11	11	10	10	10	10	10	10	11	10	11	10	9	11	10	10	10	10	9	11	10	11	9	11	11	11	11	10	9	10
XP_020950538.1;XP_020950537.1	XP_020950538.1;XP_020950537.1	18	18	18	2	15	16	16	14	15	15	14	16	16	16	15	15	16	16	15	15	17	13	17	15	14	17	15	16	17	16	17	18	17	15	17	14	15	16	16	14	15	15	14	16	16	16	15	15
XP_005662840.1	XP_005662840.1	13	13	13	1	8	10	10	10	10	9	11	10	11	9	8	9	10	10	9	10	10	7	9	8	9	8	9	8	8	8	9	9	8	8	8	7	8	10	10	10	10	9	11	10	11	9	8	9
XP_020951690.1	XP_020951690.1	30	18	18	1	28	28	29	28	27	28	28	29	28	28	28	27	28	28	29	28	25	23	24	23	24	24	25	23	26	23	25	21	25	21	24	22	17	16	17	16	15	16	17	17	16	16	17	16
XP_020950359.1	XP_020950359.1	11	11	11	1	10	10	9	9	9	9	9	8	9	10	9	9	9	9	9	8	9	9	7	9	8	8	8	7	7	10	8	8	9	8	9	10	10	10	9	9	9	9	9	8	9	10	9	9
NP_001131091.1	NP_001131091.1	15	15	15	1	15	13	13	13	12	11	12	12	14	14	13	13	13	12	12	14	12	9	11	8	11	9	9	10	11	10	10	11	12	10	11	9	15	13	13	13	12	11	12	12	14	14	13	13
XP_003134080.1;XP_005672590.1	XP_003134080.1;XP_005672590.1	92	92	89	2	53	53	56	49	52	54	69	50	56	58	60	47	61	60	69	54	60	50	55	48	59	47	56	44	57	60	57	49	67	50	56	44	53	53	56	49	52	54	69	50	56	58	60	47
XP_003134838.1;XP_005657832.1;XP_020934288.1;XP_013846294.1;XP_020934289.1;XP_013846295.1;XP_020942024.1;XP_020942025.1	XP_003134838.1;XP_005657832.1;XP_020934288.1;XP_013846294.1;XP_020934289.1;XP_013846295.1	25	25	1	8	20	18	21	18	18	17	18	17	18	17	21	19	18	18	18	18	18	19	17	19	17	19	18	18	18	19	18	19	16	18	15	20	20	18	21	18	18	17	18	17	18	17	21	19
NP_001231109.1	NP_001231109.1	38	38	38	1	29	29	28	29	31	28	28	29	30	28	30	28	28	30	27	27	23	22	25	23	23	24	22	21	26	27	26	19	24	20	22	22	29	29	28	29	31	28	28	29	30	28	30	28
XP_020933696.1;XP_020933695.1	XP_020933696.1;XP_020933695.1	59	59	59	2	45	42	41	38	43	40	41	39	45	40	42	37	39	37	39	38	36	42	39	39	38	35	40	36	39	42	33	37	35	36	29	37	45	42	41	38	43	40	41	39	45	40	42	37
NP_001131092.1	NP_001131092.1	13	13	13	1	12	12	12	11	12	11	12	11	13	9	12	12	11	11	12	11	10	10	10	9	11	9	10	9	10	9	9	9	10	10	10	10	12	12	12	11	12	11	12	11	13	9	12	12
CON__Q3SX14	CON__Q3SX14	24	24	24	1	16	15	16	19	16	19	18	19	16	16	16	18	17	17	16	17	12	16	14	17	15	14	15	19	12	16	13	14	14	16	14	19	16	15	16	19	16	19	18	19	16	16	16	18
XP_020923858.1;XP_020923857.1;XP_020923856.1;NP_001121949.1;XP_020923854.1;XP_020923853.1;XP_020923852.1	XP_020923858.1;XP_020923857.1;XP_020923856.1;NP_001121949.1;XP_020923854.1;XP_020923853.1;XP_020923852.1	8	8	8	7	2	2	2	2	2	2	2	3	3	2	4	3	2	2	3	2	4	3	3	3	4	3	4	4	4	3	1	3	1	3	2	4	2	2	2	2	2	2	2	3	3	2	4	3
NP_001254763.1	NP_001254763.1	46	46	45	1	33	25	31	31	31	26	31	27	33	25	31	27	29	25	32	25	28	26	22	26	29	27	29	26	28	23	28	23	27	25	25	28	33	25	31	31	31	26	31	27	33	25	31	27
XP_020947485.1	XP_020947485.1	117	117	115	1	58	33	56	51	53	42	63	52	66	42	60	38	62	40	59	50	72	93	57	77	73	85	65	74	70	90	61	75	65	79	59	82	58	33	56	51	53	42	63	52	66	42	60	38
NP_001116599.1	NP_001116599.1	11	3	3	1	9	9	10	9	9	8	9	9	9	10	9	10	10	8	9	9	10	10	9	9	8	10	10	9	8	9	8	8	8	9	8	9	1	1	2	2	2	1	1	1	1	2	1	2
XP_003128181.1	XP_003128181.1	13	13	13	1	13	12	12	13	13	12	11	13	13	12	13	11	11	13	12	12	11	11	10	11	11	9	10	9	11	10	10	10	10	9	9	9	13	12	12	13	13	12	11	13	13	12	13	11
NP_001230274.1;XP_013849640.1	NP_001230274.1;XP_013849640.1	13	13	13	2	10	11	11	11	10	9	11	9	10	10	11	8	9	10	10	10	7	8	9	6	7	7	10	6	8	7	6	6	7	6	6	9	10	11	11	11	10	9	11	9	10	10	11	8
XP_003131820.1	XP_003131820.1	12	12	12	1	9	10	9	9	9	9	9	9	12	10	11	9	9	9	9	9	9	9	9	9	10	9	9	9	10	8	9	9	9	9	9	8	9	10	9	9	9	9	9	9	12	10	11	9
XP_001926622.4	XP_001926622.4	56	56	49	1	38	44	32	45	34	46	30	40	38	45	30	40	35	42	30	41	40	44	38	40	38	49	33	40	37	48	35	41	35	43	35	41	38	44	32	45	34	46	30	40	38	45	30	40
XP_005660499.1	XP_005660499.1	9	9	9	1	7	7	7	6	6	6	6	6	6	6	6	6	7	7	7	7	6	6	6	6	6	7	7	6	6	6	8	8	8	6	6	6	7	7	7	6	6	6	6	6	6	6	6	6
XP_005668988.1;NP_001191688.1	XP_005668988.1;NP_001191688.1	13	13	9	2	11	10	11	11	10	9	9	10	10	11	10	10	11	10	11	9	10	10	10	10	9	9	10	10	11	9	9	9	8	10	8	9	11	10	11	11	10	9	9	10	10	11	10	10
XP_003125105.1	XP_003125105.1	16	16	12	1	15	16	14	15	16	14	15	14	14	13	16	14	16	14	15	14	12	12	12	11	11	12	12	10	12	12	13	10	12	11	12	10	15	16	14	15	16	14	15	14	14	13	16	14
XP_020929556.1;XP_020929555.1;XP_020929554.1;XP_020929553.1;XP_020929551.1;XP_013838718.1;XP_013838717.1;XP_005671058.1;XP_005671057.1;XP_005671056.1;XP_001929089.1	XP_020929556.1;XP_020929555.1;XP_020929554.1;XP_020929553.1;XP_020929551.1;XP_013838718.1;XP_013838717.1;XP_005671058.1;XP_005671057.1;XP_005671056.1;XP_001929089.1	20	20	18	11	17	16	16	17	18	15	18	16	17	15	17	18	18	17	16	17	15	15	14	14	15	16	16	15	14	15	14	17	16	11	15	14	17	16	16	17	18	15	18	16	17	15	17	18
NP_999498.1	NP_999498.1	35	35	35	1	31	30	31	32	30	27	31	28	32	29	31	29	29	31	32	26	22	28	23	26	25	26	24	28	25	26	22	25	23	29	26	29	31	30	31	32	30	27	31	28	32	29	31	29
XP_003126030.2	XP_003126030.2	20	20	20	1	10	12	10	11	8	12	12	14	10	12	10	12	12	12	11	12	11	17	13	13	14	14	13	16	11	17	11	12	11	16	10	17	10	12	10	11	8	12	12	14	10	12	10	12
XP_020952581.1;XP_003131986.3;XP_020923470.1	XP_020952581.1	17	17	11	3	15	13	12	12	15	14	15	14	16	13	14	13	15	12	16	12	13	13	13	12	13	13	14	12	14	12	13	12	14	14	13	10	15	13	12	12	15	14	15	14	16	13	14	13
XP_005662075.1;XP_005674660.3	XP_005662075.1	32	32	32	2	25	26	26	21	26	24	23	26	25	25	24	24	25	24	25	23	23	22	23	22	22	23	26	20	25	22	23	21	22	20	22	22	25	26	26	21	26	24	23	26	25	25	24	24
XP_020920819.1;XP_020920818.1;XP_005668375.2;XP_005668374.2;XP_005668373.2;NP_001004034.1	XP_020920819.1;XP_020920818.1;XP_005668375.2;XP_005668374.2;XP_005668373.2;NP_001004034.1	17	17	15	6	12	11	12	10	11	7	12	10	12	9	12	10	13	10	12	10	9	9	10	8	8	9	8	7	11	10	10	10	12	11	8	9	12	11	12	10	11	7	12	10	12	9	12	10
XP_020957543.1;XP_020957542.1;XP_020957540.1;XP_020957539.1;XP_020957544.1;XP_020957541.1	XP_020957543.1;XP_020957542.1;XP_020957540.1;XP_020957539.1;XP_020957544.1;XP_020957541.1	19	19	17	6	17	17	16	16	17	16	18	15	16	16	18	16	17	16	17	16	12	11	13	12	12	14	13	11	12	10	11	12	12	12	11	13	17	17	16	16	17	16	18	15	16	16	18	16
XP_003360563.5;XP_020936403.1;REV__XP_013838484.1;REV__XP_003483494.1	XP_003360563.5;XP_020936403.1	39	39	39	4	25	29	26	27	26	29	25	30	24	27	23	28	28	26	28	25	30	27	29	30	31	30	28	33	30	32	28	30	29	32	25	33	25	29	26	27	26	29	25	30	24	27	23	28
XP_001927404.1;XP_005673553.1	XP_001927404.1;XP_005673553.1	17	13	13	2	9	11	10	10	11	12	12	9	14	12	13	9	11	11	12	9	12	11	12	11	11	12	12	10	10	12	10	11	12	13	10	11	7	9	8	8	9	10	10	7	12	10	11	7
XP_003353965.2	XP_003353965.2	19	19	19	1	16	15	14	14	15	15	14	14	16	14	14	14	15	14	15	15	14	14	13	13	14	14	13	13	14	14	15	12	13	13	12	14	16	15	14	14	15	15	14	14	16	14	14	14
XP_001928742.1;XP_001928732.1	XP_001928742.1;XP_001928732.1	62	62	62	2	46	45	42	43	44	47	44	44	46	49	42	48	44	45	46	42	45	49	45	46	47	45	43	47	45	49	40	44	40	45	40	50	46	45	42	43	44	47	44	44	46	49	42	48
NP_001090946.2;XP_020953511.1;XP_020926443.1	NP_001090946.2;XP_020953511.1	13	13	13	3	12	11	12	11	11	11	11	11	11	11	11	11	11	11	11	11	11	10	11	9	11	11	11	9	10	11	12	11	11	9	11	9	12	11	12	11	11	11	11	11	11	11	11	11
XP_005662019.1	XP_005662019.1	16	12	12	1	14	14	14	14	15	12	12	12	13	12	13	12	12	13	11	13	12	12	12	11	11	11	12	11	12	13	11	12	13	11	10	12	10	10	10	10	11	8	8	8	9	8	9	8
XP_020947160.1	XP_020947160.1	14	14	14	1	6	7	6	6	7	8	7	6	6	6	6	8	6	8	8	6	9	10	7	10	5	13	7	9	7	10	11	14	7	11	7	10	6	7	6	6	7	8	7	6	6	6	6	8
XP_003131557.1	XP_003131557.1	11	11	11	1	9	9	9	11	10	10	10	10	11	9	11	11	8	10	11	10	9	9	11	7	9	9	9	8	9	9	10	8	9	8	10	11	9	9	9	11	10	10	10	10	11	9	11	11
XP_020941497.1;XP_020941496.1;XP_020941495.1;XP_020941494.1	XP_020941497.1;XP_020941496.1;XP_020941495.1;XP_020941494.1	26	26	3	4	19	17	19	16	15	13	16	18	19	16	19	15	17	17	20	14	18	20	20	18	20	19	20	20	19	19	16	16	17	16	16	19	19	17	19	16	15	13	16	18	19	16	19	15
XP_005657073.1;XP_020923219.1;XP_020923218.1;XP_020923217.1;XP_020923216.1;XP_020923215.1;XP_020923214.1;XP_020923213.1;XP_020923212.1	XP_005657073.1;XP_020923219.1;XP_020923218.1;XP_020923217.1;XP_020923216.1;XP_020923215.1;XP_020923214.1;XP_020923213.1;XP_020923212.1	64	64	63	9	35	43	34	42	35	43	34	42	33	48	37	39	40	45	40	40	45	51	46	51	43	49	48	50	43	46	41	41	37	49	39	48	35	43	34	42	35	43	34	42	33	48	37	39
NP_001231230.1	NP_001231230.1	46	46	45	1	39	36	38	38	38	36	41	35	37	34	42	36	40	33	38	31	40	33	33	23	40	29	35	18	40	35	34	22	37	22	32	28	39	36	38	38	38	36	41	35	37	34	42	36
NP_001090948.1	NP_001090948.1	8	8	8	1	7	8	7	7	7	6	7	7	7	7	7	7	7	7	7	7	7	6	6	7	7	6	7	6	7	6	6	6	6	6	6	7	7	8	7	7	7	6	7	7	7	7	7	7
XP_001927782.1;XP_005674625.2	XP_001927782.1	29	29	20	2	25	25	25	22	24	24	23	23	25	24	23	22	23	24	22	22	23	21	22	19	22	21	23	21	23	21	23	22	24	19	22	22	25	25	25	22	24	24	23	23	25	24	23	22
NP_001231403.1	NP_001231403.1	11	11	11	1	11	10	11	9	9	8	10	10	10	9	11	11	10	9	10	10	10	9	9	11	11	9	11	8	11	9	9	9	9	9	9	11	11	10	11	9	9	8	10	10	10	9	11	11
XP_003127229.3;XP_003481921.1;XP_005655963.1	XP_003127229.3;XP_003481921.1;XP_005655963.1	11	11	11	3	7	8	9	9	9	10	10	10	9	10	10	10	10	10	10	10	10	9	10	8	10	7	9	9	9	8	9	9	10	7	7	9	7	8	9	9	9	10	10	10	9	10	10	10
XP_020947945.1;XP_020947804.1;XP_020947727.1;XP_020947661.1;XP_020947618.1;XP_020947564.1;XP_020947489.1;XP_005659694.2;NP_001231167.1	XP_020947945.1;XP_020947804.1;XP_020947727.1;XP_020947661.1;XP_020947618.1;XP_020947564.1;XP_020947489.1;XP_005659694.2;NP_001231167.1	36	36	36	9	15	22	14	20	13	21	9	21	14	22	9	20	19	22	15	21	21	29	24	26	22	24	26	28	23	27	24	25	23	26	21	30	15	22	14	20	13	21	9	21	14	22	9	20
XP_005654810.2;NP_001231859.1;XP_005654811.2;XP_005654812.2;XP_020934397.1;XP_020934400.1;XP_013842802.1;XP_013842803.1;XP_020934422.1;XP_020934412.1;XP_020934405.1;XP_020934407.1;XP_020934430.1;XP_020934436.1;XP_013842804.1;XP_013842805.1;XP_020934452.1;XP_020934444.1;XP_020934448.1;XP_020934459.1	XP_005654810.2;NP_001231859.1;XP_005654811.2;XP_005654812.2;XP_020934397.1;XP_020934400.1;XP_013842802.1;XP_013842803.1;XP_020934422.1;XP_020934412.1;XP_020934405.1;XP_020934407.1;XP_020934430.1;XP_020934436.1;XP_013842804.1;XP_013842805.1;XP_020934452.1;XP_020934444.1;XP_020934448.1;XP_020934459.1	40	40	40	20	37	34	36	32	33	32	35	33	38	29	35	33	35	33	35	34	21	22	19	19	20	21	19	22	20	23	19	16	22	18	17	21	37	34	36	32	33	32	35	33	38	29	35	33
XP_020939457.1;XP_020939456.1;XP_020939455.1;XP_020939454.1;XP_020939453.1;XP_020939452.1	XP_020939457.1;XP_020939456.1;XP_020939455.1;XP_020939454.1;XP_020939453.1;XP_020939452.1	50	50	45	6	40	40	45	36	44	35	44	33	43	36	42	34	43	36	39	34	28	25	31	22	32	21	30	23	31	28	24	22	27	23	24	25	40	40	45	36	44	35	44	33	43	36	42	34
NP_001106688.1	NP_001106688.1	21	21	21	1	18	19	17	17	18	16	18	16	18	18	19	17	18	19	18	18	19	16	18	17	19	15	18	14	19	15	16	15	16	15	17	17	18	19	17	17	18	16	18	16	18	18	19	17
NP_999119.1	NP_999119.1	39	39	39	1	27	29	30	31	31	30	28	29	25	31	29	28	27	29	30	31	26	30	25	31	22	27	26	30	24	30	26	28	23	27	27	29	27	29	30	31	31	30	28	29	25	31	29	28
XP_013834901.1;XP_005667453.1;NP_001139601.1	XP_013834901.1;XP_005667453.1;NP_001139601.1	6	6	6	3	5	5	4	5	4	5	5	5	5	5	5	5	5	6	4	5	5	6	5	6	5	5	5	6	5	6	5	5	5	6	6	6	5	5	4	5	4	5	5	5	5	5	5	5
XP_001928377.1	XP_001928377.1	77	77	77	1	56	58	54	49	54	51	55	48	58	53	55	45	55	52	56	45	45	38	46	36	49	36	41	37	47	41	45	34	43	36	43	34	56	58	54	49	54	51	55	48	58	53	55	45
NP_001157984.1	NP_001157984.1	17	17	17	1	12	14	12	14	12	11	13	13	13	13	12	11	13	12	13	12	13	13	13	15	14	13	13	13	13	13	10	12	11	13	14	15	12	14	12	14	12	11	13	13	13	13	12	11
XP_003133314.1;XP_020931502.1	XP_003133314.1;XP_020931502.1	36	36	36	2	30	32	31	29	30	33	34	30	29	31	33	28	32	31	31	30	27	23	25	20	27	23	23	19	22	25	25	18	27	20	21	20	30	32	31	29	30	33	34	30	29	31	33	28
XP_020951556.1;XP_020951557.1	XP_020951556.1;XP_020951557.1	30	30	30	2	25	22	22	22	23	21	24	21	26	21	23	20	24	21	22	21	17	18	19	16	19	17	18	13	19	19	17	14	16	14	15	17	25	22	22	22	23	21	24	21	26	21	23	20
XP_005657006.1	XP_005657006.1	26	26	26	1	18	19	14	19	18	20	16	19	16	18	16	17	16	19	13	17	18	21	19	20	16	20	17	18	14	21	18	20	15	19	15	22	18	19	14	19	18	20	16	19	16	18	16	17
NP_001163993.1	NP_001163993.1	34	34	34	1	27	24	27	25	26	25	25	26	25	25	27	21	25	27	26	22	23	20	23	21	24	19	22	20	24	23	22	20	26	23	20	22	27	24	27	25	26	25	25	26	25	25	27	21
NP_001231758.1;XP_013837676.1	NP_001231758.1;XP_013837676.1	14	14	14	2	12	11	13	11	12	10	11	10	10	10	12	11	10	10	10	10	10	10	12	10	11	8	11	10	10	11	9	9	9	10	10	11	12	11	13	11	12	10	11	10	10	10	12	11
NP_998931.1	NP_998931.1	34	31	21	1	25	25	24	26	25	21	24	23	26	25	25	24	23	19	20	21	24	21	23	23	21	21	22	25	20	24	20	24	22	21	21	25	23	23	22	23	23	20	23	22	24	24	23	21
XP_020932879.1;XP_020932876.1;XP_020932878.1;XP_020932875.1;NP_999106.1	XP_020932879.1;XP_020932876.1;XP_020932878.1;XP_020932875.1;NP_999106.1	29	29	29	5	18	20	17	16	20	22	20	20	20	20	19	19	19	21	19	18	19	19	21	18	21	22	19	20	21	22	21	21	19	18	21	21	18	20	17	16	20	22	20	20	20	20	19	19
XP_020938309.1;XP_020938308.1;XP_020938307.1;XP_020938306.1;XP_020938314.1;XP_020938313.1;XP_020938310.1;XP_020938315.1;XP_020938312.1;XP_020938311.1;XP_020938318.1;XP_020938317.1;XP_020938316.1	XP_020938309.1;XP_020938308.1;XP_020938307.1;XP_020938306.1;XP_020938314.1;XP_020938313.1;XP_020938310.1;XP_020938315.1;XP_020938312.1;XP_020938311.1;XP_020938318.1;XP_020938317.1;XP_020938316.1	26	26	26	13	20	17	20	20	18	20	21	20	19	19	20	19	19	20	19	20	19	17	17	20	16	18	18	18	18	19	19	18	18	18	19	18	20	17	20	20	18	20	21	20	19	19	20	19
XP_003123930.2	XP_003123930.2	46	45	42	1	38	32	37	32	36	32	34	28	37	24	35	30	33	30	37	28	24	26	27	19	30	28	29	26	28	25	25	23	30	20	24	26	37	31	36	31	35	31	33	27	36	23	34	29
NP_999189.1	NP_999189.1	33	33	25	1	25	25	26	25	25	24	24	24	23	25	26	25	24	24	25	27	21	27	27	25	26	25	26	23	25	24	23	22	24	26	22	26	25	25	26	25	25	24	24	24	23	25	26	25
NP_001231864.1	NP_001231864.1	18	18	18	1	14	12	12	15	11	12	12	14	13	11	12	11	13	14	14	13	12	13	14	12	12	10	13	12	14	13	12	10	10	11	11	12	14	12	12	15	11	12	12	14	13	11	12	11
XP_020955496.1;XP_013844399.1;NP_001274345.1;XP_020955685.1	XP_020955496.1;XP_013844399.1;NP_001274345.1;XP_020955685.1	9	1	1	4	7	6	7	6	6	6	6	6	7	6	6	6	7	6	7	6	7	7	7	7	7	7	7	7	7	7	7	7	7	7	7	7	1	1	1	1	1	1	1	1	1	1	1	1
XP_001927836.1;XP_020929234.1;XP_001927831.1	XP_001927836.1;XP_020929234.1;XP_001927831.1	29	27	26	3	23	19	23	20	22	19	24	22	23	21	24	21	24	23	23	22	24	27	24	29	24	24	22	25	22	26	22	23	22	24	23	25	21	17	21	18	20	17	22	20	21	19	22	19
XP_020924262.1;XP_013837698.1;XP_020924260.1;XP_020924261.1;XP_005670088.1;XP_020924254.1;XP_005670084.1;XP_020924257.1;XP_020924256.1;XP_013837697.1;XP_020924258.1;XP_005670086.1;XP_020924259.1;XP_005670087.1;NP_001233182.1;XP_020924272.1;XP_020924271.1;XP_020924263.1;XP_020924264.1;XP_020924265.1;XP_013837701.1;XP_020924266.1;XP_020924267.1;XP_005670089.1;XP_020924268.1;XP_020924269.1;XP_020924…	XP_020924262.1;XP_013837698.1;XP_020924260.1;XP_020924261.1;XP_005670088.1;XP_020924254.1;XP_005670084.1;XP_020924257.1;XP_020924256.1;XP_013837697.1;XP_020924258.1;XP_005670086.1;XP_020924259.1;XP_005670087.1;NP_001233182.1;XP_020924272.1;XP_020924271.1;XP_020924263.1;XP_020924264.1;XP_020924265.1;XP_013837701.1;XP_020924266.1;XP_020924267.1;XP_005670089.1;XP_020924268.1;XP_020924269.1;XP_020924…	58	58	52	28	47	45	49	43	49	45	44	42	46	43	48	45	47	45	44	44	41	34	35	35	40	31	35	29	40	31	35	33	41	31	33	32	47	45	49	43	49	45	44	42	46	43	48	45
NP_001335864.1	NP_001335864.1	9	9	2	1	5	4	3	4	4	4	3	6	4	3	4	4	6	3	4	4	9	7	7	9	7	8	7	8	7	8	7	8	8	8	7	7	5	4	3	4	4	4	3	6	4	3	4	4
NP_999152.1	NP_999152.1	7	7	6	1	6	5	6	6	6	6	6	6	6	6	6	6	6	6	6	5	6	6	6	6	6	6	7	7	6	6	4	5	6	7	7	6	6	5	6	6	6	6	6	6	6	6	6	6
XP_020945329.1;XP_020945352.1;XP_020945349.1	XP_020945329.1;XP_020945352.1;XP_020945349.1	29	29	2	3	24	22	24	22	23	21	24	20	25	23	25	24	22	24	24	20	20	17	20	16	23	19	22	18	21	16	21	14	24	19	20	22	24	22	24	22	23	21	24	20	25	23	25	24
XP_020920029.1	XP_020920029.1	1	1	1	1	1	1	1	1	1	1	1	1	1	1	1	1	1	1	1	1	1	1	1	1	0	1	1	1	1	1	1	1	1	1	1	1	1	1	1	1	1	1	1	1	1	1	1	1
XP_013834053.1;XP_003356947.1	XP_013834053.1;XP_003356947.1	34	34	34	2	21	19	20	20	21	21	17	20	19	15	15	18	22	17	15	19	22	27	25	25	28	22	24	29	22	21	20	24	18	22	23	29	21	19	20	20	21	21	17	20	19	15	15	18
XP_020944376.1;NP_999414.1;NP_001165224.1;XP_020948935.1;XP_020945235.1;NP_999456.1;XP_020949229.1;XP_020949228.1;XP_020949227.1;XP_020949226.1	XP_020944376.1;NP_999414.1	38	38	24	10	29	27	30	30	28	29	32	30	29	30	33	28	29	26	31	27	26	29	28	25	23	25	30	25	26	23	20	21	22	24	22	27	29	27	30	30	28	29	32	30	29	30	33	28
XP_020957468.1;XP_020957474.1;XP_020957469.1;XP_020957482.1;XP_020957476.1;XP_020957475.1;XP_020957481.1;XP_020957473.1;XP_020957470.1;XP_020957471.1;XP_020957472.1;XP_020957486.1;XP_013844900.2;XP_005656635.3;XP_020957488.1;XP_020957487.1;XP_020957484.1;XP_020957485.1;XP_020957483.1;XP_020957489.1;XP_020957479.1;XP_020957477.1;XP_020957478.1;XP_005656636.3;XP_020957490.1;XP_020957495.1;XP_020957…	XP_020957468.1;XP_020957474.1;XP_020957469.1;XP_020957482.1;XP_020957476.1;XP_020957475.1;XP_020957481.1;XP_020957473.1;XP_020957470.1;XP_020957471.1;XP_020957472.1;XP_020957486.1;XP_013844900.2;XP_005656635.3;XP_020957488.1;XP_020957487.1;XP_020957484.1;XP_020957485.1;XP_020957483.1;XP_020957489.1;XP_020957479.1;XP_020957477.1;XP_020957478.1;XP_005656636.3;XP_020957490.1;XP_020957495.1;XP_020957…	48	48	48	50	33	30	36	35	33	33	36	36	36	34	37	33	34	38	35	33	31	30	28	30	32	31	29	29	29	32	27	27	28	29	26	33	33	30	36	35	33	33	36	36	36	34	37	33
NP_999133.1	NP_999133.1	21	21	2	1	20	18	21	19	20	20	21	21	21	20	21	18	18	20	20	18	16	15	18	15	17	12	15	15	17	14	14	13	15	13	14	13	20	18	21	19	20	20	21	21	21	20	21	18
NP_999127.1	NP_999127.1	40	40	40	1	30	29	28	31	27	30	29	30	29	30	26	27	27	31	27	29	24	31	28	31	25	26	22	24	21	29	19	23	24	26	22	27	30	29	28	31	27	30	29	30	29	30	26	27
XP_005657776.1;XP_003134640.2	XP_005657776.1;XP_003134640.2	26	26	26	2	22	20	21	22	20	23	24	22	21	24	22	22	24	24	24	23	21	18	21	21	17	14	19	17	19	20	16	15	18	17	17	14	22	20	21	22	20	23	24	22	21	24	22	22
NP_999039.1	NP_999039.1	17	17	17	1	14	12	14	14	13	13	14	13	13	14	14	14	14	12	14	12	15	15	14	14	13	14	13	13	13	15	13	12	14	15	14	13	14	12	14	14	13	13	14	13	13	14	14	14
XP_020944244.1;NP_001177107.1	XP_020944244.1;NP_001177107.1	6	6	6	2	6	6	6	6	6	6	6	6	6	6	6	6	6	6	6	6	6	5	5	4	5	4	5	4	5	5	5	3	4	5	5	6	6	6	6	6	6	6	6	6	6	6	6	6
XP_020942644.1;XP_020942643.1;XP_020942646.1;XP_020942645.1	XP_020942644.1;XP_020942643.1;XP_020942646.1;XP_020942645.1	62	62	62	4	44	48	44	46	40	50	41	44	42	46	42	45	43	47	44	44	43	38	43	31	47	43	40	35	43	43	43	34	47	40	39	29	44	48	44	46	40	50	41	44	42	46	42	45
NP_001090947.1;XP_020923829.1;XP_003480329.1	NP_001090947.1;XP_020923829.1;XP_003480329.1	7	7	6	3	6	6	6	6	6	6	6	6	6	6	6	6	6	6	6	6	5	5	5	5	5	5	5	5	5	5	5	5	5	5	5	5	6	6	6	6	6	6	6	6	6	6	6	6
XP_003126410.2	XP_003126410.2	63	63	58	1	48	47	45	44	45	43	43	44	45	46	44	44	45	48	44	42	42	43	41	47	42	42	44	50	41	42	36	42	37	39	39	47	48	47	45	44	45	43	43	44	45	46	44	44
NP_001033089.1;XP_020932989.1;XP_020932988.1	NP_001033089.1;XP_020932989.1;XP_020932988.1	8	8	8	3	7	6	7	6	6	6	6	7	7	7	6	6	6	6	5	5	5	6	5	5	6	5	5	5	5	5	6	6	5	6	4	6	7	6	7	6	6	6	6	7	7	7	6	6
XP_020941233.1;XP_020941232.1;NP_001127828.1	XP_020941233.1;XP_020941232.1;NP_001127828.1	19	19	18	3	14	15	16	14	16	14	14	16	17	16	15	15	16	16	15	16	15	15	15	16	14	17	15	16	15	15	15	16	14	16	14	16	14	15	16	14	16	14	14	16	17	16	15	15
XP_020926755.1;XP_020926754.1;XP_020926753.1	XP_020926755.1;XP_020926754.1;XP_020926753.1	37	37	37	3	26	18	24	28	26	22	27	26	26	17	22	22	26	17	21	26	27	26	26	25	26	22	31	26	29	27	26	24	25	23	24	19	26	18	24	28	26	22	27	26	26	17	22	22
XP_020922420.1;XP_020922419.1;XP_020922417.1;XP_020922421.1	XP_020922420.1;XP_020922419.1;XP_020922417.1;XP_020922421.1	36	35	27	4	32	22	30	26	34	25	27	25	30	22	25	24	26	22	28	22	24	19	24	19	25	18	22	17	22	20	22	15	22	18	21	19	31	21	29	25	33	24	26	24	29	21	24	23
XP_005661470.1;NP_999396.2;XP_020936997.1;XP_020936988.1;XP_020936977.1;XP_020936969.1	XP_005661470.1;NP_999396.2;XP_020936997.1;XP_020936988.1;XP_020936977.1;XP_020936969.1	19	19	17	6	17	16	18	13	16	15	17	15	17	15	18	13	17	13	16	13	14	12	13	12	13	13	14	13	13	13	12	13	14	12	12	13	17	16	18	13	16	15	17	15	17	15	18	13
XP_020936631.1;XP_020936625.1;XP_020936600.1;XP_020936628.1	XP_020936631.1;XP_020936625.1;XP_020936600.1;XP_020936628.1	26	26	0	4	15	20	18	15	15	18	18	21	15	14	19	17	18	19	19	18	16	19	16	19	18	13	17	19	19	18	13	13	11	20	11	21	15	20	18	15	15	18	18	21	15	14	19	17
XP_020930257.1;XP_020930256.1;NP_001230722.1;XP_020930255.1;XP_020930254.1;XP_020930259.1	XP_020930257.1;XP_020930256.1;NP_001230722.1;XP_020930255.1;XP_020930254.1	24	23	23	6	13	16	15	14	14	15	15	15	15	14	14	13	15	15	16	15	10	14	11	13	11	11	12	11	10	14	10	16	13	14	12	13	12	15	14	14	14	14	14	14	15	14	13	12
NP_001123426.1	NP_001123426.1	6	6	6	1	5	6	5	5	5	6	5	5	5	6	5	5	5	5	5	5	5	5	5	4	6	4	5	5	5	6	3	3	4	4	4	5	5	6	5	5	5	6	5	5	5	6	5	5
NP_001001636.1;XP_020924241.1;XP_020955745.1	NP_001001636.1;XP_020924241.1	11	11	11	3	10	8	11	11	11	8	9	11	10	10	9	11	11	10	9	10	6	8	7	6	5	5	6	6	6	7	5	4	6	5	5	7	10	8	11	11	11	8	9	11	10	10	9	11
XP_005663495.1;XP_005663494.1;XP_003355214.1;NP_001278853.1	XP_005663495.1;XP_005663494.1;XP_003355214.1;NP_001278853.1	6	6	6	4	4	5	5	5	4	4	5	6	5	4	5	5	5	4	5	5	4	3	3	4	4	4	4	4	4	3	3	3	3	3	3	4	4	5	5	5	4	4	5	6	5	4	5	5
NP_001177168.1	NP_001177168.1	25	25	25	1	16	16	17	19	13	19	18	17	19	17	18	16	17	17	17	15	18	17	17	19	15	14	16	18	16	17	15	15	15	15	16	20	16	16	17	19	13	19	18	17	19	17	18	16
XP_001925971.4;XP_005668474.1;XP_001929173.1;XP_020925236.1;XP_020925235.1;XP_020925233.1;XP_020925232.1;XP_020925231.1	XP_001925971.4	48	48	48	8	25	33	24	35	25	36	25	34	27	37	25	33	29	35	29	35	26	32	31	31	32	29	30	29	30	35	24	22	27	26	21	30	25	33	24	35	25	36	25	34	27	37	25	33
XP_020953906.1;XP_020953904.1;XP_020953899.1;XP_020953898.1;XP_020953897.1;XP_020953895.1;XP_020953894.1;XP_020953896.1;XP_020953892.1;XP_020953891.1;XP_020953890.1;XP_020953889.1;XP_020953893.1;XP_020953905.1;XP_020953900.1;XP_020953901.1;XP_020953902.1;NP_001230622.1	XP_020953906.1;XP_020953904.1;XP_020953899.1;XP_020953898.1;XP_020953897.1;XP_020953895.1;XP_020953894.1;XP_020953896.1;XP_020953892.1;XP_020953891.1;XP_020953890.1;XP_020953889.1;XP_020953893.1;XP_020953905.1;XP_020953900.1;XP_020953901.1;XP_020953902.1;NP_001230622.1	17	17	3	18	13	12	14	13	12	11	13	12	12	11	11	12	12	12	11	12	11	11	11	10	12	9	12	8	12	8	11	11	12	11	9	10	13	12	14	13	12	11	13	12	12	11	11	12
XP_020921804.1;XP_020921803.1;XP_020921802.1;NP_001230112.1	XP_020921804.1;XP_020921803.1;XP_020921802.1;NP_001230112.1	44	44	28	4	31	32	32	29	33	31	33	30	32	29	33	30	32	28	31	26	33	31	29	32	31	30	32	32	27	30	26	29	31	27	26	30	31	32	32	29	33	31	33	30	32	29	33	30
XP_001927837.1;XP_005671157.1	XP_001927837.1;XP_005671157.1	19	19	19	2	13	13	12	13	12	15	14	15	12	14	13	12	14	18	14	14	15	15	15	16	15	14	14	14	14	15	14	15	13	15	15	13	13	13	12	13	12	15	14	15	12	14	13	12
NP_001230113.1;XP_001928917.1	NP_001230113.1	47	47	42	2	35	40	37	39	39	38	39	39	36	39	35	39	39	41	41	37	30	34	31	34	32	29	29	33	30	35	24	26	27	25	25	32	35	40	37	39	39	38	39	39	36	39	35	39
XP_005663205.1;XP_020945146.1;XP_020933986.1	XP_005663205.1;XP_020945146.1	27	27	27	3	17	15	17	17	17	17	16	16	18	16	17	16	14	17	18	14	15	16	13	16	14	18	15	18	13	17	12	17	12	14	14	17	17	15	17	17	17	17	16	16	18	16	17	16
XP_020921687.1;XP_020921686.1;XP_020921685.1;XP_020921684.1;NP_001098772.1;NP_001244205.1	XP_020921687.1;XP_020921686.1;XP_020921685.1;XP_020921684.1;NP_001098772.1;NP_001244205.1	53	53	53	6	32	34	24	30	31	34	23	31	28	29	22	30	28	31	25	32	24	37	30	34	28	42	31	33	26	38	29	36	29	42	23	43	32	34	24	30	31	34	23	31	28	29	22	30
NP_001230226.1	NP_001230226.1	60	60	36	1	23	4	12	25	26	4	21	26	32	3	7	22	18	5	5	22	6	44	6	38	6	35	11	37	8	40	5	38	13	38	11	26	23	4	12	25	26	4	21	26	32	3	7	22
XP_013843758.1;XP_020947459.1	XP_013843758.1;XP_020947459.1	29	29	29	2	21	21	23	21	22	21	20	18	23	19	21	21	22	20	21	19	19	15	18	17	18	17	15	14	18	18	18	14	20	13	16	14	21	21	23	21	22	21	20	18	23	19	21	21
XP_003482544.2	XP_003482544.2	6	6	6	1	5	6	6	5	6	5	5	5	6	5	5	6	5	5	5	5	5	4	5	5	6	5	6	5	6	5	5	5	5	5	5	5	5	6	6	5	6	5	5	5	6	5	5	6
XP_020953154.1;XP_020953153.1;XP_020953152.1;XP_020953151.1;XP_020953150.1;XP_020953149.1	XP_020953154.1;XP_020953153.1;XP_020953152.1;XP_020953151.1;XP_020953150.1;XP_020953149.1	16	16	10	6	10	11	10	8	11	10	11	10	11	10	11	10	11	10	11	9	9	12	12	14	9	11	12	12	11	12	10	12	9	11	9	12	10	11	10	8	11	10	11	10	11	10	11	10
XP_003353842.1	XP_003353842.1	38	38	38	1	29	30	29	28	29	27	30	29	32	25	30	27	25	25	25	27	22	23	22	23	21	21	23	21	25	23	22	22	22	19	21	22	29	30	29	28	29	27	30	29	32	25	30	27
XP_005656086.1;XP_020948865.1	XP_005656086.1;XP_020948865.1	24	24	3	2	15	18	18	16	17	18	18	18	17	18	18	17	18	19	20	18	18	15	14	16	17	18	18	16	17	19	18	16	17	16	14	14	15	18	18	16	17	18	18	18	17	18	18	17
XP_020927281.1;XP_020927280.1	XP_020927281.1;XP_020927280.1	54	54	54	2	36	42	36	43	34	41	35	42	37	39	37	36	37	38	35	38	32	40	36	36	30	37	35	36	32	40	28	33	29	32	31	37	36	42	36	43	34	41	35	42	37	39	37	36
NP_001230514.1;XP_020941412.1;XP_020922061.1;XP_013852991.1;XP_013852990.1;XP_020922062.1;XP_020947184.1;XP_005662632.1;XP_005659127.1;XP_005662631.1	NP_001230514.1;XP_020941412.1;XP_020922061.1	13	13	12	10	10	10	12	9	12	10	11	10	10	9	11	11	8	10	11	10	8	11	10	12	8	9	11	11	10	11	8	9	8	10	7	11	10	10	12	9	12	10	11	10	10	9	11	11
XP_005653913.2	XP_005653913.2	33	33	33	1	28	28	27	29	27	29	27	30	28	26	28	29	31	28	26	30	20	16	19	20	17	22	18	25	16	24	18	23	20	21	17	25	28	28	27	29	27	29	27	30	28	26	28	29
XP_020922076.1;XP_020922075.1;XP_020922074.1;XP_020922072.1;XP_020922071.1;XP_020922069.1;XP_020922068.1;XP_020922073.1;XP_020922067.1	XP_020922076.1;XP_020922075.1;XP_020922074.1;XP_020922072.1;XP_020922071.1;XP_020922069.1;XP_020922068.1;XP_020922073.1;XP_020922067.1	21	21	17	9	16	19	16	16	15	20	16	18	20	18	18	19	16	18	18	19	12	16	15	13	13	15	14	15	13	16	13	13	15	14	10	12	16	19	16	16	15	20	16	18	20	18	18	19
XP_020933514.1;NP_001231487.1	XP_020933514.1;NP_001231487.1	12	12	12	2	8	10	9	9	9	8	9	9	10	10	9	8	9	10	9	9	9	7	10	7	10	7	10	8	10	9	8	6	7	7	8	9	8	10	9	9	9	8	9	9	10	10	9	8
XP_005658004.1;XP_020936588.1	XP_005658004.1;XP_020936588.1	24	24	6	2	19	19	21	17	19	20	17	18	18	19	19	18	18	18	19	17	17	17	18	17	19	16	18	17	15	14	14	12	16	17	15	17	19	19	21	17	19	20	17	18	18	19	19	18
XP_020930925.1;XP_020930924.1;XP_020930923.1;XP_020930922.1;XP_020930921.1;XP_020930920.1;XP_020930919.1;XP_020930918.1;XP_020930917.1;XP_020930916.1;XP_020930915.1	XP_020930925.1;XP_020930924.1;XP_020930923.1;XP_020930922.1;XP_020930921.1;XP_020930920.1;XP_020930919.1;XP_020930918.1;XP_020930917.1;XP_020930916.1;XP_020930915.1	58	58	58	11	44	41	40	41	42	37	43	40	43	41	38	38	42	38	40	36	35	32	35	31	39	33	40	34	38	36	37	33	37	34	28	31	44	41	40	41	42	37	43	40	43	41	38	38
XP_003133690.2	XP_003133690.2	78	78	78	1	46	35	48	38	52	28	56	36	45	25	48	27	49	19	47	36	49	40	39	36	61	32	53	38	50	37	49	36	48	24	51	23	46	35	48	38	52	28	56	36	45	25	48	27
XP_013854004.1;XP_003356007.1	XP_013854004.1;XP_003356007.1	34	33	31	2	22	25	23	18	21	21	21	26	20	19	23	24	26	19	24	23	22	27	23	27	20	26	26	27	24	27	16	18	22	24	20	29	21	24	22	17	20	20	20	25	19	18	22	23
XP_020928969.1;XP_020928973.1	XP_020928969.1;XP_020928973.1	34	34	2	2	21	27	20	30	18	29	19	27	25	28	19	27	20	29	22	26	22	20	22	22	21	19	19	17	18	22	21	17	19	20	21	18	21	27	20	30	18	29	19	27	25	28	19	27
XP_020935071.1;XP_020935070.1;XP_013841909.1;NP_001231025.1	XP_020935071.1;XP_020935070.1;XP_013841909.1;NP_001231025.1	16	16	16	4	11	11	14	11	13	11	13	12	14	11	12	12	14	12	13	12	11	11	12	11	12	12	12	11	12	12	12	12	12	10	11	12	11	11	14	11	13	11	13	12	14	11	12	12
XP_001929678.1;XP_020945522.1;XP_013852605.1;XP_013852604.1	XP_001929678.1;XP_020945522.1;XP_013852605.1;XP_013852604.1	35	35	35	4	3	0	0	4	2	2	2	0	1	2	4	2	3	2	2	1	0	29	3	30	0	28	1	28	0	29	3	27	1	28	2	30	3	0	0	4	2	2	2	0	1	2	4	2
XP_020924181.1;XP_020924180.1;NP_001231366.1	XP_020924181.1;XP_020924180.1;NP_001231366.1	12	12	3	3	10	9	10	9	10	8	10	10	10	10	10	9	10	12	11	8	10	10	10	9	10	11	9	10	10	10	11	9	10	10	8	11	10	9	10	9	10	8	10	10	10	10	10	9
NP_001230453.1	NP_001230453.1	14	12	12	1	8	7	7	8	8	8	8	8	11	9	8	8	6	10	7	7	7	6	7	6	6	8	6	5	6	5	8	8	7	6	7	6	7	7	7	8	8	7	8	7	10	8	8	7
XP_020925076.1	XP_020925076.1	49	49	45	1	36	37	36	33	32	40	33	35	39	34	34	34	33	35	32	34	32	33	32	31	34	31	33	32	34	34	25	26	32	31	28	31	36	37	36	33	32	40	33	35	39	34	34	34
XP_005663414.1;XP_005663413.1;NP_001239534.1;XP_013852496.1	XP_005663414.1;XP_005663413.1;NP_001239534.1;XP_013852496.1	6	6	6	4	2	2	2	3	1	2	3	3	2	2	3	3	3	3	3	3	4	4	3	4	4	3	4	3	4	3	3	4	4	3	3	4	2	2	2	3	1	2	3	3	2	2	3	3
XP_003480935.1	XP_003480935.1	11	11	11	1	9	10	8	8	7	9	9	10	8	9	9	10	9	9	9	9	9	11	8	11	10	9	11	11	10	11	9	10	8	10	8	11	9	10	8	8	7	9	9	10	8	9	9	10
XP_020932303.1;XP_020940636.1	XP_020932303.1	42	42	41	2	33	36	29	32	28	32	29	32	30	33	27	32	32	30	31	32	30	27	30	27	30	30	29	18	31	32	30	23	34	24	24	17	33	36	29	32	28	32	29	32	30	33	27	32
XP_003357366.1	XP_003357366.1	33	33	33	1	27	26	27	24	28	26	27	27	27	28	23	25	27	27	26	22	23	22	24	19	26	17	21	21	25	22	18	16	20	18	19	23	27	26	27	24	28	26	27	27	27	28	23	25
NP_999573.1	NP_999573.1	19	19	19	1	17	17	17	16	16	17	18	13	19	17	16	17	18	18	17	18	16	11	14	12	15	15	15	17	15	14	14	14	15	13	15	14	17	17	17	16	16	17	18	13	19	17	16	17
XP_003123559.4	XP_003123559.4	13	13	1	1	11	11	12	10	12	12	11	11	12	7	12	11	12	9	10	10	10	8	10	8	8	8	9	8	8	8	8	8	8	6	8	8	11	11	12	10	12	12	11	11	12	7	12	11
XP_005656356.1;NP_001020386.1	XP_005656356.1;NP_001020386.1	16	15	15	2	13	12	11	13	12	15	13	14	12	13	13	14	12	12	14	13	9	11	12	11	9	11	10	8	9	10	11	9	9	14	10	12	12	11	10	12	11	14	12	13	11	12	12	13
XP_020927423.1;XP_020927422.1;XP_013845747.1;XP_005657324.1;XP_005657323.1;NP_001090927.1;XP_005657322.3;XP_020927424.1	XP_020927423.1;XP_020927422.1;XP_013845747.1;XP_005657324.1;XP_005657323.1;NP_001090927.1;XP_005657322.3;XP_020927424.1	17	17	17	8	12	11	12	12	12	11	11	10	12	11	11	11	12	12	12	10	9	8	10	8	9	8	9	10	10	9	9	11	9	9	8	10	12	11	12	12	12	11	11	10	12	11	11	11
XP_003127984.1;XP_003356484.1;XP_003127983.1;XP_003127982.1	XP_003127984.1;XP_003356484.1;XP_003127983.1;XP_003127982.1	21	21	21	4	16	15	17	15	16	15	17	12	16	15	16	13	16	15	16	15	14	14	13	12	14	12	15	10	14	13	15	10	16	13	13	12	16	15	17	15	16	15	17	12	16	15	16	13
XP_003131575.2	XP_003131575.2	41	41	41	1	28	35	34	30	30	32	31	33	28	34	31	32	30	36	30	34	30	30	29	31	24	29	26	31	29	30	28	29	26	29	27	30	28	35	34	30	30	32	31	33	28	34	31	32
XP_020922794.1;XP_013836451.2;XP_005668921.2;XP_003131608.4	XP_020922794.1;XP_013836451.2;XP_005668921.2;XP_003131608.4	19	19	19	4	13	15	15	16	15	16	15	16	15	15	15	15	16	16	16	14	15	16	14	15	15	16	14	16	16	17	14	17	15	16	15	16	13	15	15	16	15	16	15	16	15	15	15	15
NP_001004045.1	NP_001004045.1	8	8	8	1	6	7	7	6	6	6	6	7	7	6	8	8	7	6	6	7	5	6	6	6	4	5	7	7	6	6	5	5	6	4	6	5	6	7	7	6	6	6	6	7	7	6	8	8
XP_020925190.1;XP_005669941.1	XP_020925190.1;XP_005669941.1	43	43	43	2	28	30	27	27	30	31	30	30	32	28	28	27	30	30	29	29	28	25	27	27	27	28	24	28	27	27	24	31	27	27	25	25	28	30	27	27	30	31	30	30	32	28	28	27
XP_005674061.1;XP_005674060.1;XP_003135528.2;XP_020935331.1	XP_005674061.1;XP_005674060.1;XP_003135528.2;XP_020935331.1	11	11	11	4	7	7	7	8	7	8	7	8	7	8	7	8	7	8	7	9	6	6	7	8	6	6	5	6	5	8	7	7	6	5	4	8	7	7	7	8	7	8	7	8	7	8	7	8
XP_003357724.1	XP_003357724.1	12	12	12	1	9	10	7	9	7	10	8	10	7	8	9	9	9	9	8	9	7	7	7	8	6	8	6	5	5	8	8	7	7	8	6	7	9	10	7	9	7	10	8	10	7	8	9	9
XP_020955502.1;XP_020954093.1;XP_020945588.1;XP_013852659.1;XP_003355262.2;XP_020939042.1	XP_020955502.1;XP_020954093.1;XP_020945588.1;XP_013852659.1;XP_003355262.2;XP_020939042.1	11	2	2	6	6	6	7	5	7	6	7	6	6	5	7	6	8	6	8	6	7	6	7	7	8	7	7	6	7	6	8	8	7	7	6	6	2	2	2	2	2	2	2	2	2	2	2	2
XP_020940620.1	XP_020940620.1	62	62	62	1	47	49	49	45	51	49	46	46	46	43	47	40	44	48	50	48	34	31	37	29	36	28	35	24	30	32	31	22	32	25	31	23	47	49	49	45	51	49	46	46	46	43	47	40
XP_020947486.1;XP_020923652.1;XP_020923651.1;XP_020923649.1;XP_020923648.1	XP_020947486.1	30	30	30	5	27	26	27	26	26	25	26	26	24	25	23	26	25	27	25	27	22	23	20	20	22	19	23	19	23	24	21	17	19	17	16	21	27	26	27	26	26	25	26	26	24	25	23	26
NP_999093.1	NP_999093.1	23	23	23	1	19	18	18	19	16	17	18	19	17	17	19	17	16	19	18	17	11	14	11	11	14	13	13	14	14	14	13	12	12	15	11	14	19	18	18	19	16	17	18	19	17	17	19	17
NP_999292.2	NP_999292.2	12	12	12	1	7	8	5	6	6	6	6	7	5	7	6	4	6	6	4	5	8	10	8	10	5	11	8	11	4	9	7	10	6	11	5	11	7	8	5	6	6	6	6	7	5	7	6	4
NP_001230406.1	NP_001230406.1	49	49	49	1	28	30	29	27	28	26	31	31	29	31	26	30	30	32	29	32	31	29	24	26	30	27	28	24	32	28	31	25	31	26	26	23	28	30	29	27	28	26	31	31	29	31	26	30
NP_001038075.1	NP_001038075.1	12	8	8	1	10	10	10	9	10	9	9	9	10	9	9	9	9	10	9	9	10	10	10	10	10	9	11	10	10	9	9	8	9	10	9	10	6	6	6	5	6	5	5	5	6	5	5	5
NP_001230584.1	NP_001230584.1	55	55	55	1	34	4	9	39	28	11	19	42	34	10	10	38	31	6	12	37	32	39	38	27	27	41	36	28	33	41	40	29	32	38	32	15	34	4	9	39	28	11	19	42	34	10	10	38
CON__P35527	CON__P35527	37	36	36	1	19	7	24	18	10	3	0	8	18	8	0	12	4	1	25	1	16	25	23	8	12	1	2	13	14	10	9	2	7	6	15	2	18	7	23	17	9	3	0	7	17	7	0	12
XP_020920661.1	XP_020920661.1	13	13	1	1	13	13	12	13	13	12	13	13	13	13	13	13	13	13	13	13	12	12	12	12	11	10	11	12	12	11	11	11	11	9	11	10	13	13	12	13	13	12	13	13	13	13	13	13
XP_005666843.1;XP_005666842.1;XP_003129144.1;XP_013834262.1;XP_005666839.1;XP_005666838.1;XP_020957132.1;XP_020957131.1;XP_020957130.1;XP_020957128.1;XP_020957135.1;XP_020957133.1;XP_020957136.1	XP_005666843.1;XP_005666842.1;XP_003129144.1;XP_013834262.1;XP_005666839.1;XP_005666838.1;XP_020957132.1;XP_020957131.1;XP_020957130.1;XP_020957128.1;XP_020957135.1;XP_020957133.1	28	28	18	13	18	18	21	21	18	22	22	21	21	20	20	22	21	21	20	22	15	21	15	16	18	13	18	18	18	19	12	15	12	20	14	18	18	18	21	21	18	22	22	21	21	20	20	22
XP_020924205.1;XP_005669625.1;NP_001116588.1;XP_005669626.1;XP_020952753.1;XP_020924465.1;XP_020924464.1;XP_013837188.1;XP_020952754.1;XP_020924462.1;XP_020924461.1;XP_020952756.1	XP_020924205.1;XP_005669625.1;NP_001116588.1;XP_005669626.1	22	22	14	12	18	18	16	18	15	16	17	17	16	15	17	17	14	17	16	18	18	21	15	19	15	20	17	19	16	18	18	18	17	19	17	18	18	18	16	18	15	16	17	17	16	15	17	17
XP_020931621.1;XP_020931620.1;XP_020931619.1;XP_020931618.1;XP_020931617.1;XP_020931616.1;XP_020931615.1	XP_020931621.1;XP_020931620.1;XP_020931619.1;XP_020931618.1;XP_020931617.1;XP_020931616.1;XP_020931615.1	47	47	2	7	32	31	32	30	33	32	37	31	33	31	36	29	33	33	36	29	24	30	29	32	29	28	29	32	29	31	27	29	23	30	27	30	32	31	32	30	33	32	37	31	33	31	36	29
XP_003356343.3;XP_020951476.1;XP_013854573.1	XP_003356343.3;XP_020951476.1;XP_013854573.1	39	39	39	3	32	33	30	27	28	30	27	28	28	29	26	30	31	30	27	28	28	27	28	27	30	23	26	23	29	25	25	25	25	23	22	20	32	33	30	27	28	30	27	28	28	29	26	30
XP_020920464.1;XP_020947524.1;XP_020947523.1;XP_020947521.1;XP_020947520.1;XP_020947519.1	XP_020920464.1	48	48	40	6	35	38	31	37	38	38	35	35	36	40	34	38	34	42	33	36	27	27	28	22	30	27	26	27	32	26	28	26	28	25	28	26	35	38	31	37	38	38	35	35	36	40	34	38
XP_020939989.1;XP_020939988.1;XP_020939987.1;XP_003123691.1;XP_020939985.1;XP_005654998.1;XP_005654997.1;XP_005654996.1;XP_020939991.1;XP_020939990.1;XP_020939986.1;XP_013842977.1;XP_013842975.1;XP_013842978.1;XP_013842976.1	XP_020939989.1;XP_020939988.1;XP_020939987.1;XP_003123691.1;XP_020939985.1;XP_005654998.1;XP_005654997.1;XP_005654996.1;XP_020939991.1;XP_020939990.1;XP_020939986.1;XP_013842977.1;XP_013842975.1;XP_013842978.1;XP_013842976.1	17	15	10	15	15	13	15	15	14	15	14	15	15	13	15	14	14	14	15	15	12	12	11	12	13	12	13	11	13	12	14	10	14	11	12	11	13	11	13	13	12	13	12	13	13	11	13	12
XP_013847913.2	XP_013847913.2	42	30	27	1	31	30	31	28	29	28	33	31	33	28	32	25	33	33	34	27	30	29	31	25	29	27	28	29	32	29	32	22	31	23	27	27	19	18	20	17	18	17	21	19	21	17	21	14
XP_020927548.1;XP_020927549.1;NP_001185848.1;XP_020927547.1;XP_005671100.1;XP_005671099.1;XP_005671098.1;XP_020927551.1	XP_020927548.1;XP_020927549.1;NP_001185848.1;XP_020927547.1;XP_005671100.1;XP_005671099.1;XP_005671098.1;XP_020927551.1	21	21	21	8	10	12	13	14	12	12	13	13	12	15	11	14	12	12	13	12	9	10	11	11	10	10	10	12	11	10	12	10	11	11	12	10	10	12	13	14	12	12	13	13	12	15	11	14
NP_001011727.1	NP_001011727.1	26	26	26	1	22	22	22	21	22	19	20	20	21	20	21	16	20	21	22	17	16	13	16	14	17	14	15	16	18	14	16	11	18	14	15	16	22	22	22	21	22	19	20	20	21	20	21	16
XP_020928763.1;XP_020928764.1;XP_020928761.1	XP_020928763.1;XP_020928764.1;XP_020928761.1	37	37	36	3	26	29	14	25	22	27	5	24	23	27	5	23	25	27	9	22	24	18	25	10	29	22	26	16	29	24	22	15	25	24	26	18	26	29	14	25	22	27	5	24	23	27	5	23
XP_013839353.1;XP_005652583.1;XP_020946842.1;XP_013838729.1;XP_005652596.1;NP_001231441.1;XP_013839239.1;XP_013839078.1;XP_005652586.1;XP_005652582.1;XP_005652581.1;XP_020946846.1;XP_013839319.1	XP_013839353.1;XP_005652583.1;XP_020946842.1;XP_013838729.1;XP_005652596.1;NP_001231441.1;XP_013839239.1;XP_013839078.1;XP_005652586.1;XP_005652582.1;XP_005652581.1;XP_020946846.1;XP_013839319.1	16	12	0	13	14	13	14	14	15	13	13	13	14	13	15	11	14	13	15	11	11	8	11	9	9	10	11	9	12	11	11	9	11	9	10	9	11	9	11	11	11	10	10	10	11	10	11	8
NP_001155225.1;XP_020953977.1;XP_005673100.1;NP_001116630.1	NP_001155225.1;XP_020953977.1	40	40	40	4	26	35	24	29	24	31	23	31	25	33	22	29	30	31	25	27	33	29	29	23	25	25	28	22	27	23	28	20	30	23	23	19	26	35	24	29	24	31	23	31	25	33	22	29
NP_001038024.1	NP_001038024.1	21	21	7	1	18	16	17	19	18	16	16	16	17	15	17	18	15	16	16	18	16	17	16	14	15	13	15	17	16	15	15	12	16	16	15	15	18	16	17	19	18	16	16	16	17	15	17	18
XP_003121503.3;XP_020949363.1;XP_005659544.1	XP_003121503.3;XP_020949363.1;XP_005659544.1	32	32	32	3	23	26	18	25	21	21	18	21	24	23	21	20	23	23	19	21	21	17	20	16	19	19	21	17	18	18	18	14	20	18	19	14	23	26	18	25	21	21	18	21	24	23	21	20
XP_020942084.1;XP_020942083.1	XP_020942084.1;XP_020942083.1	48	48	48	2	31	35	31	29	33	39	34	38	30	38	34	29	33	37	29	30	32	39	39	40	33	36	34	37	33	37	33	30	29	36	29	37	31	35	31	29	33	39	34	38	30	38	34	29
XP_020940028.1;XP_020940026.1;XP_020940027.1;XP_020940029.1	XP_020940028.1;XP_020940026.1;XP_020940027.1;XP_020940029.1	23	23	23	4	20	19	22	20	20	15	19	18	17	16	21	19	20	20	20	19	17	13	15	12	16	15	15	12	18	17	13	12	14	11	15	14	20	19	22	20	20	15	19	18	17	16	21	19
NP_001041537.1;XP_020924286.1	NP_001041537.1	13	8	7	2	12	11	12	10	12	11	11	9	10	10	10	10	11	11	10	10	10	10	10	12	10	11	10	10	11	10	10	10	11	12	10	12	7	6	7	6	7	6	6	5	6	6	6	6
XP_005666094.2	XP_005666094.2	62	62	62	1	51	46	48	43	48	43	50	40	50	44	46	40	44	44	51	39	37	27	38	26	36	28	35	27	42	34	36	24	41	25	35	24	51	46	48	43	48	43	50	40	50	44	46	40
XP_001927300.5	XP_001927300.5	63	63	63	1	1	5	0	0	0	1	0	2	0	4	0	0	1	5	0	0	15	43	10	35	3	38	10	42	6	43	9	44	9	42	11	43	1	5	0	0	0	1	0	2	0	4	0	0
XP_003361781.2	XP_003361781.2	15	15	15	1	12	11	13	10	12	10	13	10	13	11	14	10	11	9	12	9	11	10	11	11	12	10	12	10	11	10	9	9	9	9	11	11	12	11	13	10	12	10	13	10	13	11	14	10
XP_020941099.1;XP_020941098.1;XP_020941097.1;XP_020941096.1;XP_013850563.1;XP_005661695.1;XP_013850564.1;XP_020941095.1;XP_020941094.1;XP_020941093.1;XP_013850561.1;XP_013850560.1;XP_013850559.1;XP_005661693.1;XP_003354320.1;REV__XP_020955212.1	XP_020941099.1;XP_020941098.1;XP_020941097.1;XP_020941096.1;XP_013850563.1;XP_005661695.1;XP_013850564.1;XP_020941095.1;XP_020941094.1;XP_020941093.1;XP_013850561.1;XP_013850560.1;XP_013850559.1;XP_005661693.1;XP_003354320.1	27	27	27	16	19	19	16	19	21	17	18	20	20	18	14	19	22	20	19	20	17	19	18	19	17	21	17	21	16	24	15	21	15	17	15	18	19	19	16	19	21	17	18	20	20	18	14	19
XP_013839887.1;XP_013839886.1;XP_005672194.1;XP_005672193.1;XP_020930567.1	XP_013839887.1;XP_013839886.1;XP_005672194.1;XP_005672193.1;XP_020930567.1	21	20	20	5	13	18	15	17	16	16	17	17	15	17	18	17	17	18	17	16	17	19	16	17	17	18	16	18	17	17	15	15	12	17	12	18	12	17	14	16	15	15	16	16	14	16	17	16
XP_005667358.1;XP_005667359.1	XP_005667358.1;XP_005667359.1	23	23	23	2	18	22	14	18	14	19	14	18	15	16	14	16	15	15	15	19	14	17	13	16	13	14	15	17	14	16	12	13	11	14	14	19	18	22	14	18	14	19	14	18	15	16	14	16
XP_020946803.1;NP_999441.1;XP_020946802.1;XP_020946806.1;XP_020946804.1	XP_020946803.1;NP_999441.1;XP_020946802.1;XP_020946806.1;XP_020946804.1	24	24	24	5	19	19	15	17	16	17	18	18	18	16	16	19	15	18	16	19	15	15	15	18	15	17	15	16	16	18	16	15	16	14	18	14	19	19	15	17	16	17	18	18	18	16	16	19
NP_001127826.1;XP_005662565.1	NP_001127826.1;XP_005662565.1	21	21	21	2	19	17	17	18	15	17	16	17	19	15	17	16	16	16	17	17	14	14	15	13	12	14	16	14	13	15	14	13	16	13	12	13	19	17	17	18	15	17	16	17	19	15	17	16
NP_999491.1	NP_999491.1	7	7	7	1	4	5	4	4	4	5	4	4	5	4	4	4	5	5	4	5	3	4	4	3	3	4	4	4	3	4	3	4	4	4	4	3	4	5	4	4	4	5	4	4	5	4	4	4
NP_001171999.1;XP_005670990.1;XP_020944478.1;XP_020944470.1;XP_020944460.1;XP_020944452.1;XP_013842274.1;XP_020944446.1;XP_020944437.1	NP_001171999.1;XP_005670990.1	12	12	12	9	10	11	10	8	9	10	10	10	10	10	10	10	10	10	10	10	11	9	12	9	12	8	10	10	11	10	9	9	9	9	10	10	10	11	10	8	9	10	10	10	10	10	10	10
XP_005660264.1	XP_005660264.1	38	7	0	1	31	33	32	35	31	31	31	34	30	35	31	36	32	33	29	32	27	28	27	32	27	23	26	24	28	27	24	22	23	22	26	27	4	6	5	6	4	6	5	6	4	6	6	7
XP_001924364.2;XP_020955572.1	XP_001924364.2;XP_020955572.1	45	45	45	2	36	37	36	30	32	36	38	30	33	30	35	31	34	34	34	34	22	24	25	19	25	25	24	21	25	24	24	21	24	20	22	17	36	37	36	30	32	36	38	30	33	30	35	31
NP_001233132.1;XP_005673618.1	NP_001233132.1;XP_005673618.1	39	39	5	2	33	31	34	33	31	31	30	29	33	27	34	31	30	31	32	30	28	24	28	24	27	22	25	21	25	25	24	22	26	24	26	24	33	31	34	33	31	31	30	29	33	27	34	31
XP_005665851.1;XP_005665850.1;NP_001005157.1;XP_005665849.1;XP_020954000.1	XP_005665851.1;XP_005665850.1;NP_001005157.1;XP_005665849.1;XP_020954000.1	23	23	10	5	22	21	21	21	22	21	21	19	21	20	22	20	21	20	21	21	18	19	19	20	18	18	19	19	18	17	15	16	17	18	16	12	22	21	21	21	22	21	21	19	21	20	22	20
XP_020950008.1	XP_020950008.1	25	25	24	1	19	16	17	17	19	17	15	13	19	15	20	14	19	17	17	19	18	19	16	13	19	15	19	16	19	21	18	14	16	16	15	13	19	16	17	17	19	17	15	13	19	15	20	14
NP_999483.1;XP_013850079.1	NP_999483.1	16	16	16	2	12	11	11	11	12	11	11	12	12	11	10	10	12	12	13	12	12	12	11	13	12	12	13	12	12	14	11	11	12	11	10	11	12	11	11	11	12	11	11	12	12	11	10	10
XP_003125231.4;XP_020919235.1;XP_005667807.3;XP_020919234.1;XP_020919233.1;XP_020919231.1;XP_020919230.1;XP_020919229.1	XP_003125231.4	77	77	77	8	58	51	56	56	54	51	55	52	59	51	52	53	58	55	59	49	52	37	47	26	48	36	53	34	52	37	50	27	50	30	47	17	58	51	56	56	54	51	55	52	59	51	52	53
XP_005657444.1	XP_005657444.1	49	49	47	1	42	34	37	30	39	27	34	26	40	33	36	24	39	31	35	27	39	20	32	16	37	20	35	17	37	18	31	20	35	19	28	13	42	34	37	30	39	27	34	26	40	33	36	24
NP_001230736.1	NP_001230736.1	28	28	28	1	22	17	23	10	21	16	20	10	18	18	18	11	17	16	22	6	21	18	18	17	15	15	15	21	18	21	17	17	21	14	17	19	22	17	23	10	21	16	20	10	18	18	18	11
NP_999538.1	NP_999538.1	10	10	10	1	10	10	9	9	9	9	9	9	9	7	9	9	7	8	9	8	7	7	8	6	6	4	7	7	7	7	5	5	6	5	6	6	10	10	9	9	9	9	9	9	9	7	9	9
XP_013834051.1;NP_001230410.1	XP_013834051.1;NP_001230410.1	12	12	12	2	11	11	11	9	11	8	10	9	10	10	8	10	11	10	9	9	10	7	10	9	11	10	10	10	9	9	9	9	10	8	8	8	11	11	11	9	11	8	10	9	10	10	8	10
XP_005671982.1;XP_001925033.2	XP_005671982.1;XP_001925033.2	22	22	22	2	19	19	18	19	18	17	18	20	18	19	18	18	18	20	17	17	16	15	14	14	15	12	16	15	16	16	14	14	15	13	14	14	19	19	18	19	18	17	18	20	18	19	18	18
XP_013850634.1;XP_020940516.1;XP_020940506.1;XP_020940507.1;XP_020940514.1;XP_020940518.1;XP_005661770.1;XP_020940509.1;XP_020940508.1;XP_020940517.1;XP_020940515.1;XP_005661767.1;XP_020940513.1;XP_005661764.1;XP_005661765.1;XP_005661766.1;XP_005661768.1;XP_020940510.1;XP_013850633.1;XP_020940512.1;XP_020940511.1;XP_020940523.1;XP_020940519.1;XP_020940521.1;XP_020940524.1;XP_020940522.1;XP_020940…	XP_013850634.1;XP_020940516.1;XP_020940506.1;XP_020940507.1;XP_020940514.1;XP_020940518.1;XP_005661770.1;XP_020940509.1;XP_020940508.1;XP_020940517.1;XP_020940515.1;XP_005661767.1;XP_020940513.1;XP_005661764.1;XP_005661765.1;XP_005661766.1;XP_005661768.1;XP_020940510.1;XP_013850633.1;XP_020940512.1;XP_020940511.1	30	30	30	30	26	23	26	23	23	23	23	25	25	19	23	24	26	21	25	24	20	21	22	20	20	18	19	17	21	24	19	17	20	17	18	22	26	23	26	23	23	23	23	25	25	19	23	24
XP_003129968.1;XP_003129967.1	XP_003129968.1;XP_003129967.1	6	6	6	2	5	5	5	5	5	4	4	4	5	4	5	5	4	4	4	5	4	3	3	3	4	3	5	4	4	3	3	3	3	3	3	4	5	5	5	5	5	4	4	4	5	4	5	5
XP_020946209.1;XP_013851968.1;XP_005662937.1;XP_013851966.1	XP_020946209.1;XP_013851968.1;XP_005662937.1;XP_013851966.1	70	70	70	4	9	2	0	6	8	0	6	7	4	1	0	2	6	1	1	4	21	54	20	51	23	54	26	55	16	52	26	52	17	54	19	50	9	2	0	6	8	0	6	7	4	1	0	2
NP_001231332.1;XP_020953940.1	NP_001231332.1;XP_020953940.1	16	16	16	2	14	14	13	13	12	13	13	13	14	14	13	14	9	14	12	13	13	14	13	13	12	16	13	13	11	13	12	14	11	14	12	13	14	14	13	13	12	13	13	13	14	14	13	14
NP_001231189.1	NP_001231189.1	43	43	43	1	35	34	36	33	30	35	30	32	35	32	28	31	33	34	31	33	30	29	28	26	29	26	29	26	29	30	28	27	29	29	23	26	35	34	36	33	30	35	30	32	35	32	28	31
NP_001090950.1	NP_001090950.1	4	4	4	1	3	3	3	3	3	3	3	3	3	3	3	3	3	3	3	3	4	4	4	4	4	4	3	3	3	3	4	4	3	4	4	4	3	3	3	3	3	3	3	3	3	3	3	3
NP_001116644.1;XP_020933911.1	NP_001116644.1	48	48	44	2	31	33	26	32	32	31	31	30	31	31	28	28	31	33	30	29	31	36	31	35	36	36	36	36	28	40	31	30	28	30	29	33	31	33	26	32	32	31	31	30	31	31	28	28
XP_020932909.1;XP_020932905.1;XP_020932903.1;XP_005661199.1;XP_005661198.1;NP_001153899.1;XP_020932893.1;XP_020932894.1	XP_020932909.1;XP_020932905.1;XP_020932903.1;XP_005661199.1;XP_005661198.1;NP_001153899.1;XP_020932893.1;XP_020932894.1	14	14	2	8	13	13	12	11	13	12	12	12	11	12	12	11	12	13	11	11	12	11	11	13	11	10	12	9	12	11	9	8	10	11	10	11	13	13	12	11	13	12	12	12	11	12	12	11
XP_005664048.1;NP_001231246.1;NP_001231245.1;XP_020946741.1	XP_005664048.1;NP_001231246.1;NP_001231245.1;XP_020946741.1	18	18	4	4	16	12	16	16	15	15	16	15	16	15	13	14	14	15	16	16	14	10	12	11	14	9	12	11	14	13	9	9	9	9	11	11	16	12	16	16	15	15	16	15	16	15	13	14
XP_020950042.1	XP_020950042.1	28	28	28	1	24	26	22	24	25	25	25	22	26	24	24	24	25	23	24	27	19	16	18	16	19	13	19	17	18	18	17	13	16	15	16	16	24	26	22	24	25	25	25	22	26	24	24	24
XP_020932590.1;XP_020932589.1	XP_020932590.1;XP_020932589.1	28	28	28	2	21	19	22	21	22	20	20	21	19	20	20	20	22	19	22	19	16	20	18	18	16	15	14	19	15	20	17	19	16	17	15	20	21	19	22	21	22	20	20	21	19	20	20	20
XP_020921175.1;XP_020921174.1;XP_020921173.1;XP_003482913.1;XP_003482912.1	XP_020921175.1;XP_020921174.1;XP_020921173.1;XP_003482913.1;XP_003482912.1	8	8	8	5	6	6	6	5	7	5	6	5	6	6	6	7	4	5	6	5	3	4	3	3	6	3	4	3	3	4	4	3	3	3	3	4	6	6	6	5	7	5	6	5	6	6	6	7
XP_020934812.1;NP_001230139.1	XP_020934812.1;NP_001230139.1	29	29	29	2	21	23	20	20	19	24	20	22	21	21	24	21	19	22	20	22	15	17	18	14	18	19	15	14	15	16	18	18	18	17	16	12	21	23	20	20	19	24	20	22	21	21	24	21
NP_001001634.1	NP_001001634.1	10	10	10	1	9	8	9	7	9	8	9	7	9	7	9	8	8	7	8	7	8	6	7	7	8	6	8	6	8	7	6	5	6	6	8	7	9	8	9	7	9	8	9	7	9	7	9	8
XP_003127107.1	XP_003127107.1	9	9	9	1	6	7	7	6	7	7	7	7	7	7	7	7	5	7	6	7	5	9	7	9	5	7	6	8	6	8	7	8	5	7	6	8	6	7	7	6	7	7	7	7	7	7	7	7
XP_020922719.1;XP_020922720.1	XP_020922719.1;XP_020922720.1	14	14	14	2	8	8	8	9	8	8	8	9	8	9	8	9	8	9	8	8	5	7	7	7	7	8	6	7	6	6	6	8	7	8	8	7	8	8	8	9	8	8	8	9	8	9	8	9
XP_020943802.1;XP_020943794.1;XP_020943743.1;XP_020943755.1;XP_020943702.1;XP_020943706.1;XP_020943712.1;XP_020943720.1;XP_020943726.1;XP_020943737.1;XP_020943759.1;XP_020943765.1;XP_020943768.1;XP_020943752.1;XP_020943833.1;XP_020943852.1;XP_020943813.1;XP_020943841.1;XP_020943789.1;XP_020943784.1;XP_020943775.1;XP_020943893.1;XP_020943876.1;XP_020943862.1;XP_020943824.1;XP_020943914.1;XP_020943…	XP_020943802.1;XP_020943794.1;XP_020943743.1;XP_020943755.1;XP_020943702.1;XP_020943706.1;XP_020943712.1;XP_020943720.1;XP_020943726.1;XP_020943737.1;XP_020943759.1;XP_020943765.1;XP_020943768.1;XP_020943752.1;XP_020943833.1;XP_020943852.1;XP_020943813.1;XP_020943841.1;XP_020943789.1;XP_020943784.1;XP_020943775.1;XP_020943893.1;XP_020943876.1;XP_020943862.1;XP_020943824.1;XP_020943914.1;XP_020943…	53	53	6	35	28	30	30	25	28	33	28	30	30	32	28	30	27	31	29	31	16	34	21	32	18	36	20	31	25	39	21	37	21	45	18	39	28	30	30	25	28	33	28	30	30	32	28	30
NP_001108148.1	NP_001108148.1	24	24	3	1	15	16	15	17	17	18	17	19	16	18	15	18	18	19	16	18	15	18	15	18	16	15	17	17	15	17	13	14	14	17	16	18	15	16	15	17	17	18	17	19	16	18	15	18
NP_001116645.1	NP_001116645.1	13	13	6	1	9	10	9	10	10	10	10	10	10	9	11	10	10	10	11	8	9	8	8	8	9	10	8	9	9	10	8	6	10	5	7	9	9	10	9	10	10	10	10	10	10	9	11	10
NP_001172061.2	NP_001172061.2	30	30	30	1	23	25	24	23	20	20	24	22	23	24	24	18	23	22	21	22	22	23	21	21	20	21	21	20	22	20	16	18	21	20	17	22	23	25	24	23	20	20	24	22	23	24	24	18
XP_005666247.1	XP_005666247.1	37	37	32	1	29	27	26	28	29	30	32	29	28	25	31	25	27	27	27	28	26	25	23	30	25	25	24	30	25	29	20	24	23	26	22	29	29	27	26	28	29	30	32	29	28	25	31	25
NP_001165837.1	NP_001165837.1	41	41	41	1	28	26	25	25	26	26	23	25	30	24	24	24	25	24	21	24	24	28	21	23	26	28	23	24	25	21	23	28	24	25	24	26	28	26	25	25	26	26	23	25	30	24	24	24
XP_020955055.1	XP_020955055.1	1	1	1	1	1	1	1	1	1	1	1	1	1	1	1	1	1	1	1	1	1	1	1	1	1	1	1	1	1	1	1	1	1	1	1	1	1	1	1	1	1	1	1	1	1	1	1	1
NP_001004031.1;XP_020932974.1	NP_001004031.1;XP_020932974.1	15	15	15	2	7	10	8	9	5	10	6	8	9	9	7	9	7	8	7	10	10	12	11	10	10	10	11	10	9	8	10	10	9	11	10	10	7	10	8	9	5	10	6	8	9	9	7	9
XP_020942776.1;XP_020942775.1;XP_020942773.1;XP_020942772.1;XP_013851352.2	XP_020942776.1;XP_020942775.1;XP_020942773.1;XP_020942772.1;XP_013851352.2	21	21	21	5	15	17	17	16	17	18	17	17	17	17	17	17	17	17	17	17	15	15	17	16	17	14	17	14	16	13	16	13	17	15	15	14	15	17	17	16	17	18	17	17	17	17	17	17
XP_020949157.1;XP_020949156.1;XP_020949154.1;XP_020949153.1;NP_999055.1	XP_020949157.1;XP_020949156.1;XP_020949154.1;XP_020949153.1;NP_999055.1	19	19	19	5	17	17	16	18	18	16	14	16	16	15	17	15	14	18	14	15	14	16	15	17	13	14	15	16	13	15	13	14	13	14	13	16	17	17	16	18	18	16	14	16	16	15	17	15
XP_001925705.4	XP_001925705.4	28	28	28	1	21	26	17	18	18	25	18	23	16	24	16	20	26	25	23	23	22	23	24	21	23	16	22	20	22	23	17	17	21	16	18	16	21	26	17	18	18	25	18	23	16	24	16	20
NP_001177104.1	NP_001177104.1	15	15	15	1	13	13	11	12	10	13	12	13	10	11	9	11	13	13	12	12	9	13	10	12	9	10	10	13	10	12	11	12	9	11	9	11	13	13	11	12	10	13	12	13	10	11	9	11
XP_020931400.1	XP_020931400.1	101	101	101	1	52	4	39	27	52	4	59	16	56	4	50	5	50	2	58	12	37	46	45	49	77	60	78	65	38	56	36	71	56	58	50	51	52	4	39	27	52	4	59	16	56	4	50	5
XP_020955819.1	XP_020955819.1	17	17	17	1	15	13	14	12	15	11	14	15	14	12	15	12	12	12	14	13	11	12	11	14	12	12	11	11	9	9	11	12	9	11	9	11	15	13	14	12	15	11	14	15	14	12	15	12
NP_001230485.1	NP_001230485.1	17	17	17	1	15	16	14	16	14	14	14	14	15	13	14	14	14	13	13	14	11	12	14	14	12	11	12	13	12	13	12	10	12	12	13	13	15	16	14	16	14	14	14	14	15	13	14	14
XP_001929380.1;XP_005670809.2;XP_020923176.1	XP_001929380.1;XP_005670809.2	26	26	26	3	20	25	21	19	20	22	21	21	21	21	22	20	19	22	21	20	15	12	14	13	14	13	15	13	14	12	11	10	11	10	14	11	20	25	21	19	20	22	21	21	21	21	22	20
XP_003357187.1	XP_003357187.1	14	14	14	1	10	10	8	9	10	10	8	10	10	10	6	9	10	11	6	10	12	13	13	13	10	11	13	12	11	12	9	12	11	13	12	13	10	10	8	9	10	10	8	10	10	10	6	9
NP_001123427.1	NP_001123427.1	10	10	10	1	10	10	10	10	9	10	9	10	10	8	9	8	9	9	10	9	8	8	6	5	6	4	7	4	8	6	5	5	6	4	5	6	10	10	10	10	9	10	9	10	10	8	9	8
NP_001070681.1	NP_001070681.1	4	4	4	1	4	3	4	4	4	4	4	4	4	3	4	4	4	3	4	4	3	2	4	3	3	3	3	3	3	3	3	3	3	3	3	3	4	3	4	4	4	4	4	4	4	3	4	4
XP_020918614.1;XP_020918613.1;XP_005667477.2;XP_020918612.1;XP_020918611.1;XP_005667476.2;XP_020918610.1;XP_020918609.1;XP_013834917.2;XP_003129970.2;XP_005667473.2;XP_020918615.1	XP_020918614.1;XP_020918613.1;XP_005667477.2;XP_020918612.1;XP_020918611.1;XP_005667476.2;XP_020918610.1;XP_020918609.1;XP_013834917.2;XP_003129970.2;XP_005667473.2;XP_020918615.1	42	42	42	12	31	32	30	30	35	32	29	29	33	34	30	29	32	28	29	29	25	27	25	24	22	25	23	24	21	25	24	22	26	27	19	23	31	32	30	30	35	32	29	29	33	34	30	29
XP_020942213.1;XP_020942212.1;XP_013840698.1	XP_020942213.1;XP_020942212.1	12	12	12	3	8	9	8	8	8	8	8	8	8	7	7	9	8	6	7	7	9	8	8	7	8	6	8	7	7	7	7	6	7	7	7	8	8	9	8	8	8	8	8	8	8	7	7	9
NP_001172064.1	NP_001172064.1	9	9	9	1	8	8	8	9	8	7	7	9	9	9	9	8	9	9	9	8	9	9	9	9	9	9	9	9	9	8	9	8	8	8	9	9	8	8	8	9	8	7	7	9	9	9	9	8
NP_001230581.1;XP_020951855.1;XP_020951854.1;XP_020951857.1	NP_001230581.1	14	14	14	4	11	12	12	12	13	12	13	12	13	11	12	13	12	13	11	12	10	11	11	12	10	8	10	11	11	10	9	10	9	8	10	9	11	12	12	12	13	12	13	12	13	11	12	13
NP_001230144.1	NP_001230144.1	52	52	52	1	33	28	34	31	32	29	33	30	36	32	35	29	32	31	35	26	32	26	30	24	33	26	24	26	33	26	28	24	31	25	29	28	33	28	34	31	32	29	33	30	36	32	35	29
XP_020932993.1;XP_020932992.1;XP_005672893.1;NP_001038078.1	XP_020932993.1;XP_020932992.1;XP_005672893.1;NP_001038078.1	21	21	18	4	17	14	17	19	15	17	20	15	15	16	17	17	17	16	13	18	16	12	14	12	14	12	14	13	14	17	11	12	13	11	11	13	17	14	17	19	15	17	20	15	15	16	17	17
XP_003356918.4;XP_020956716.1	XP_003356918.4;XP_020956716.1	33	33	33	2	23	26	24	25	18	23	20	20	21	21	24	26	20	23	19	21	16	19	15	21	15	20	18	22	19	19	15	21	18	19	13	24	23	26	24	25	18	23	20	20	21	21	24	26
NP_001230997.1;XP_020949278.1;XP_013854097.1;XP_013854095.1;XP_013854094.1;XP_020949276.1;XP_013854096.1;XP_005664780.1	NP_001230997.1;XP_020949278.1;XP_013854097.1;XP_013854095.1;XP_013854094.1;XP_020949276.1;XP_013854096.1;XP_005664780.1	8	8	1	8	8	7	6	7	7	7	6	8	7	7	8	7	6	7	8	7	8	7	8	7	8	7	7	7	8	7	7	7	6	6	7	6	8	7	6	7	7	7	6	8	7	7	8	7
XP_005656508.1;XP_001927117.4	XP_005656508.1;XP_001927117.4	8	8	8	2	6	7	6	7	6	7	6	6	7	6	6	5	6	6	6	4	5	4	4	5	4	4	5	4	6	5	5	4	4	5	4	4	6	7	6	7	6	7	6	6	7	6	6	5
XP_020937308.1;XP_020937307.1	XP_020937308.1;XP_020937307.1	14	14	14	2	5	7	8	7	8	8	8	9	7	8	7	6	8	8	9	8	5	10	7	8	7	12	7	8	6	8	12	12	11	11	10	7	5	7	8	7	8	8	8	9	7	8	7	6
XP_001928233.2	XP_001928233.2	31	5	4	1	24	26	25	24	25	24	24	24	24	25	23	24	23	24	25	23	22	21	22	21	20	22	23	22	22	22	23	24	22	21	24	20	3	3	3	3	2	3	3	3	3	3	2	3
XP_020943481.1	XP_020943481.1	38	38	38	1	27	30	27	27	28	28	29	26	29	30	28	28	27	30	29	27	25	29	24	23	22	24	23	24	23	27	23	19	23	21	22	23	27	30	27	27	28	28	29	26	29	30	28	28
XP_005656096.1;XP_005656097.1;NP_001072148.1	XP_005656096.1;XP_005656097.1;NP_001072148.1	10	9	9	3	9	7	9	7	8	8	6	8	7	9	8	8	9	8	9	9	7	9	10	8	9	8	9	9	8	9	7	8	9	8	8	8	8	6	8	6	7	7	6	7	6	8	7	7
XP_003126310.2	XP_003126310.2	46	46	46	1	33	31	36	35	29	33	36	33	33	37	35	36	32	36	33	33	31	26	29	25	26	24	28	21	29	24	25	22	28	22	27	24	33	31	36	35	29	33	36	33	33	37	35	36
XP_020950674.1;XP_020950673.1;XP_020950672.1;XP_020950671.1;XP_020950670.1;XP_020950668.1;XP_020950669.1	XP_020950674.1;XP_020950673.1;XP_020950672.1;XP_020950671.1;XP_020950670.1;XP_020950668.1;XP_020950669.1	8	8	8	7	6	6	6	5	6	5	5	5	6	4	5	5	5	4	6	5	6	4	5	4	4	4	4	5	4	4	4	4	4	4	4	4	6	6	6	5	6	5	5	5	6	4	5	5
XP_020934317.1;NP_001116594.1	XP_020934317.1;NP_001116594.1	6	4	4	2	6	5	6	6	6	5	6	6	6	6	6	6	5	6	6	5	6	6	5	6	6	5	6	5	6	6	5	5	5	6	5	5	4	3	4	4	4	3	4	4	4	4	4	4
NP_001032810.1	NP_001032810.1	20	20	20	1	16	17	16	14	14	14	15	13	16	15	16	16	16	14	17	16	14	15	15	14	14	14	14	15	14	14	13	14	14	14	14	14	16	17	16	14	14	14	15	13	16	15	16	16
XP_020938530.1	XP_020938530.1	39	39	27	1	22	23	21	27	19	24	23	32	19	27	18	27	25	25	25	28	22	31	23	26	23	22	23	27	22	28	15	25	18	26	14	30	22	23	21	27	19	24	23	32	19	27	18	27
XP_020947146.1	XP_020947146.1	35	26	26	1	29	29	31	30	29	29	30	29	30	27	30	30	28	29	28	27	25	27	26	24	29	22	25	27	28	27	24	20	22	22	23	26	20	20	22	21	20	20	21	20	21	18	21	21
NP_001135462.1	NP_001135462.1	10	10	2	1	9	8	8	7	8	8	7	7	8	7	8	7	7	7	7	7	8	7	7	5	7	7	7	6	7	6	7	7	7	6	7	6	9	8	8	7	8	8	7	7	8	7	8	7
XP_020938158.1	XP_020938158.1	35	35	35	1	22	15	14	21	24	16	18	20	28	17	14	16	20	11	19	17	19	23	25	22	23	24	27	20	17	23	17	20	18	21	22	15	22	15	14	21	24	16	18	20	28	17	14	16
XP_020939646.1;XP_020939644.1	XP_020939646.1;XP_020939644.1	28	28	26	2	24	21	25	22	25	23	25	21	25	21	20	25	25	24	24	20	23	20	20	22	19	19	22	18	23	22	19	17	21	17	19	20	24	21	25	22	25	23	25	21	25	21	20	25
XP_013834419.1;XP_013834418.1;XP_005667000.1;XP_005666999.1	XP_013834419.1;XP_013834418.1;XP_005667000.1;XP_005666999.1	3	3	3	4	3	3	3	3	3	3	3	3	3	3	3	3	3	3	3	3	3	2	3	2	3	2	3	3	3	3	2	2	2	2	2	1	3	3	3	3	3	3	3	3	3	3	3	3
XP_005663466.1	XP_005663466.1	21	21	21	1	18	12	16	14	15	11	15	12	16	9	14	13	14	12	16	9	14	12	12	12	15	14	13	11	16	12	14	11	13	13	10	15	18	12	16	14	15	11	15	12	16	9	14	13
NP_001182307.1	NP_001182307.1	51	51	51	1	33	35	32	29	32	35	34	31	33	34	38	32	28	34	28	29	31	29	31	27	35	28	30	27	31	35	28	27	31	25	27	27	33	35	32	29	32	35	34	31	33	34	38	32
XP_020927695.1;XP_020927656.1;XP_020927726.1;NP_001231019.1;XP_020925937.1	XP_020927695.1;XP_020927656.1;XP_020927726.1;NP_001231019.1	10	10	10	5	7	7	7	7	7	7	6	7	7	7	7	8	7	8	7	8	9	7	8	7	8	9	7	8	8	8	9	9	8	8	8	8	7	7	7	7	7	7	6	7	7	7	7	8
XP_020918438.1;XP_020918437.1;XP_005667376.1	XP_020918438.1;XP_020918437.1;XP_005667376.1	18	16	16	3	10	11	10	12	10	13	8	14	9	13	10	14	10	11	11	12	9	9	9	9	8	9	8	9	9	9	8	9	6	9	9	8	8	9	8	10	8	11	6	12	7	11	8	12
XP_020938290.1;XP_020938291.1	XP_020938290.1;XP_020938291.1	49	49	49	2	29	29	26	29	27	34	26	26	29	29	25	26	34	28	30	25	29	27	27	26	32	24	30	21	30	29	27	21	30	26	27	19	29	29	26	29	27	34	26	26	29	29	25	26
NP_998929.1;XP_020919937.1	NP_998929.1	6	6	6	2	5	5	5	5	4	5	5	4	5	4	5	4	4	5	4	5	4	5	5	5	4	6	5	5	5	5	6	6	6	5	4	5	5	5	5	5	4	5	5	4	5	4	5	4
NP_999353.1	NP_999353.1	16	16	16	1	14	11	13	12	13	13	13	14	14	12	14	11	10	12	13	14	16	14	14	13	14	12	12	15	15	13	10	12	13	13	13	14	14	11	13	12	13	13	13	14	14	12	14	11
NP_001009576.1	NP_001009576.1	37	19	19	1	32	32	32	29	31	30	31	32	31	28	30	30	31	30	34	29	26	28	29	27	22	25	27	26	31	29	26	23	25	23	24	29	15	14	16	13	14	14	14	15	14	12	14	13
XP_003125080.1	XP_003125080.1	18	18	18	1	13	11	15	14	14	14	13	14	14	13	14	12	13	13	14	13	12	15	14	14	14	15	13	15	13	15	11	15	13	15	12	15	13	11	15	14	14	14	13	14	14	13	14	12
XP_003481579.1	XP_003481579.1	12	12	12	1	11	12	12	10	12	12	12	11	10	10	11	11	11	11	12	11	9	9	11	10	9	8	10	9	9	10	7	6	7	8	9	9	11	12	12	10	12	12	12	11	10	10	11	11
XP_005661704.1;XP_005661703.1;XP_013850575.1;XP_013850577.1;XP_020941100.1;XP_013850576.1;XP_020941101.1	XP_005661704.1;XP_005661703.1;XP_013850575.1;XP_013850577.1;XP_020941100.1;XP_013850576.1;XP_020941101.1	25	22	22	7	15	16	16	14	17	17	16	20	19	14	14	16	18	15	16	15	14	17	19	16	19	19	17	20	13	19	13	19	13	17	17	21	12	13	13	11	14	14	13	17	16	11	11	13
XP_005662419.1	XP_005662419.1	7	7	7	1	6	4	5	3	5	4	4	3	6	4	4	2	5	3	4	4	3	3	2	3	4	3	4	1	5	3	4	2	4	2	3	5	6	4	5	3	5	4	4	3	6	4	4	2
XP_020925087.1;XP_020925086.1;XP_020925085.1;XP_020925080.1;XP_020925079.1;XP_020925089.1;XP_020925083.1;XP_020925084.1;XP_020925078.1;XP_020925077.1;XP_020925088.1;XP_020925082.1;XP_020936001.1	XP_020925087.1;XP_020925086.1;XP_020925085.1;XP_020925080.1;XP_020925079.1;XP_020925089.1;XP_020925083.1;XP_020925084.1;XP_020925078.1;XP_020925077.1;XP_020925088.1;XP_020925082.1	7	7	7	13	5	6	6	6	6	7	6	6	7	6	7	6	6	6	7	6	6	5	6	5	4	5	4	5	5	4	4	5	4	4	4	5	5	6	6	6	6	7	6	6	7	6	7	6
XP_020931600.1;XP_020931601.1	XP_020931600.1;XP_020931601.1	55	55	55	2	38	36	40	38	45	36	43	37	41	38	41	36	42	40	42	35	30	33	31	29	34	27	31	25	31	33	25	22	26	26	28	30	38	36	40	38	45	36	43	37	41	38	41	36
XP_003123039.1	XP_003123039.1	5	5	5	1	5	4	4	5	3	4	4	4	4	3	4	4	3	3	4	4	4	4	4	4	4	4	4	4	4	4	4	4	4	4	3	4	5	4	4	5	3	4	4	4	4	3	4	4
NP_001231804.1	NP_001231804.1	12	12	2	1	11	11	11	11	11	11	11	11	11	10	11	10	11	10	11	11	11	10	11	11	11	11	10	11	9	10	11	10	11	10	11	11	11	11	11	11	11	11	11	11	11	10	11	10
XP_005657046.1;NP_001230857.1	XP_005657046.1;NP_001230857.1	15	11	11	2	12	12	6	12	7	9	9	8	7	10	8	9	7	12	12	10	9	9	9	8	6	7	7	9	8	10	7	6	9	9	6	6	8	9	3	9	4	6	5	4	5	7	6	5
XP_001927901.1	XP_001927901.1	18	18	15	1	11	14	12	11	11	12	12	12	12	13	13	13	11	15	13	10	11	13	11	13	8	14	11	12	12	13	12	10	11	11	6	12	11	14	12	11	11	12	12	12	12	13	13	13
XP_013854105.1;XP_003127376.1	XP_013854105.1;XP_003127376.1	16	16	16	2	15	12	15	10	15	11	13	13	16	11	13	14	14	10	13	9	10	9	8	9	9	6	10	9	8	10	8	7	6	10	7	8	15	12	15	10	15	11	13	13	16	11	13	14
XP_003355292.1	XP_003355292.1	11	11	11	1	9	7	9	8	7	6	8	9	9	6	8	8	9	8	8	8	8	7	8	7	7	6	7	7	8	6	7	7	7	6	6	7	9	7	9	8	7	6	8	9	9	6	8	8
XP_001925819.3;XP_003355644.1;XP_020948070.1	XP_001925819.3;XP_003355644.1;XP_020948070.1	33	33	31	3	25	25	22	26	22	18	27	27	22	23	24	24	25	21	26	26	22	23	24	24	22	28	22	25	24	24	24	25	25	24	24	19	25	25	22	26	22	18	27	27	22	23	24	24
NP_001335901.1	NP_001335901.1	24	24	24	1	17	19	17	18	17	18	18	18	18	17	19	18	17	17	17	20	14	18	12	13	10	13	12	16	13	15	13	18	10	12	10	15	17	19	17	18	17	18	18	18	18	17	19	18
XP_005663209.1;XP_005663206.1;XP_020945161.1;XP_001928678.3	XP_005663209.1;XP_005663206.1;XP_020945161.1;XP_001928678.3	23	23	21	4	13	7	12	6	12	5	11	7	13	4	12	6	15	7	14	4	18	16	19	15	18	16	19	17	19	14	17	17	19	13	18	16	13	7	12	6	12	5	11	7	13	4	12	6
NP_001001638.1	NP_001001638.1	12	12	12	1	8	9	9	9	10	10	11	9	9	11	9	9	10	7	9	10	8	5	9	7	8	5	8	6	8	8	6	7	8	6	6	5	8	9	9	9	10	10	11	9	9	11	9	9
XP_005657854.1;XP_005657853.1;XP_005657852.1;NP_001230348.1	XP_005657854.1;XP_005657853.1;XP_005657852.1;NP_001230348.1	8	8	8	4	8	7	8	6	6	6	8	6	8	5	8	6	8	7	8	7	7	6	7	6	7	7	7	6	7	7	7	7	7	6	7	7	8	7	8	6	6	6	8	6	8	5	8	6
XP_020954233.1	XP_020954233.1	38	34	32	1	12	15	3	9	13	10	2	18	10	9	2	4	14	19	3	16	21	31	24	31	23	31	21	31	16	35	19	29	17	33	20	29	10	12	0	5	10	7	0	15	7	6	0	1
XP_003122699.2	XP_003122699.2	38	38	38	1	30	26	33	26	32	20	31	28	32	27	29	27	30	29	30	26	25	28	26	29	29	26	29	25	28	29	28	25	28	26	27	28	30	26	33	26	32	20	31	28	32	27	29	27
NP_999319.2	NP_999319.2	25	25	24	1	15	22	15	22	15	19	14	21	17	19	14	20	18	23	17	19	17	17	16	17	15	14	11	15	16	17	14	13	16	15	11	15	15	22	15	22	15	19	14	21	17	19	14	20
NP_001157479.1	NP_001157479.1	25	25	24	1	19	20	19	22	19	20	18	22	21	21	18	21	22	22	21	22	20	20	19	18	20	18	19	20	20	20	14	16	17	17	20	20	19	20	19	22	19	20	18	22	21	21	18	21
XP_003123013.1	XP_003123013.1	19	19	19	1	17	18	16	16	15	16	17	17	18	16	14	15	17	16	17	16	13	12	14	13	13	11	12	14	13	14	14	11	13	12	10	14	17	18	16	16	15	16	17	17	18	16	14	15
XP_013852553.1;XP_005663476.1	XP_013852553.1;XP_005663476.1	1	1	1	2	1	1	1	1	1	1	1	1	1	1	1	1	1	1	1	1	1	0	1	1	1	1	1	1	1	1	1	1	1	1	1	1	1	1	1	1	1	1	1	1	1	1	1	1
NP_999030.1;XP_020927734.1	NP_999030.1;XP_020927734.1	40	40	26	2	29	28	26	31	28	31	20	27	33	28	24	26	27	28	21	27	20	21	21	15	23	19	20	16	22	21	20	16	19	17	16	18	29	28	26	31	28	31	20	27	33	28	24	26
XP_020951713.1	XP_020951713.1	12	12	1	1	8	8	8	8	8	9	8	8	8	8	8	6	7	7	7	7	8	7	7	6	6	6	5	6	6	6	7	7	6	7	7	4	8	8	8	8	8	9	8	8	8	8	8	6
NP_999469.1	NP_999469.1	18	18	17	1	13	15	13	16	13	11	15	14	13	13	13	14	12	16	13	13	14	14	13	14	13	13	15	16	15	14	12	13	12	13	12	15	13	15	13	16	13	11	15	14	13	13	13	14
REV__XP_020930806.1;REV__XP_020930808.1;REV__XP_020930842.1;REV__XP_020930810.1;REV__XP_020930811.1;REV__XP_020930807.1;REV__XP_020930819.1;REV__XP_020930816.1;REV__XP_020930817.1;REV__XP_020930814.1;REV__XP_020930820.1;REV__XP_020930818.1;REV__XP_020930813.1;REV__XP_020930815.1;REV__XP_020930840.1;REV__XP_020930812.1;REV__XP_020930809.1;REV__XP_020930821.1;REV__XP_020930841.1;REV__XP_020930822.1…	REV__XP_020930806.1;REV__XP_020930808.1;REV__XP_020930842.1;REV__XP_020930810.1;REV__XP_020930811.1;REV__XP_020930807.1;REV__XP_020930819.1;REV__XP_020930816.1	3	3	3	36	2	2	2	2	3	2	3	2	3	2	3	2	3	2	3	2	2	2	2	2	2	2	2	2	2	2	2	1	3	2	2	2	2	2	2	2	3	2	3	2	3	2	3	2
XP_020940361.1	XP_020940361.1	26	26	25	1	1	1	1	1	1	1	1	1	1	1	1	1	1	4	1	1	8	18	8	16	13	17	13	20	8	22	10	16	11	19	15	24	1	1	1	1	1	1	1	1	1	1	1	1
XP_003132745.1	XP_003132745.1	6	6	6	1	6	6	6	6	6	6	6	6	6	6	6	6	6	6	6	6	6	6	6	6	6	6	6	6	6	6	6	5	6	5	6	6	6	6	6	6	6	6	6	6	6	6	6	6
XP_001928374.1	XP_001928374.1	28	28	28	1	21	21	18	19	17	20	17	21	19	19	19	19	20	23	18	19	18	17	17	17	18	14	18	16	17	17	17	15	16	16	16	10	21	21	18	19	17	20	17	21	19	19	19	19
XP_005664408.2	XP_005664408.2	38	38	38	1	26	21	23	26	22	21	28	27	28	19	24	28	22	23	30	23	18	18	21	17	19	17	20	19	19	20	13	16	17	18	19	17	26	21	23	26	22	21	28	27	28	19	24	28
XP_020942250.1;XP_020942248.1	XP_020942250.1;XP_020942248.1	29	29	12	2	22	25	22	23	22	22	23	23	21	23	20	20	24	23	20	21	19	16	17	16	15	13	17	15	18	16	15	14	15	11	12	15	22	25	22	23	22	22	23	23	21	23	20	20
XP_020948470.1;XP_003482845.1;XP_020920222.1;XP_020920221.1;XP_013835581.2	XP_020948470.1	31	31	31	5	23	20	21	19	21	22	19	17	20	20	22	18	15	21	16	19	17	19	18	15	15	16	11	13	12	14	14	11	11	11	12	12	23	20	21	19	21	22	19	17	20	20	22	18
XP_003132080.1;XP_020923604.1	XP_003132080.1;XP_020923604.1	23	23	22	2	18	17	18	17	17	18	18	17	19	18	19	16	18	19	19	16	14	16	11	16	15	13	18	18	13	14	14	14	14	16	13	17	18	17	18	17	17	18	18	17	19	18	19	16
XP_005671204.1;XP_020929657.1;XP_013838831.1;XP_001924213.1;XP_013851954.1;XP_020944616.1;XP_020944615.1	XP_005671204.1;XP_020929657.1;XP_013838831.1;XP_001924213.1	23	23	23	7	16	19	15	16	17	16	18	15	15	15	15	15	17	15	15	15	13	15	14	16	15	12	16	18	14	18	11	13	11	15	12	16	16	19	15	16	17	16	18	15	15	15	15	15
NP_001231880.1;XP_020921764.1	NP_001231880.1;XP_020921764.1	14	14	14	2	12	12	11	10	11	12	10	10	11	9	11	12	11	9	11	9	9	9	10	8	9	10	9	6	10	8	10	8	10	7	8	6	12	12	11	10	11	12	10	10	11	9	11	12
XP_020950419.1;XP_020950417.1	XP_020950419.1;XP_020950417.1	46	46	39	2	31	26	30	26	30	33	32	28	32	28	29	27	27	27	29	28	26	32	28	30	30	30	28	30	24	30	21	29	22	25	21	22	31	26	30	26	30	33	32	28	32	28	29	27
XP_020923940.1	XP_020923940.1	13	13	13	1	4	8	5	9	7	7	7	9	7	9	8	8	7	9	7	8	6	11	9	10	8	9	7	10	7	10	9	10	7	9	7	10	4	8	5	9	7	7	7	9	7	9	8	8
XP_020946919.1	XP_020946919.1	47	47	47	1	24	33	20	27	23	29	20	27	26	35	20	29	24	29	23	29	25	27	25	25	22	33	24	33	21	33	23	24	22	27	18	21	24	33	20	27	23	29	20	27	26	35	20	29
NP_001033096.1	NP_001033096.1	18	18	18	1	14	13	13	11	14	14	12	12	13	12	12	12	13	13	12	12	10	11	11	10	12	12	11	10	11	11	12	12	13	10	10	10	14	13	13	11	14	14	12	12	13	12	12	12
XP_020928793.1	XP_020928793.1	102	102	102	1	68	63	61	60	62	61	59	60	61	61	60	61	58	60	55	60	53	48	48	43	54	45	51	50	50	48	43	35	47	38	44	37	68	63	61	60	62	61	59	60	61	61	60	61
XP_020946699.1	XP_020946699.1	29	29	1	1	26	24	24	23	25	24	27	22	24	24	24	22	25	23	25	23	24	22	26	22	23	18	24	20	24	23	20	17	21	19	21	20	26	24	24	23	25	24	27	22	24	24	24	22
XP_020955928.1;XP_020955927.1;XP_020955926.1;NP_001107755.1	XP_020955928.1;XP_020955927.1;XP_020955926.1;NP_001107755.1	18	18	18	4	13	15	14	13	13	14	15	13	14	13	14	14	14	13	13	12	14	11	13	11	12	12	12	12	13	12	13	9	13	13	13	11	13	15	14	13	13	14	15	13	14	13	14	14
XP_003121927.3	XP_003121927.3	20	20	20	1	16	11	15	13	12	11	16	10	16	9	15	10	13	10	11	13	9	9	8	7	10	12	6	7	8	8	11	11	10	8	8	7	16	11	15	13	12	11	16	10	16	9	15	10
XP_020937161.1;NP_001230504.1	XP_020937161.1;NP_001230504.1	18	18	18	2	14	11	13	10	15	10	11	10	13	11	14	10	12	11	12	8	12	7	12	9	12	9	10	9	15	8	12	7	12	8	10	12	14	11	13	10	15	10	11	10	13	11	14	10
XP_013834519.2;XP_020917907.1	XP_013834519.2;XP_020917907.1	39	39	38	2	25	24	23	24	24	21	24	22	27	24	25	21	25	22	22	22	25	21	24	22	26	20	26	20	23	20	18	13	26	18	23	16	25	24	23	24	24	21	24	22	27	24	25	21
NP_999148.1;XP_013836293.1;XP_005668738.1;XP_020921869.1;XP_020921870.1;XP_020921868.1;XP_020921867.1	NP_999148.1;XP_013836293.1;XP_005668738.1;XP_020921869.1;XP_020921870.1;XP_020921868.1;XP_020921867.1	25	25	24	7	19	17	19	19	19	19	18	18	20	18	18	17	20	19	17	15	14	14	12	10	14	11	12	9	10	13	12	8	12	10	10	10	19	17	19	19	19	19	18	18	20	18	18	17
XP_020949905.1	XP_020949905.1	34	34	34	1	24	23	26	26	19	25	26	25	22	26	25	22	23	22	22	24	21	25	23	25	23	21	24	25	24	27	24	25	20	21	23	28	24	23	26	26	19	25	26	25	22	26	25	22
NP_001038076.1	NP_001038076.1	29	25	24	1	16	21	18	17	18	19	16	15	17	14	19	14	17	18	13	14	15	24	15	23	17	22	17	23	19	22	17	23	15	24	17	23	14	19	15	13	15	17	13	12	14	11	16	11
NP_001161111.1	NP_001161111.1	27	26	26	1	11	14	14	14	10	14	14	14	12	13	13	14	10	14	14	15	11	22	16	20	12	18	12	19	7	17	11	15	11	18	11	18	11	14	13	13	10	13	13	13	11	12	12	13
XP_020943699.1;XP_020943698.1	XP_020943699.1;XP_020943698.1	36	36	36	2	27	30	25	27	27	30	27	24	28	26	27	24	26	22	26	21	24	19	24	19	22	21	22	23	22	21	18	18	25	17	19	18	27	30	25	27	27	30	27	24	28	26	27	24
NP_001231086.1	NP_001231086.1	15	15	15	1	14	13	14	14	14	14	13	14	14	13	14	14	13	13	12	13	10	9	10	9	10	8	11	9	9	12	8	8	7	8	8	9	14	13	14	14	14	14	13	14	14	13	14	14
XP_020934722.1;XP_020934720.1;XP_020934718.1;XP_020934717.1;XP_003134939.5;XP_020934725.1;XP_020934723.1;XP_020934721.1;XP_020934719.1;XP_020928655.1	XP_020934722.1;XP_020934720.1;XP_020934718.1;XP_020934717.1;XP_003134939.5;XP_020934725.1;XP_020934723.1;XP_020934721.1;XP_020934719.1	43	43	43	10	26	34	28	32	32	32	33	30	30	34	28	32	30	34	28	32	24	27	26	26	25	20	25	22	27	24	20	22	26	23	25	26	26	34	28	32	32	32	33	30	30	34	28	32
NP_001192208.1;XP_005653347.1	NP_001192208.1;XP_005653347.1	15	15	15	2	11	14	13	15	10	13	10	14	11	13	13	12	11	14	11	12	11	15	8	15	8	13	12	12	12	11	12	13	8	11	11	13	11	14	13	15	10	13	10	14	11	13	13	12
XP_020958334.1;XP_003125783.1;XP_020945453.1;XP_020932079.1;XP_020957985.1	XP_020958334.1;XP_003125783.1	7	7	3	5	5	4	4	5	4	4	4	4	4	4	4	5	4	4	4	4	5	3	4	2	6	3	5	5	5	4	4	3	5	3	3	4	5	4	4	5	4	4	4	4	4	4	4	5
NP_001230732.1	NP_001230732.1	23	23	23	1	14	9	15	10	13	10	15	9	16	12	16	11	15	10	15	6	11	8	12	9	13	9	12	7	12	10	15	9	15	9	11	6	14	9	15	10	13	10	15	9	16	12	16	11
XP_020943143.1;XP_020943144.1;XP_020943147.1;XP_020943146.1;XP_020943145.1;XP_013851564.2	XP_020943143.1;XP_020943144.1;XP_020943147.1;XP_020943146.1;XP_020943145.1;XP_013851564.2	47	47	47	6	31	29	29	25	29	23	32	21	26	22	27	25	26	23	30	22	34	34	34	29	35	30	30	30	35	34	32	28	34	30	27	25	31	29	29	25	29	23	32	21	26	22	27	25
XP_005659480.2;NP_001231431.1;NP_001231043.1;NP_001231041.1;XP_005659479.2;XP_005659478.2;XP_005659477.2	XP_005659480.2;NP_001231431.1;NP_001231043.1;NP_001231041.1;XP_005659479.2;XP_005659478.2;XP_005659477.2	2	2	2	7	1	1	1	1	1	2	2	1	1	1	1	1	1	1	1	1	1	2	1	1	1	1	1	1	1	2	1	1	1	2	2	1	1	1	1	1	1	2	2	1	1	1	1	1
XP_003355612.1	XP_003355612.1	19	19	19	1	17	16	15	17	15	17	17	16	16	16	18	15	16	15	16	16	16	15	15	14	16	13	16	15	16	15	15	15	16	14	15	13	17	16	15	17	15	17	17	16	16	16	18	15
NP_001231460.1	NP_001231460.1	11	11	11	1	9	9	9	9	8	8	9	8	8	7	9	9	8	8	8	9	6	7	6	7	6	7	7	7	6	8	6	6	6	7	6	6	9	9	9	9	8	8	9	8	8	7	9	9
NP_999284.1	NP_999284.1	7	7	7	1	4	5	4	6	5	6	5	6	4	5	5	6	4	6	5	7	4	6	6	7	4	7	7	7	4	7	4	7	3	6	6	6	4	5	4	6	5	6	5	6	4	5	5	6
XP_020947525.1;XP_020947526.1	XP_020947525.1;XP_020947526.1	38	38	38	2	31	29	26	30	30	28	24	25	28	25	27	28	27	27	24	28	23	22	23	17	24	17	24	15	26	24	26	16	28	18	21	16	31	29	26	30	30	28	24	25	28	25	27	28
NP_001302707.1	NP_001302707.1	20	20	20	1	17	14	18	15	18	15	20	18	18	17	19	16	17	17	18	17	16	16	15	17	16	9	14	10	17	14	12	8	14	8	16	12	17	14	18	15	18	15	20	18	18	17	19	16
XP_005654813.1;NP_001231527.1	XP_005654813.1;NP_001231527.1	26	26	26	2	20	20	20	21	21	21	20	19	20	21	20	19	17	18	18	18	15	11	15	9	15	11	14	10	16	14	13	10	15	10	11	14	20	20	20	21	21	21	20	19	20	21	20	19
NP_001116458.1	NP_001116458.1	25	25	25	1	21	20	20	19	22	20	21	21	22	18	19	20	21	20	18	19	13	14	15	15	17	12	14	14	16	17	12	12	12	13	11	16	21	20	20	19	22	20	21	21	22	18	19	20
XP_003132451.1	XP_003132451.1	8	8	8	1	6	4	6	5	6	5	5	5	5	5	5	5	6	6	6	5	7	7	4	5	7	8	6	7	7	7	7	8	8	6	6	5	6	4	6	5	6	5	5	5	5	5	5	5
NP_001038071.1	NP_001038071.1	9	9	9	1	8	6	6	8	8	7	7	7	7	8	7	8	8	8	7	7	7	5	9	8	7	6	7	8	7	7	6	6	7	5	5	8	8	6	6	8	8	7	7	7	7	8	7	8
NP_999496.1	NP_999496.1	13	13	13	1	10	10	10	10	10	10	10	10	11	11	9	11	11	11	10	10	9	10	9	10	9	9	8	10	7	11	10	11	9	10	7	11	10	10	10	10	10	10	10	10	11	11	9	11
XP_020923906.1;NP_001193464.1;XP_020923905.1;XP_020923907.1	XP_020923906.1;NP_001193464.1;XP_020923905.1	8	8	8	4	7	7	7	7	6	7	7	7	7	6	6	7	6	6	7	7	7	7	7	7	6	6	7	7	7	7	7	5	7	7	7	7	7	7	7	7	6	7	7	7	7	6	6	7
NP_001172083.1	NP_001172083.1	3	1	1	1	3	2	2	2	3	3	2	2	2	2	2	1	2	3	2	2	2	2	2	3	2	2	1	3	2	2	2	2	2	2	2	2	1	1	1	1	1	1	1	1	1	1	1	1
XP_001928912.1	XP_001928912.1	18	18	8	1	11	10	12	10	9	12	11	11	10	11	11	10	11	11	11	11	15	13	11	12	12	11	13	11	13	13	11	12	12	8	13	11	11	10	12	10	9	12	11	11	10	11	11	10
XP_013853164.1;XP_005664026.1	XP_013853164.1;XP_005664026.1	15	15	5	2	10	12	11	9	9	11	10	8	12	10	11	13	8	11	11	11	8	7	8	7	9	7	9	9	9	8	9	5	8	8	7	7	10	12	11	9	9	11	10	8	12	10	11	13
NP_001138398.2;XP_020921914.1	NP_001138398.2	7	7	7	2	7	6	6	7	6	7	7	7	6	6	7	6	7	7	7	6	6	6	4	6	5	6	6	5	7	6	6	6	7	6	5	5	7	6	6	7	6	7	7	7	6	6	7	6
XP_005661680.1	XP_005661680.1	9	9	9	1	6	6	6	6	5	7	6	6	6	6	7	6	6	5	7	8	4	5	4	4	3	4	5	4	5	4	5	4	4	5	5	5	6	6	6	6	5	7	6	6	6	6	7	6
XP_003354007.2	XP_003354007.2	14	14	13	1	10	12	10	10	8	12	9	12	9	10	9	10	8	10	8	10	6	8	7	8	2	5	5	6	5	6	5	5	2	5	6	8	10	12	10	10	8	12	9	12	9	10	9	10
NP_001132944.1	NP_001132944.1	12	12	12	1	10	9	10	10	10	10	10	10	10	9	10	11	11	10	9	10	10	10	10	10	10	10	11	10	11	11	9	10	9	11	9	11	10	9	10	10	10	10	10	10	10	9	10	11
XP_013851035.1;NP_001274349.1	XP_013851035.1;NP_001274349.1	9	9	7	2	8	7	9	8	7	8	7	6	8	6	7	7	7	7	7	7	6	6	7	4	6	7	8	7	6	7	7	5	6	6	5	5	8	7	9	8	7	8	7	6	8	6	7	7
XP_003356047.1;XP_020950415.1;XP_020950414.1;XP_003356049.1;XP_005664131.1;XP_003481748.2	XP_003356047.1;XP_020950415.1;XP_020950414.1;XP_003356049.1	22	22	22	6	19	17	18	17	18	17	18	16	19	14	17	17	18	17	18	13	14	10	13	13	14	10	13	9	14	11	12	9	13	7	9	10	19	17	18	17	18	17	18	16	19	14	17	17
NP_001231937.1	NP_001231937.1	36	36	36	1	26	25	24	26	25	21	23	20	24	23	24	28	27	24	23	21	19	18	20	16	16	15	21	14	20	18	19	16	18	16	15	14	26	25	24	26	25	21	23	20	24	23	24	28
XP_005663949.1;XP_001929448.3	XP_005663949.1;XP_001929448.3	7	7	7	2	7	6	7	6	7	7	6	6	6	7	6	6	7	6	6	6	7	5	6	5	6	6	5	4	6	5	7	5	6	6	6	4	7	6	7	6	7	7	6	6	6	7	6	6
XP_003126904.2;XP_003355791.1	XP_003126904.2;XP_003355791.1	29	29	29	2	25	20	22	23	22	23	23	21	25	18	22	20	20	20	22	20	21	14	19	11	21	12	20	12	23	18	20	12	19	16	18	13	25	20	22	23	22	23	23	21	25	18	22	20
XP_020931710.1	XP_020931710.1	28	28	3	1	21	22	21	21	20	22	21	19	24	25	21	22	20	23	20	21	17	12	16	12	18	12	18	11	18	10	15	10	18	13	16	12	21	22	21	21	20	22	21	19	24	25	21	22
XP_020948755.1	XP_020948755.1	38	38	38	1	26	24	28	24	24	19	28	19	23	20	26	21	26	23	29	21	26	26	28	29	26	26	26	26	24	26	27	25	26	25	25	25	26	24	28	24	24	19	28	19	23	20	26	21
XP_005664319.2;XP_013847980.1	XP_005664319.2	9	9	9	2	8	7	8	8	8	8	8	8	8	8	8	8	7	7	7	8	8	7	8	8	7	8	8	8	8	8	8	8	8	9	9	9	8	7	8	8	8	8	8	8	8	8	8	8
XP_005663367.1;XP_020944216.1;NP_001172060.1;XP_020944218.1;XP_020944215.1	XP_005663367.1;XP_020944216.1;NP_001172060.1;XP_020944218.1;XP_020944215.1	13	13	13	5	4	9	5	11	5	11	7	11	7	8	6	12	6	11	5	11	7	11	9	11	9	9	9	10	8	11	6	10	7	9	4	11	4	9	5	11	5	11	7	11	7	8	6	12
XP_003129218.4;XP_020956322.1	XP_003129218.4;XP_020956322.1	32	32	32	2	21	22	21	17	22	22	20	20	22	22	19	19	17	19	17	16	19	14	23	17	22	20	19	18	19	18	17	17	19	18	17	17	21	22	21	17	22	22	20	20	22	22	19	19
XP_020947462.1;XP_020947461.1;XP_020947460.1;XP_020947463.1;XP_005663951.1;XP_005663950.1;XP_001929467.3	XP_020947462.1;XP_020947461.1;XP_020947460.1	18	18	18	7	6	10	5	13	5	11	5	14	6	12	5	15	11	11	5	13	5	5	5	5	5	5	4	5	5	4	4	6	6	4	5	5	6	10	5	13	5	11	5	14	6	12	5	15
XP_013849639.1;XP_020938563.1	XP_013849639.1;XP_020938563.1	25	25	25	2	13	14	14	12	15	13	13	15	13	16	14	10	14	17	13	11	16	17	16	17	18	19	17	13	17	17	19	15	18	14	17	15	13	14	14	12	15	13	13	15	13	16	14	10
NP_001230825.1	NP_001230825.1	22	22	22	1	13	13	15	12	15	11	17	12	15	15	16	13	17	12	16	11	13	12	12	11	14	11	15	10	15	11	13	10	13	10	13	12	13	13	15	12	15	11	17	12	15	15	16	13
XP_003132249.2;XP_005669590.1	XP_003132249.2;XP_005669590.1	23	23	22	2	20	21	18	19	19	19	17	21	19	18	19	20	18	18	20	18	17	13	15	13	16	10	15	9	16	12	12	11	13	13	15	13	20	21	18	19	19	19	17	21	19	18	19	20
NP_001231234.1;XP_020932924.1	NP_001231234.1;XP_020932924.1	32	32	32	2	24	26	26	25	23	25	25	24	23	27	24	25	26	25	24	24	22	22	18	21	21	16	20	21	19	18	16	19	17	19	17	20	24	26	26	25	23	25	25	24	23	27	24	25
XP_020953785.1;XP_020953784.1;NP_001172084.1	XP_020953785.1;XP_020953784.1;NP_001172084.1	5	5	3	3	4	3	3	3	4	4	3	3	3	3	3	1	3	4	3	3	3	3	3	4	3	4	2	4	3	3	3	4	3	3	3	3	4	3	3	3	4	4	3	3	3	3	3	1
XP_020927581.1	XP_020927581.1	19	19	0	1	12	16	15	10	14	15	14	17	11	13	15	15	15	14	17	16	13	13	14	12	13	11	12	11	13	13	14	11	14	12	12	11	12	16	15	10	14	15	14	17	11	13	15	15
XP_003128784.1;NP_001090949.1	XP_003128784.1;NP_001090949.1	7	7	7	2	6	6	6	6	6	6	5	5	6	6	6	6	5	6	5	6	5	6	6	4	5	5	5	4	5	5	7	2	7	2	3	3	6	6	6	6	6	6	5	5	6	6	6	6
XP_003131242.1;NP_999095.1	XP_003131242.1;NP_999095.1	9	2	0	2	7	6	7	6	6	6	6	6	7	6	6	6	7	6	7	6	7	7	7	7	7	7	7	7	7	7	7	7	7	7	7	7	1	1	1	1	1	1	1	1	1	1	1	1
NP_001090924.1	NP_001090924.1	15	15	13	1	12	13	12	11	12	13	12	12	11	10	12	12	12	11	13	11	9	10	10	11	9	12	12	12	10	9	10	11	9	12	10	10	12	13	12	11	12	13	12	12	11	10	12	12
XP_001927130.1	XP_001927130.1	23	23	23	1	19	12	17	5	15	11	17	6	20	12	20	5	13	5	9	1	18	20	18	19	22	18	20	19	12	13	14	14	13	15	19	16	19	12	17	5	15	11	17	6	20	12	20	5
XP_020926311.1	XP_020926311.1	38	38	38	1	29	29	28	31	25	32	26	30	29	29	24	30	25	31	25	30	21	26	21	20	21	23	24	22	23	25	23	20	21	27	23	20	29	29	28	31	25	32	26	30	29	29	24	30
XP_005656654.1;XP_005656653.1;XP_003357179.1;XP_020917995.1;XP_020917994.1;XP_020917993.1	XP_005656654.1;XP_005656653.1;XP_003357179.1;XP_020917995.1;XP_020917994.1;XP_020917993.1	21	21	21	6	15	18	13	18	12	18	16	17	14	17	14	15	16	16	15	15	11	14	11	10	12	12	9	10	12	13	10	11	9	10	9	15	15	18	13	18	12	18	16	17	14	17	14	15
XP_013833946.2;XP_020943056.1;XP_020943055.1	XP_013833946.2	31	31	31	3	3	8	4	6	7	6	5	6	4	8	5	7	6	13	10	7	14	24	15	23	12	19	14	23	13	25	10	18	11	24	11	28	3	8	4	6	7	6	5	6	4	8	5	7
XP_020952325.1;XP_005659735.3	XP_020952325.1;XP_005659735.3	68	65	65	2	38	44	44	36	38	38	48	44	41	36	50	43	42	44	50	44	26	25	33	27	37	24	32	21	25	30	30	17	28	29	25	25	36	41	42	34	36	36	45	41	39	34	48	41
XP_020927920.1;XP_020927926.1;XP_020927932.1;XP_020927911.1;XP_020927957.1;XP_020927913.1;XP_020927918.1;XP_020927939.1;XP_020927942.1;XP_020927948.1;XP_020927964.1;XP_020927962.1;XP_020927969.1;XP_020927979.1;XP_020927985.1;XP_020927986.1;XP_013841754.1;XP_005673820.1;XP_013841753.1;XP_005673821.1;XP_013841755.1	XP_020927920.1;XP_020927926.1;XP_020927932.1;XP_020927911.1;XP_020927957.1;XP_020927913.1;XP_020927918.1;XP_020927939.1;XP_020927942.1;XP_020927948.1;XP_020927964.1;XP_020927962.1;XP_020927969.1	97	97	94	21	25	45	37	40	26	37	39	38	30	40	33	37	30	51	47	42	23	67	22	62	28	56	30	55	20	57	17	45	21	57	18	60	25	45	37	40	26	37	39	38	30	40	33	37
XP_001925937.3	XP_001925937.3	40	40	40	1	25	26	23	28	25	23	23	26	24	22	24	24	28	27	29	24	22	17	21	17	22	17	16	17	18	22	17	17	18	17	16	15	25	26	23	28	25	23	23	26	24	22	24	24
XP_020927169.1	XP_020927169.1	32	32	27	1	22	20	24	17	20	20	25	22	22	19	20	18	19	21	24	18	20	16	15	14	14	11	14	13	22	17	16	13	20	16	13	16	22	20	24	17	20	20	25	22	22	19	20	18
XP_020925095.1;XP_020925094.1;XP_020925093.1;XP_020925092.1;XP_020925090.1;XP_020925096.1;XP_020925097.1	XP_020925095.1;XP_020925094.1;XP_020925093.1;XP_020925092.1;XP_020925090.1;XP_020925096.1;XP_020925097.1	15	15	15	7	13	13	12	12	13	13	13	12	13	11	13	12	12	13	13	12	12	12	11	12	12	12	12	12	12	10	13	13	13	13	11	12	13	13	12	12	13	13	13	12	13	11	13	12
NP_999215.1	NP_999215.1	17	17	17	1	15	15	14	13	16	14	15	14	14	10	14	14	14	12	16	13	13	12	13	10	13	12	13	11	12	11	13	8	12	10	12	11	15	15	14	13	16	14	15	14	14	10	14	14
XP_020925039.1	XP_020925039.1	19	19	19	1	9	11	11	12	11	11	12	12	11	11	11	11	12	12	11	11	13	15	12	14	13	16	13	15	12	14	12	14	12	16	12	15	9	11	11	12	11	11	12	12	11	11	11	11
XP_003121807.3	XP_003121807.3	13	13	10	1	10	9	10	10	10	9	10	9	11	10	9	10	10	9	10	9	9	11	10	10	10	10	10	10	10	9	11	11	11	10	11	10	10	9	10	10	10	9	10	9	11	10	9	10
NP_001230202.1;XP_003132476.1;XP_003356293.1	NP_001230202.1;XP_003132476.1	11	11	0	3	7	7	7	6	5	6	5	5	6	6	5	6	6	8	6	6	5	4	6	4	4	4	6	5	6	5	5	3	6	4	5	5	7	7	7	6	5	6	5	5	6	6	5	6
XP_020946001.1;XP_020946004.1;XP_020946003.1;XP_013835960.2;XP_020946002.1	XP_020946001.1;XP_020946004.1;XP_020946003.1;XP_013835960.2;XP_020946002.1	18	18	17	5	10	15	8	14	9	15	12	17	13	14	10	14	13	14	13	14	12	12	13	10	10	13	11	11	11	11	11	11	10	13	13	11	10	15	8	14	9	15	12	17	13	14	10	14
XP_001927992.1	XP_001927992.1	13	13	13	1	9	11	10	11	10	10	10	11	10	10	11	9	10	10	11	9	9	10	9	10	9	10	9	10	9	9	10	9	9	9	8	11	9	11	10	11	10	10	10	11	10	10	11	9
NP_001132943.1	NP_001132943.1	20	20	1	1	9	12	10	12	11	11	10	9	12	15	12	10	9	13	9	10	9	10	10	11	11	14	10	14	12	12	11	13	14	10	10	11	9	12	10	12	11	11	10	9	12	15	12	10
XP_020955348.1	XP_020955348.1	1	1	1	1	1	1	1	1	1	1	1	1	1	1	1	1	1	1	1	1	1	1	1	1	1	1	1	1	1	1	1	1	1	1	1	1	1	1	1	1	1	1	1	1	1	1	1	1
XP_003359859.2;XP_020932373.1	XP_003359859.2;XP_020932373.1	33	33	25	2	22	18	20	20	22	22	22	20	22	18	21	21	22	17	21	18	22	18	22	20	22	20	24	21	23	24	19	17	20	20	19	20	22	18	20	20	22	22	22	20	22	18	21	21
XP_020926910.1;XP_020926909.1;XP_020926908.1;XP_020926907.1;XP_020926906.1;XP_020926905.1	XP_020926910.1;XP_020926909.1;XP_020926908.1;XP_020926907.1;XP_020926906.1;XP_020926905.1	32	32	32	6	19	22	18	21	18	24	19	26	21	27	21	20	21	24	20	22	15	20	15	22	13	13	14	18	16	21	12	16	11	15	14	19	19	22	18	21	18	24	19	26	21	27	21	20
NP_001090973.1;XP_020920751.1	NP_001090973.1;XP_020920751.1	36	35	34	2	26	21	24	20	27	23	27	23	28	21	30	22	25	22	29	23	24	16	21	13	23	16	19	16	21	17	20	16	21	16	17	14	25	20	23	19	26	22	26	22	27	20	29	21
NP_001231616.1	NP_001231616.1	6	6	6	1	4	5	5	5	5	5	5	5	5	4	4	4	5	5	5	4	3	2	4	3	3	3	2	2	4	2	4	3	4	3	4	3	4	5	5	5	5	5	5	5	5	4	4	4
XP_005668471.1;NP_999225.1	XP_005668471.1;NP_999225.1	15	15	15	2	9	8	12	8	9	9	11	11	10	11	11	9	12	11	10	10	7	11	12	10	10	9	9	10	10	10	9	9	8	9	9	10	9	8	12	8	9	9	11	11	10	11	11	9
XP_005660730.1;XP_003122562.1;XP_003122561.1;XP_003122559.1;XP_003122558.1	XP_005660730.1;XP_003122562.1;XP_003122561.1;XP_003122559.1;XP_003122558.1	11	11	11	5	6	7	8	6	8	7	6	7	6	8	7	8	7	8	6	7	6	7	7	7	7	9	6	7	4	6	8	8	8	9	6	5	6	7	8	6	8	7	6	7	6	8	7	8
CON__ENSEMBL:ENSBTAP00000007350	CON__ENSEMBL:ENSBTAP00000007350	53	53	10	1	14	2	5	1	7	4	2	1	7	2	4	2	26	0	13	2	41	4	31	4	38	1	37	4	37	2	32	2	37	3	31	2	14	2	5	1	7	4	2	1	7	2	4	2
NP_001155875.1	NP_001155875.1	15	15	15	1	12	12	12	13	12	11	13	10	13	11	13	11	11	12	11	11	11	10	10	9	10	10	12	9	11	10	10	10	11	9	9	11	12	12	12	13	12	11	13	10	13	11	13	11
XP_020945634.1	XP_020945634.1	18	18	18	1	4	2	8	2	4	1	2	1	5	2	4	2	3	2	3	3	2	2	4	1	7	1	1	1	6	2	2	1	2	2	2	1	4	2	8	2	4	1	2	1	5	2	4	2
XP_005659581.1	XP_005659581.1	43	7	0	1	38	41	34	39	37	37	34	40	35	40	34	40	36	39	35	40	32	33	31	32	34	27	30	26	34	31	27	24	28	26	29	30	6	7	6	6	6	6	4	7	5	7	5	6
XP_003127625.1	XP_003127625.1	34	34	34	1	23	15	27	17	25	16	28	22	27	17	27	20	23	18	28	20	20	20	22	21	21	20	20	20	19	21	22	20	22	23	21	20	23	15	27	17	25	16	28	22	27	17	27	20
NP_001231327.1	NP_001231327.1	18	18	18	1	15	17	15	14	14	18	13	18	16	17	17	15	14	16	14	17	12	12	13	14	13	13	13	15	11	16	10	14	8	13	10	12	15	17	15	14	14	18	13	18	16	17	17	15
NP_001090923.1	NP_001090923.1	14	12	12	1	10	10	11	10	10	11	10	10	11	10	11	9	10	10	10	10	11	10	10	10	9	12	11	10	10	11	12	11	12	11	9	11	8	8	9	8	8	9	8	8	9	8	9	7
NP_001279034.1	NP_001279034.1	33	33	2	1	8	7	12	8	9	7	12	7	7	3	11	8	10	6	8	5	9	25	13	25	16	25	15	27	13	25	13	30	5	26	11	29	8	7	12	8	9	7	12	7	7	3	11	8
NP_999082.1;XP_020935325.1	NP_999082.1;XP_020935325.1	4	4	4	2	3	2	3	3	3	1	3	1	3	2	3	2	3	2	2	2	2	1	2	1	2	2	2	2	3	2	3	3	3	1	3	2	3	2	3	3	3	1	3	1	3	2	3	2
NP_001231397.1;XP_020953951.1	NP_001231397.1;XP_020953951.1	15	15	15	2	13	13	13	13	12	14	14	12	13	13	12	13	11	14	12	12	14	14	13	10	13	9	12	11	13	13	11	11	10	10	10	10	13	13	13	13	12	14	14	12	13	13	12	13
NP_999366.1	NP_999366.1	15	15	15	1	11	14	8	15	9	14	11	13	11	13	8	12	11	14	10	14	7	14	7	14	9	13	8	13	9	14	9	12	8	12	7	14	11	14	8	15	9	14	11	13	11	13	8	12
XP_020951286.1	XP_020951286.1	5	5	5	1	4	4	5	4	4	4	4	4	4	4	4	4	3	5	3	4	3	4	3	4	3	4	3	3	3	4	3	3	3	4	3	5	4	4	5	4	4	4	4	4	4	4	4	4
XP_001927373.4	XP_001927373.4	17	17	17	1	14	16	15	15	13	15	12	15	14	14	11	15	12	15	12	13	13	14	13	13	14	14	13	13	12	14	13	12	11	11	11	12	14	16	15	15	13	15	12	15	14	14	11	15
NP_001004027.1	NP_001004027.1	16	16	14	1	11	7	10	3	10	7	11	2	10	7	8	3	10	7	10	2	11	6	9	5	10	7	11	5	12	7	14	7	15	5	10	3	11	7	10	3	10	7	11	2	10	7	8	3
XP_005665953.2;NP_001231035.1	XP_005665953.2;NP_001231035.1	9	9	9	2	6	7	7	7	7	6	7	6	6	7	6	8	5	8	6	5	6	4	5	5	5	4	4	6	6	5	4	5	6	5	5	6	6	7	7	7	7	6	7	6	6	7	6	8
XP_005673555.2;XP_013841465.1;XP_020936491.1;XP_013841464.2	XP_005673555.2;XP_013841465.1;XP_020936491.1;XP_013841464.2	24	24	24	4	16	20	16	20	18	17	15	17	16	20	17	19	17	18	16	17	14	17	20	14	15	17	15	15	14	17	16	14	17	13	15	14	16	20	16	20	18	17	15	17	16	20	17	19
NP_001124208.1	NP_001124208.1	36	36	36	1	30	26	30	26	30	28	28	24	29	24	30	25	25	29	26	27	21	20	23	21	24	22	22	22	22	23	18	21	21	21	20	21	30	26	30	26	30	28	28	24	29	24	30	25
XP_005666819.2	XP_005666819.2	36	36	36	1	27	28	23	30	23	27	25	27	26	29	22	27	23	29	23	28	20	23	22	21	22	18	22	23	19	26	16	18	17	19	18	20	27	28	23	30	23	27	25	27	26	29	22	27
NP_001302639.1	NP_001302639.1	36	4	0	1	30	30	32	30	31	30	30	31	30	29	30	31	31	29	32	31	27	27	28	25	26	24	29	27	27	29	26	27	24	26	28	26	3	3	4	3	2	4	3	4	3	3	3	4
XP_020942251.1	XP_020942251.1	27	27	27	1	22	22	18	15	18	14	18	13	22	16	19	17	18	19	18	15	18	14	19	10	15	14	15	13	19	19	19	13	17	15	20	13	22	22	18	15	18	14	18	13	22	16	19	17
NP_001177156.1;NP_001177155.1	NP_001177156.1;NP_001177155.1	9	9	9	2	8	9	8	7	6	9	7	7	7	7	8	6	8	6	9	8	8	8	8	7	9	7	8	9	9	8	7	8	8	8	8	8	8	9	8	7	6	9	7	7	7	7	8	6
XP_003353868.2	XP_003353868.2	8	8	8	1	4	4	4	4	3	3	3	3	3	4	5	4	4	4	5	3	3	5	3	6	4	7	4	6	3	6	4	7	4	6	4	6	4	4	4	4	3	3	3	3	3	4	5	4
NP_001138373.1;XP_020944406.1;XP_020944407.1	NP_001138373.1;XP_020944406.1;XP_020944407.1	12	12	12	3	10	8	8	9	8	11	9	9	8	9	9	8	7	10	9	8	6	5	7	5	6	7	6	6	5	6	8	5	8	6	5	6	10	8	8	9	8	11	9	9	8	9	9	8
NP_001231379.1;NP_001231378.1;XP_013843207.1;XP_013843206.1	NP_001231379.1;NP_001231378.1;XP_013843207.1;XP_013843206.1	8	8	8	4	3	3	3	5	5	3	4	4	4	4	5	3	3	3	5	4	1	2	2	2	2	2	3	4	3	4	2	4	3	3	2	3	3	3	3	5	5	3	4	4	4	4	5	3
XP_020949232.1;XP_020949230.1	XP_020949232.1;XP_020949230.1	33	33	5	2	22	22	21	21	23	24	19	23	24	19	20	19	22	19	17	17	18	19	16	18	18	23	20	22	12	21	17	21	17	19	17	20	22	22	21	21	23	24	19	23	24	19	20	19
XP_013854580.1	XP_013854580.1	16	11	11	1	15	11	15	13	15	12	16	13	15	11	15	14	15	11	15	12	14	12	12	9	14	12	14	10	13	10	13	11	15	10	13	9	11	7	10	8	10	7	11	8	10	7	11	9
XP_001924480.2	XP_001924480.2	14	14	14	1	11	10	10	10	10	9	10	9	11	10	10	9	9	9	10	10	10	10	10	11	11	10	11	11	10	9	9	8	10	10	10	9	11	10	10	10	10	9	10	9	11	10	10	9
NP_001231553.1	NP_001231553.1	18	18	18	1	14	13	14	14	13	13	13	13	14	14	14	14	13	15	13	14	11	10	9	9	11	10	11	10	11	11	12	8	13	12	10	9	14	13	14	14	13	13	13	13	14	14	14	14
NP_001172062.1;XP_005670934.1	NP_001172062.1;XP_005670934.1	9	9	9	2	8	6	7	6	7	7	8	7	7	7	8	7	7	7	8	7	8	7	6	7	7	6	5	7	7	7	7	7	7	7	7	6	8	6	7	6	7	7	8	7	7	7	8	7
NP_001230377.1;NP_001230376.1	NP_001230377.1;NP_001230376.1	12	12	12	2	10	8	10	9	11	10	10	8	9	8	10	9	9	9	9	9	7	8	9	8	7	8	7	7	5	9	7	8	7	7	6	8	10	8	10	9	11	10	10	8	9	8	10	9
XP_005660979.1;XP_003122857.1	XP_005660979.1;XP_003122857.1	23	23	23	2	20	22	20	18	20	19	19	20	18	20	18	19	22	20	20	19	16	17	15	18	18	16	17	14	19	16	15	14	17	13	15	16	20	22	20	18	20	19	19	20	18	20	18	19
NP_999227.1	NP_999227.1	16	16	16	1	11	12	8	12	11	12	9	12	13	12	13	11	11	11	9	12	8	10	8	9	9	9	10	10	8	10	8	9	6	8	7	11	11	12	8	12	11	12	9	12	13	12	13	11
NP_001153558.1;XP_020930232.1	NP_001153558.1;XP_020930232.1	3	3	3	2	3	3	3	3	3	3	3	2	3	3	3	3	3	3	3	3	2	2	2	2	2	2	2	2	2	2	2	2	2	2	2	2	3	3	3	3	3	3	3	2	3	3	3	3
XP_020923891.1;NP_001231283.1;XP_020923892.1;XP_003130856.1;XP_013835765.1;XP_005668256.1	XP_020923891.1;NP_001231283.1;XP_020923892.1	12	12	12	6	8	8	7	8	8	8	7	8	8	8	8	7	7	8	8	7	8	9	9	8	9	10	9	9	9	10	8	9	8	8	9	9	8	8	7	8	8	8	7	8	8	8	8	7
REV__XP_013836385.1;REV__NP_998954.1;REV__XP_020921841.1;REV__XP_020921840.1	REV__XP_013836385.1;REV__NP_998954.1;REV__XP_020921841.1;REV__XP_020921840.1	3	3	3	4	1	1	2	2	2	1	1	2	2	2	1	2	2	2	2	2	3	3	2	3	3	3	2	3	3	2	3	2	3	3	3	3	1	1	2	2	2	1	1	2	2	2	1	2
NP_001231080.1;XP_020953706.1	NP_001231080.1;XP_020953706.1	21	21	21	2	19	19	17	17	17	17	16	16	18	15	15	16	17	17	17	15	14	12	15	10	12	9	12	13	11	14	9	7	12	11	10	8	19	19	17	17	17	17	16	16	18	15	15	16
XP_020919701.1;NP_001230517.1;XP_020919700.1;XP_020919703.1;XP_020919702.1	XP_020919701.1;NP_001230517.1;XP_020919700.1;XP_020919703.1;XP_020919702.1	21	21	21	5	18	20	16	18	17	19	17	18	18	18	16	19	20	21	18	18	13	15	12	13	13	14	12	11	13	12	12	10	13	10	9	10	18	20	16	18	17	19	17	18	18	18	16	19
XP_020944811.1;XP_020944816.1;XP_020944810.1;XP_020944809.1;XP_020944818.1;XP_020944817.1;XP_005663052.1;XP_020944814.1;XP_020944815.1;XP_020944813.1;XP_020924954.1;XP_013833316.1;XP_020926981.1;XP_013853380.1;XP_001927623.2;XP_020926979.1;XP_013833313.1;XP_020954880.1;XP_020954307.1;XP_020924955.1;XP_020949560.1;XP_020924959.1;XP_020926980.1;XP_020924956.1;XP_020924958.1;XP_020924957.1;XP_020948…	XP_020944811.1;XP_020944816.1;XP_020944810.1;XP_020944809.1;XP_020944818.1;XP_020944817.1;XP_005663052.1;XP_020944814.1;XP_020944815.1;XP_020944813.1	24	24	23	28	18	15	18	13	17	14	17	13	18	11	16	14	17	14	18	15	16	14	17	16	18	12	16	12	16	15	9	11	11	14	14	17	18	15	18	13	17	14	17	13	18	11	16	14
XP_020940039.1;XP_020940038.1;XP_020940036.1;XP_020940035.1;XP_020940046.1;XP_020940045.1;XP_020940044.1;XP_020940043.1;XP_020940042.1;XP_020940050.1;XP_020940049.1;XP_020940048.1;XP_020940041.1	XP_020940039.1;XP_020940038.1;XP_020940036.1;XP_020940035.1;XP_020940046.1;XP_020940045.1;XP_020940044.1;XP_020940043.1;XP_020940042.1;XP_020940050.1;XP_020940049.1;XP_020940048.1	22	21	2	13	15	20	14	20	15	20	18	21	18	22	16	20	13	20	16	19	11	11	14	13	12	11	10	12	12	12	10	10	11	11	10	13	14	19	13	19	14	19	17	20	17	21	15	19
XP_020941230.1;XP_020941164.1;NP_001245232.1;XP_020941610.1;XP_020941322.1;XP_020941463.1;XP_020941511.1;XP_020941349.1;XP_020941182.1;XP_020941741.1;XP_020941553.1;XP_020941679.1;XP_020941796.1	XP_020941230.1;XP_020941164.1;NP_001245232.1;XP_020941610.1;XP_020941322.1;XP_020941463.1;XP_020941511.1;XP_020941349.1;XP_020941182.1;XP_020941741.1;XP_020941553.1;XP_020941679.1;XP_020941796.1	51	51	2	13	30	28	27	26	29	29	26	29	28	29	26	26	30	31	30	25	22	27	23	22	27	22	22	22	27	23	22	21	26	26	22	22	30	28	27	26	29	29	26	29	28	29	26	26
XP_020947540.1;XP_020947539.1;XP_020947538.1	XP_020947540.1;XP_020947539.1;XP_020947538.1	21	21	21	3	14	17	14	15	16	16	17	15	17	15	17	15	16	17	17	17	14	13	14	14	14	14	14	16	14	15	14	10	10	14	13	11	14	17	14	15	16	16	17	15	17	15	17	15
XP_003124023.1;XP_005661751.1	XP_003124023.1;XP_005661751.1	24	24	24	2	19	21	17	17	16	20	16	15	16	17	18	16	18	17	16	16	15	15	14	13	16	13	13	13	16	13	14	12	15	12	13	12	19	21	17	17	16	20	16	15	16	17	18	16
XP_005660840.2	XP_005660840.2	27	27	27	1	19	16	18	16	18	18	22	12	17	14	17	16	18	15	18	15	13	11	10	11	13	10	12	14	9	13	12	11	11	11	11	14	19	16	18	16	18	18	22	12	17	14	17	16
XP_003132357.4;XP_020926487.1	XP_003132357.4;XP_020926487.1	24	24	23	2	16	17	13	15	17	17	18	17	16	15	18	16	15	16	16	16	14	14	13	14	14	14	15	16	14	16	12	15	12	14	15	17	16	17	13	15	17	17	18	17	16	15	18	16
XP_020930173.1;NP_001231422.1	XP_020930173.1;NP_001231422.1	24	24	23	2	18	15	18	15	20	17	18	16	18	16	17	15	18	15	19	15	16	14	16	12	14	13	15	12	16	15	16	9	17	13	14	13	18	15	18	15	20	17	18	16	18	16	17	15
XP_020945585.1;NP_001231571.1;XP_013851723.1;XP_013851722.1	XP_020945585.1;NP_001231571.1	9	1	1	4	7	6	7	6	6	6	6	6	7	6	6	6	7	6	7	6	7	7	7	7	7	7	7	7	7	7	7	7	7	7	7	7	1	1	1	1	1	1	1	1	1	1	1	1
XP_020954305.1;XP_020954304.1	XP_020954305.1;XP_020954304.1	10	10	9	2	8	8	7	8	7	7	8	7	8	6	7	7	7	6	8	7	7	8	7	7	8	8	6	6	8	7	8	9	8	8	8	8	8	8	7	8	7	7	8	7	8	6	7	7
XP_020928338.1;XP_020929131.1;XP_020929129.1;XP_020929127.1;XP_020929126.1;XP_020929125.1;XP_020929124.1	XP_020928338.1	15	15	13	7	10	10	11	11	11	10	11	10	10	11	10	11	11	11	11	10	12	13	12	14	10	13	13	13	10	13	9	14	10	13	12	14	10	10	11	11	11	10	11	10	10	11	10	11
XP_003131544.1	XP_003131544.1	30	30	30	1	23	21	23	20	20	22	21	21	20	23	17	18	22	24	21	21	21	19	19	20	21	15	21	18	20	22	16	17	18	14	14	17	23	21	23	20	20	22	21	21	20	23	17	18
XP_020920488.1;XP_020920486.1;XP_020920487.1	XP_020920488.1;XP_020920486.1;XP_020920487.1	13	13	13	3	9	10	9	9	8	12	9	11	9	10	10	6	6	10	8	9	11	8	10	10	7	10	9	10	9	10	9	10	9	8	7	11	9	10	9	9	8	12	9	11	9	10	10	6
XP_005655282.2;XP_020941544.1;NP_999574.1	XP_005655282.2;XP_020941544.1;NP_999574.1	12	12	12	3	10	11	11	11	11	9	9	11	10	11	10	10	11	10	11	10	7	7	8	7	6	7	8	7	7	8	7	8	6	7	7	9	10	11	11	11	11	9	9	11	10	11	10	10
XP_020923109.1	XP_020923109.1	25	25	25	1	20	21	18	19	21	20	18	19	18	21	16	20	17	19	18	19	20	18	19	18	19	19	19	18	19	18	19	15	17	15	18	17	20	21	18	19	21	20	18	19	18	21	16	20
XP_020950220.1;XP_020950221.1;XP_020950224.1;XP_020950225.1;XP_020950218.1;XP_020950219.1	XP_020950220.1;XP_020950221.1;XP_020950224.1;XP_020950225.1;XP_020950218.1	17	17	2	6	12	15	12	11	11	13	11	13	14	14	11	14	12	14	11	11	12	7	12	10	8	9	9	9	10	9	8	8	9	6	10	8	12	15	12	11	11	13	11	13	14	14	11	14
NP_999149.1;NP_001106147.1	NP_999149.1;NP_001106147.1	2	2	1	2	2	2	2	2	2	2	2	2	2	2	2	2	2	2	2	2	2	2	2	2	2	2	2	2	2	2	2	2	2	2	2	2	2	2	2	2	2	2	2	2	2	2	2	2
NP_001278854.1	NP_001278854.1	17	17	17	1	12	5	12	10	14	7	14	8	14	5	13	12	14	7	12	11	9	7	10	7	9	6	9	8	9	5	9	5	12	6	7	7	12	5	12	10	14	7	14	8	14	5	13	12
XP_020943355.1	XP_020943355.1	55	55	55	1	37	36	34	26	35	34	31	27	37	28	34	25	33	36	34	34	35	26	34	24	37	32	31	28	33	31	31	21	38	23	31	17	37	36	34	26	35	34	31	27	37	28	34	25
XP_005664751.1;NP_001230796.1;XP_020948957.1;XP_005664752.1	XP_005664751.1;NP_001230796.1;XP_020948957.1;XP_005664752.1	30	30	30	4	21	22	20	21	21	19	15	19	23	17	18	20	18	17	20	16	18	16	16	18	16	13	13	16	17	16	16	15	16	13	14	17	21	22	20	21	21	19	15	19	23	17	18	20
XP_020935506.1	XP_020935506.1	1	1	1	1	1	1	1	0	1	1	1	0	1	1	1	0	1	1	1	0	1	1	1	1	1	1	1	1	1	1	1	1	1	1	1	1	1	1	1	0	1	1	1	0	1	1	1	0
XP_003355972.2	XP_003355972.2	14	14	11	1	12	10	11	12	12	12	11	11	13	12	11	10	9	11	12	11	10	10	9	8	10	7	8	9	9	10	7	7	7	8	8	7	12	10	11	12	12	12	11	11	13	12	11	10
XP_020929836.1;XP_020929830.1;XP_020929819.1;XP_013848937.2;XP_020929788.1;XP_020929782.1;XP_020929775.1;XP_005660096.2;XP_020929844.1;XP_020929851.1;XP_020929860.1;XP_013848940.2	XP_020929836.1;XP_020929830.1;XP_020929819.1;XP_013848937.2;XP_020929788.1;XP_020929782.1;XP_020929775.1;XP_005660096.2;XP_020929844.1	44	44	43	12	5	3	16	3	2	2	26	4	6	3	23	4	9	3	16	3	5	5	5	5	4	5	5	7	4	5	3	2	3	4	6	4	5	3	16	3	2	2	26	4	6	3	23	4
XP_001929185.1	XP_001929185.1	20	20	20	1	14	16	16	16	13	13	16	13	14	14	12	14	16	14	18	12	13	10	11	14	14	8	10	9	12	9	10	6	13	9	10	10	14	16	16	16	13	13	16	13	14	14	12	14
XP_020943017.1;XP_020943015.1;XP_020943011.1;XP_020943018.1;XP_020943016.1;XP_020943013.1;XP_020943010.1;XP_020943008.1;XP_020943014.1;XP_020943012.1;XP_020943009.1;XP_020943019.1	XP_020943017.1;XP_020943015.1;XP_020943011.1;XP_020943018.1;XP_020943016.1;XP_020943013.1;XP_020943010.1;XP_020943008.1;XP_020943014.1;XP_020943012.1;XP_020943009.1;XP_020943019.1	43	43	43	12	24	25	25	24	23	30	26	25	24	26	25	24	22	29	24	29	25	26	25	23	25	27	25	20	27	27	20	16	25	20	20	18	24	25	25	24	23	30	26	25	24	26	25	24
NP_001231150.1;XP_020935524.1	NP_001231150.1	20	20	20	2	15	12	15	16	15	15	16	15	18	13	15	15	16	15	15	15	13	12	11	11	13	10	13	10	12	12	13	11	11	12	12	12	15	12	15	16	15	15	16	15	18	13	15	15
NP_001106165.1;XP_020932286.1	NP_001106165.1;XP_020932286.1	13	13	13	2	10	10	11	10	10	8	10	8	12	8	10	8	9	9	10	8	8	6	7	4	6	6	8	5	8	6	5	4	7	5	8	5	10	10	11	10	10	8	10	8	12	8	10	8
XP_005670197.1;XP_003358821.1;XP_003357274.1	XP_005670197.1;XP_003358821.1;XP_003357274.1	8	8	8	3	8	8	8	8	8	8	5	6	7	6	8	8	8	7	7	6	7	4	7	7	7	6	7	6	7	8	6	6	6	6	7	8	8	8	8	8	8	8	5	6	7	6	8	8
XP_020918084.1;XP_005653725.1;XP_005653724.1;XP_005653723.1;XP_005653722.1;XP_005653721.1;XP_020918085.1;XP_013854694.1	XP_020918084.1;XP_005653725.1;XP_005653724.1;XP_005653723.1;XP_005653722.1;XP_005653721.1;XP_020918085.1;XP_013854694.1	67	67	67	8	38	15	46	24	38	18	41	23	37	14	44	20	38	17	44	20	29	30	25	21	27	25	23	26	28	30	21	21	28	27	21	23	38	15	46	24	38	18	41	23	37	14	44	20
XP_005660759.1;NP_001335713.1	XP_005660759.1;NP_001335713.1	41	41	41	2	16	17	15	19	17	16	18	21	19	18	16	20	19	20	18	20	19	27	19	24	17	25	21	24	18	26	20	26	20	25	20	25	16	17	15	19	17	16	18	21	19	18	16	20
XP_020951173.1;XP_020951172.1;XP_020951171.1;XP_020951170.1;XP_020951169.1;XP_020951175.1;XP_020951174.1	XP_020951173.1;XP_020951172.1;XP_020951171.1;XP_020951170.1;XP_020951169.1;XP_020951175.1;XP_020951174.1	28	22	22	7	21	19	23	22	19	20	22	20	22	19	25	19	21	22	22	18	16	15	17	17	19	16	19	17	18	17	20	17	19	16	18	18	17	15	19	18	15	16	18	16	18	14	20	15
XP_020931811.1	XP_020931811.1	22	22	22	1	15	15	11	11	13	15	15	16	13	11	17	14	14	12	13	12	13	12	13	10	13	13	12	11	12	11	11	12	11	13	10	12	15	15	11	11	13	15	15	16	13	11	17	14
XP_001928829.1;XP_020931174.1;XP_020931173.1	XP_001928829.1;XP_020931174.1;XP_020931173.1	44	44	44	3	31	21	28	25	31	17	35	23	32	22	32	25	29	23	31	23	26	25	23	26	30	16	27	22	28	20	18	20	22	16	21	22	31	21	28	25	31	17	35	23	32	22	32	25
XP_020920069.1;XP_020920068.1;XP_020920066.1;XP_020920053.1;XP_020920056.1;XP_020920050.1;XP_020920052.1;XP_020920054.1;XP_020920055.1;XP_020920049.1;XP_020920064.1;XP_020920065.1;XP_020920067.1;XP_020920051.1;XP_020920060.1;XP_020920057.1;XP_020920061.1;XP_020920058.1;XP_020920062.1;XP_020920063.1	XP_020920069.1;XP_020920068.1;XP_020920066.1;XP_020920053.1;XP_020920056.1;XP_020920050.1;XP_020920052.1;XP_020920054.1;XP_020920055.1;XP_020920049.1;XP_020920064.1;XP_020920065.1;XP_020920067.1;XP_020920051.1;XP_020920060.1;XP_020920057.1;XP_020920061.1;XP_020920058.1	25	25	25	20	17	20	15	18	15	19	14	19	16	20	17	18	17	20	17	18	8	13	11	11	9	14	10	11	13	11	11	8	10	11	13	10	17	20	15	18	15	19	14	19	16	20	17	18
XP_003124036.3;XP_020930046.1;XP_005671093.2;XP_020930045.1;XP_020930043.1;XP_020930042.1;XP_020930041.1;XP_020930040.1;XP_020930039.1	XP_003124036.3	40	40	33	9	24	18	28	32	28	24	29	28	30	20	32	26	28	25	30	31	19	15	20	14	20	16	20	11	19	21	22	15	20	14	18	9	24	18	28	32	28	24	29	28	30	20	32	26
XP_001924678.3;XP_013852409.2;XP_020955446.1	XP_001924678.3;XP_013852409.2	15	15	14	3	13	11	10	13	12	12	11	12	13	13	10	13	13	10	12	12	10	10	8	8	10	7	10	9	9	8	8	9	9	7	6	10	13	11	10	13	12	12	11	12	13	13	10	13
NP_001230363.1	NP_001230363.1	33	8	2	1	28	27	29	28	29	30	30	30	30	28	30	30	30	29	29	30	27	27	23	25	24	23	24	26	26	24	24	24	24	23	24	25	7	6	7	7	7	7	7	7	7	7	7	7
XP_020929284.1;XP_013849029.1;XP_005660169.1;NP_001272907.1;XP_020929425.1;XP_013849030.1	XP_020929284.1;XP_013849029.1;XP_005660169.1;NP_001272907.1;XP_020929425.1;XP_013849030.1	15	15	15	6	10	1	13	1	11	1	11	1	12	1	12	2	13	2	14	1	14	11	13	9	14	10	12	13	12	10	13	7	14	9	13	12	10	1	13	1	11	1	11	1	12	1	12	2
XP_003480860.1;NP_001107168.1	XP_003480860.1	35	7	4	2	26	28	29	28	28	28	26	28	28	28	28	28	29	27	29	28	25	27	23	26	24	24	26	26	26	25	25	26	24	22	24	26	2	3	3	3	3	3	2	3	3	3	2	2
NP_001231652.1	NP_001231652.1	25	25	25	1	19	18	18	19	19	20	17	18	19	17	20	17	20	20	18	17	13	14	13	11	15	10	16	14	18	14	12	8	14	9	15	16	19	18	18	19	19	20	17	18	19	17	20	17
XP_005665433.3;XP_020952103.1;XP_020952099.1;XP_020952098.1;XP_020952102.1	XP_005665433.3;XP_020952103.1;XP_020952099.1;XP_020952098.1;XP_020952102.1	38	38	3	5	18	27	18	27	19	31	20	31	19	30	19	29	20	26	19	29	10	12	8	10	8	8	4	6	8	8	7	8	8	6	7	9	18	27	18	27	19	31	20	31	19	30	19	29
XP_020938978.1	XP_020938978.1	40	40	40	1	30	27	28	27	25	26	29	27	27	25	26	25	30	25	27	21	24	24	23	18	24	20	22	22	23	21	18	17	21	19	20	22	30	27	28	27	25	26	29	27	27	25	26	25
XP_020945664.1;XP_005655474.1;XP_005655473.1;XP_005655472.1;XP_020945663.1;XP_003481532.1	XP_020945664.1;XP_005655474.1;XP_005655473.1;XP_005655472.1;XP_020945663.1;XP_003481532.1	35	35	35	6	25	19	26	21	24	17	25	24	25	21	23	24	28	16	24	19	20	11	19	12	19	13	18	11	22	12	18	11	22	17	17	12	25	19	26	21	24	17	25	24	25	21	23	24
NP_001182266.1	NP_001182266.1	27	27	27	1	21	15	20	15	23	15	18	14	21	13	16	15	22	11	18	10	11	7	13	6	13	11	9	8	15	10	15	11	17	8	13	9	21	15	20	15	23	15	18	14	21	13	16	15
XP_020932660.1;XP_020932659.1;XP_020932658.1;XP_020932657.1;XP_020932656.1;XP_020932655.1;XP_020932653.1;XP_020932652.1;XP_020932661.1	XP_020932660.1;XP_020932659.1;XP_020932658.1;XP_020932657.1;XP_020932656.1;XP_020932655.1;XP_020932653.1;XP_020932652.1;XP_020932661.1	31	31	31	9	22	23	21	20	21	22	25	22	21	17	22	23	21	21	16	18	12	21	15	18	17	20	19	19	15	18	17	19	12	17	15	19	22	23	21	20	21	22	25	22	21	17	22	23
NP_001231613.1;XP_020921753.1;XP_020921752.1	NP_001231613.1;XP_020921753.1;XP_020921752.1	12	12	12	3	10	8	11	7	10	10	10	7	9	8	10	8	9	7	9	10	10	8	8	9	9	8	7	8	8	8	7	9	8	10	5	7	10	8	11	7	10	10	10	7	9	8	10	8
XP_020923228.1;XP_020923227.1	XP_020923228.1;XP_020923227.1	77	77	77	2	53	34	44	42	47	28	47	28	42	22	48	35	50	36	46	32	40	31	33	20	43	28	39	31	42	29	34	25	40	22	27	26	53	34	44	42	47	28	47	28	42	22	48	35
XP_013838560.1;XP_005670932.1;NP_001230355.1	XP_013838560.1;XP_005670932.1;NP_001230355.1	6	6	6	3	6	5	6	5	5	5	5	5	5	4	5	6	5	4	5	5	3	3	4	3	4	3	4	3	3	4	3	4	4	3	4	3	6	5	6	5	5	5	5	5	5	4	5	6
CON__P35908v2	CON__P35908v2	39	27	1	1	3	8	8	5	3	2	1	6	13	12	3	5	1	2	18	4	15	24	16	4	22	1	1	14	8	6	5	1	3	2	11	4	1	4	4	2	1	0	1	3	8	6	2	2
XP_020956357.1;XP_020956358.1	XP_020956357.1;XP_020956358.1	40	40	40	2	9	25	15	26	8	31	18	26	9	32	19	29	13	26	15	27	3	22	3	24	4	7	1	9	1	10	2	8	2	13	3	18	9	25	15	26	8	31	18	26	9	32	19	29
XP_020940899.1;XP_020940898.1;XP_003122873.2;XP_013849822.1;XP_005661009.1	XP_020940899.1;XP_020940898.1;XP_003122873.2;XP_013849822.1;XP_005661009.1	24	24	24	5	13	15	10	15	15	16	10	15	13	15	10	14	13	18	11	16	12	19	17	19	10	16	12	18	9	20	11	18	7	15	11	18	13	15	10	15	15	16	10	15	13	15	10	14
XP_020956360.1;XP_020956359.1;XP_003482499.3	XP_020956360.1;XP_020956359.1;XP_003482499.3	32	32	31	3	21	20	18	22	20	24	17	22	24	22	20	19	22	23	21	17	15	15	13	16	16	17	17	15	16	18	12	17	13	16	13	17	21	20	18	22	20	24	17	22	24	22	20	19
XP_020930478.1;XP_020930479.1;XP_020951555.1	XP_020930478.1;XP_020930479.1;XP_020951555.1	27	27	27	3	18	20	19	19	19	21	16	18	19	19	18	20	20	21	18	19	17	17	18	16	20	18	19	19	18	21	19	19	18	16	20	17	18	20	19	19	19	21	16	18	19	19	18	20
XP_001928111.1	XP_001928111.1	20	18	18	1	15	14	13	16	10	13	13	16	14	13	14	14	12	16	13	13	13	13	14	13	12	11	17	10	12	14	12	11	11	10	12	9	13	12	11	14	8	11	11	14	12	11	12	12
NP_999539.2	NP_999539.2	14	14	11	1	8	12	11	13	10	12	10	14	11	11	10	12	11	12	11	13	4	7	2	6	5	7	2	4	2	6	1	4	5	6	1	6	8	12	11	13	10	12	10	14	11	11	10	12
NP_001070685.1;XP_020949271.1;XP_013851275.2	NP_001070685.1	12	12	9	3	9	9	10	8	9	8	9	9	10	6	10	9	9	8	10	9	5	6	8	6	6	9	7	7	5	7	7	5	8	8	6	6	9	9	10	8	9	8	9	9	10	6	10	9
XP_003359292.1;XP_005671187.1;XP_001929420.2;XP_005671186.1;XP_003359295.1	XP_003359292.1;XP_005671187.1;XP_001929420.2;XP_005671186.1;XP_003359295.1	5	5	5	5	4	5	4	5	4	5	4	5	5	4	5	4	4	5	5	5	4	4	3	4	4	4	3	3	4	4	4	3	4	3	3	4	4	5	4	5	4	5	4	5	5	4	5	4
NP_001230423.1	NP_001230423.1	17	17	17	1	13	12	12	11	12	13	12	12	15	12	13	12	13	13	12	13	10	10	9	10	10	11	9	11	11	9	11	12	13	9	11	11	13	12	12	11	12	13	12	12	15	12	13	12
XP_020949464.1;XP_020949463.1;XP_020949462.1	XP_020949464.1;XP_020949463.1;XP_020949462.1	38	38	38	3	25	18	26	23	27	17	27	18	28	19	24	21	28	21	27	15	20	20	24	17	22	18	17	20	25	20	20	18	23	15	19	18	25	18	26	23	27	17	27	18	28	19	24	21
NP_001230582.1;XP_020949067.1	NP_001230582.1;XP_020949067.1	10	10	10	2	8	8	9	9	8	8	9	8	8	8	9	7	9	8	9	8	7	6	8	5	5	5	6	5	7	6	5	5	5	5	6	6	8	8	9	9	8	8	9	8	8	8	9	7
XP_001928025.1	XP_001928025.1	15	15	15	1	9	11	10	10	10	10	10	9	11	11	10	10	9	10	11	10	8	9	8	10	9	8	10	9	12	12	8	9	9	8	10	9	9	11	10	10	10	10	10	9	11	11	10	10
XP_005655606.1	XP_005655606.1	34	2	0	1	28	28	30	28	29	28	28	29	28	27	28	29	29	27	30	29	26	25	26	23	25	23	26	25	26	26	25	24	23	24	25	24	1	1	1	1	1	1	1	1	1	1	1	1
XP_020925245.1;XP_020925246.1;XP_020925247.1	XP_020925245.1;XP_020925246.1;XP_020925247.1	30	30	30	3	16	23	13	21	17	22	12	20	22	21	11	21	20	24	11	21	6	21	7	19	8	19	8	19	7	22	7	14	7	17	7	19	16	23	13	21	17	22	12	20	22	21	11	21
XP_005662058.1;XP_020941291.1;NP_001230150.1	XP_005662058.1;XP_020941291.1;NP_001230150.1	13	13	13	3	9	12	11	9	10	12	9	11	11	10	10	8	13	12	12	10	11	7	7	7	9	6	9	6	10	8	10	7	9	7	9	5	9	12	11	9	10	12	9	11	11	10	10	8
XP_003359413.1;XP_001924864.1;XP_020928854.1;XP_020928853.1;XP_020928851.1;XP_020928850.1;XP_013839175.1;XP_013839174.1;XP_005671506.1;XP_005671505.1;XP_001924773.1;XP_020928855.1	XP_003359413.1;XP_001924864.1;XP_020928854.1;XP_020928853.1;XP_020928851.1;XP_020928850.1;XP_013839175.1;XP_013839174.1;XP_005671506.1;XP_005671505.1;XP_001924773.1;XP_020928855.1	29	29	29	12	2	3	3	4	2	5	3	3	1	5	3	3	5	6	5	3	13	24	12	18	10	15	14	17	11	20	13	16	10	20	12	21	2	3	3	4	2	5	3	3	1	5	3	3
XP_003357689.2	XP_003357689.2	29	29	29	1	22	11	24	13	22	15	24	13	24	9	21	17	19	8	23	13	15	10	13	10	15	7	14	8	20	9	12	12	17	10	10	11	22	11	24	13	22	15	24	13	24	9	21	17
XP_003353857.2	XP_003353857.2	25	25	25	1	15	18	14	14	15	17	12	11	15	16	16	13	16	18	18	13	18	14	17	10	22	14	17	10	20	13	15	9	16	9	16	7	15	18	14	14	15	17	12	11	15	16	16	13
XP_003125563.2;XP_005662949.1	XP_003125563.2;XP_005662949.1	17	17	17	2	14	10	12	11	12	12	11	12	14	14	8	13	13	13	14	8	10	6	8	9	9	6	7	8	8	8	6	4	9	6	7	6	14	10	12	11	12	12	11	12	14	14	8	13
XP_020944686.1	XP_020944686.1	26	26	26	1	20	21	19	20	21	17	20	20	22	20	21	17	17	19	19	17	17	16	16	16	18	13	16	14	19	16	14	12	17	12	13	13	20	21	19	20	21	17	20	20	22	20	21	17
NP_001231485.1;NP_001231486.1	NP_001231485.1;NP_001231486.1	11	11	11	2	7	9	9	11	9	8	8	10	8	11	6	10	11	10	7	9	6	6	5	5	9	7	8	6	5	5	5	5	9	5	7	6	7	9	9	11	9	8	8	10	8	11	6	10
NP_001172092.1	NP_001172092.1	5	5	5	1	5	4	5	5	5	3	4	4	5	4	5	4	4	4	4	4	3	2	3	3	3	2	4	2	4	2	2	2	2	2	2	3	5	4	5	5	5	3	4	4	5	4	5	4
XP_003135004.1;XP_005673516.1	XP_003135004.1;XP_005673516.1	18	18	1	2	12	8	14	11	12	12	14	10	12	8	14	9	13	10	14	10	11	7	11	7	11	11	10	10	10	8	11	10	12	9	8	5	12	8	14	11	12	12	14	10	12	8	14	9
XP_003360292.2	XP_003360292.2	25	25	25	1	11	15	11	13	11	17	13	10	12	12	14	14	12	15	12	15	11	16	14	14	13	15	12	12	12	14	16	16	11	14	14	14	11	15	11	13	11	17	13	10	12	12	14	14
XP_020955153.1;XP_001929075.2;XP_020955154.1	XP_020955153.1	21	21	16	3	12	18	14	18	17	16	13	15	15	17	15	19	14	16	10	14	11	17	13	15	11	16	12	17	8	17	10	17	8	18	9	17	12	18	14	18	17	16	13	15	15	17	15	19
NP_001116568.1;XP_020932429.1	NP_001116568.1;XP_020932429.1	21	21	21	2	15	14	15	15	16	13	16	12	15	14	15	14	13	15	17	13	11	9	11	8	9	7	10	7	9	9	7	7	6	6	6	9	15	14	15	15	16	13	16	12	15	14	15	14
XP_013854647.1;XP_005665310.1;XP_020951647.1;XP_020951646.1;XP_005665309.1;XP_013854646.1;XP_003127861.2;XP_005665308.1;XP_005665307.1;XP_005665306.1;XP_003482078.1	XP_013854647.1;XP_005665310.1;XP_020951647.1;XP_020951646.1;XP_005665309.1;XP_013854646.1;XP_003127861.2;XP_005665308.1;XP_005665307.1;XP_005665306.1;XP_003482078.1	26	18	17	11	21	23	21	22	19	21	20	19	21	22	22	19	20	21	20	23	19	18	21	17	18	17	22	18	20	19	18	17	19	18	20	17	14	15	14	14	12	13	13	12	14	14	15	12
XP_020954555.1;XP_020954550.1;XP_020954545.1;XP_020954542.1;XP_020954537.1;XP_003480471.3;XP_020954525.1;XP_020954519.1;XP_020954515.1;XP_020954507.1;XP_020954504.1;XP_020954502.1;XP_020954495.1;XP_020954492.1;XP_020954486.1	XP_020954555.1;XP_020954550.1;XP_020954545.1;XP_020954542.1;XP_020954537.1;XP_003480471.3;XP_020954525.1;XP_020954519.1;XP_020954515.1;XP_020954507.1;XP_020954504.1;XP_020954502.1;XP_020954495.1;XP_020954492.1;XP_020954486.1	32	32	32	15	13	5	14	3	17	9	18	8	14	4	15	6	18	13	16	2	10	14	10	9	9	13	12	16	10	17	9	9	10	16	5	11	13	5	14	3	17	9	18	8	14	4	15	6
NP_999228.1;XP_020927764.1;XP_020927763.1	NP_999228.1;XP_020927764.1;XP_020927763.1	11	9	9	3	9	7	9	7	10	4	10	6	10	6	10	7	10	9	11	5	7	5	5	4	8	4	9	3	9	7	6	5	8	4	5	5	7	5	7	6	8	4	8	4	8	5	8	6
XP_003125950.3	XP_003125950.3	14	13	13	1	14	13	13	14	12	12	12	14	11	13	12	13	12	12	13	12	10	12	10	11	7	11	7	11	9	12	10	9	10	12	8	10	13	12	12	13	11	11	11	13	10	12	11	12
XP_020938415.1	XP_020938415.1	18	18	18	1	13	13	12	12	8	13	13	14	12	11	13	14	11	11	11	13	8	13	11	14	11	12	12	12	7	14	10	11	9	9	9	12	13	13	12	12	8	13	13	14	12	11	13	14
XP_020931266.1	XP_020931266.1	33	33	20	1	17	19	20	20	17	16	23	19	19	16	23	19	21	21	21	18	18	24	20	22	23	20	23	23	22	22	21	18	21	21	18	19	17	19	20	20	17	16	23	19	19	16	23	19
XP_020957110.1;XP_013834237.1;XP_013834236.1;XP_005666816.1;XP_003357029.1;XP_003357028.1;XP_020957112.1;XP_020957111.1;XP_003357027.1	XP_020957110.1;XP_013834237.1;XP_013834236.1;XP_005666816.1;XP_003357029.1;XP_003357028.1;XP_020957112.1;XP_020957111.1;XP_003357027.1	15	12	12	9	11	10	11	13	13	9	12	13	13	12	11	12	12	11	10	12	7	7	7	5	7	6	7	7	7	6	9	6	8	6	7	6	8	9	10	11	11	8	11	11	11	11	9	11
XP_003135349.1;XP_003130238.1	XP_003135349.1;XP_003130238.1	15	15	7	2	13	10	12	10	14	11	12	11	13	12	13	10	12	10	12	10	10	8	11	9	9	8	9	9	11	10	8	8	10	8	9	9	13	10	12	10	14	11	12	11	13	12	13	10
XP_020953003.1;XP_020953005.1;REV__XP_020940720.1	XP_020953003.1;XP_020953005.1	28	28	1	3	20	19	21	20	23	20	25	21	21	18	24	19	22	21	23	18	18	18	17	15	19	16	14	17	20	19	13	15	17	14	17	14	20	19	21	20	23	20	25	21	21	18	24	19
NP_001229989.1;XP_020955042.1	NP_001229989.1	10	9	8	2	7	6	6	7	7	7	5	6	6	5	6	7	6	6	6	7	7	7	7	7	8	7	7	8	8	7	6	6	7	7	6	9	6	5	5	6	6	6	4	5	5	4	5	6
XP_001926746.1	XP_001926746.1	10	10	10	1	8	8	6	9	7	7	6	8	9	7	5	8	6	7	6	6	5	6	6	6	6	4	6	6	5	5	5	5	5	4	5	7	8	8	6	9	7	7	6	8	9	7	5	8
XP_020945077.1	XP_020945077.1	39	39	38	1	29	5	32	9	29	8	32	7	29	6	33	12	26	11	33	7	18	0	17	1	20	1	14	1	22	2	16	0	18	1	17	0	29	5	32	9	29	8	32	7	29	6	33	12
NP_999159.1	NP_999159.1	21	21	21	1	11	14	10	15	11	13	14	13	13	13	12	12	12	14	14	15	13	13	11	14	12	13	9	12	12	13	16	14	12	13	12	11	11	14	10	15	11	13	14	13	13	13	12	12
NP_001026962.1	NP_001026962.1	12	5	5	1	9	5	8	5	6	5	6	5	9	5	6	6	6	6	6	5	5	7	5	5	7	5	10	5	6	7	4	4	5	6	5	7	3	1	2	1	2	1	2	1	3	1	2	2
NP_001231205.1;XP_013840827.1	NP_001231205.1;XP_013840827.1	14	14	14	2	12	13	11	12	11	14	12	13	13	10	12	11	14	13	12	11	10	12	9	9	10	9	11	8	11	9	10	7	8	8	7	9	12	13	11	12	11	14	12	13	13	10	12	11
XP_020924841.1	XP_020924841.1	23	23	23	1	17	16	15	16	16	17	16	15	16	17	17	17	16	17	16	17	16	17	15	16	16	12	15	14	15	13	11	11	13	14	12	15	17	16	15	16	16	17	16	15	16	17	17	17
NP_001182263.1;XP_020918559.1;XP_020918414.1;XP_020918422.1;XP_020918430.1;XP_020918433.1;XP_020918439.1;XP_020918442.1;XP_020918447.1;XP_020918451.1;XP_020918482.1;XP_020918493.1;XP_020918461.1;XP_020918472.1;XP_020918498.1;XP_020918508.1;XP_020918520.1;XP_020918526.1;XP_020918530.1;XP_020918533.1;XP_020918531.1;XP_020918537.1;XP_020918540.1;XP_020918563.1;XP_020918548.1;XP_020918409.1	NP_001182263.1	12	12	12	26	9	9	10	9	9	9	9	9	9	9	10	9	9	9	10	9	10	8	9	8	9	9	8	7	9	9	11	10	11	9	10	9	9	9	10	9	9	9	9	9	9	9	10	9
XP_020932933.1;NP_001230506.1	XP_020932933.1;NP_001230506.1	9	9	9	2	7	7	7	7	6	7	7	7	7	7	6	7	7	7	6	7	6	5	8	6	7	7	7	7	8	7	7	7	8	6	6	7	7	7	7	7	6	7	7	7	7	7	6	7
XP_001926739.2	XP_001926739.2	16	16	8	1	11	13	13	13	13	12	14	15	13	12	13	12	12	11	14	14	13	14	11	12	13	14	13	11	13	13	11	12	12	13	11	13	11	13	13	13	13	12	14	15	13	12	13	12
XP_020938452.1;XP_020938451.1;XP_005654715.1;XP_005654713.1;XP_003353801.2;XP_005654712.1;XP_005654711.1	XP_020938452.1;XP_020938451.1;XP_005654715.1;XP_005654713.1;XP_003353801.2;XP_005654712.1;XP_005654711.1	21	21	21	7	14	15	14	16	14	18	13	15	16	14	16	17	15	16	15	16	12	10	9	12	12	9	13	9	15	11	10	10	10	8	12	11	14	15	14	16	14	18	13	15	16	14	16	17
XP_020926223.1;XP_020926222.1;XP_020926221.1;XP_020926220.1	XP_020926223.1;XP_020926222.1;XP_020926221.1;XP_020926220.1	14	14	14	4	10	12	8	9	11	11	8	10	10	10	8	8	8	8	7	9	8	9	8	8	9	8	8	7	9	9	9	7	6	7	6	9	10	12	8	9	11	11	8	10	10	10	8	8
XP_020955891.1;XP_005665664.1;XP_001927944.1	XP_020955891.1;XP_005665664.1;XP_001927944.1	14	14	14	3	12	9	12	9	12	9	12	8	12	6	13	7	10	10	13	8	9	8	8	8	9	9	10	8	9	9	7	10	9	7	8	8	12	9	12	9	12	9	12	8	12	6	13	7
XP_020939516.1;XP_020939511.1;XP_020939512.1;XP_020939513.1;XP_020939515.1;XP_020939514.1;XP_020939520.1;XP_020939518.1;XP_020939519.1;XP_020939517.1;XP_020920159.1;XP_020920122.1;XP_020920118.1;XP_020920164.1;XP_020920085.1;XP_020920135.1;XP_020920111.1;XP_020920071.1;XP_020920144.1;XP_020920095.1;XP_020920103.1;XP_020920138.1;XP_020920168.1;XP_020920149.1;XP_020920154.1;XP_020920130.1;XP_020920…	XP_020939516.1;XP_020939511.1;XP_020939512.1;XP_020939513.1;XP_020939515.1;XP_020939514.1;XP_020939520.1;XP_020939518.1;XP_020939519.1;XP_020939517.1	32	32	32	35	21	15	19	13	18	15	18	13	16	15	15	15	16	14	18	13	12	20	17	20	17	18	15	19	14	20	14	20	14	18	13	24	21	15	19	13	18	15	18	13	16	15	15	15
XP_020931579.1;XP_020931580.1;XP_020931583.1;XP_020931582.1;XP_020931581.1	XP_020931579.1;XP_020931580.1;XP_020931583.1;XP_020931582.1;XP_020931581.1	22	22	22	5	17	19	18	17	18	20	18	17	18	19	16	18	19	20	17	17	16	14	16	12	15	13	13	14	15	16	12	15	15	15	12	13	17	19	18	17	18	20	18	17	18	19	16	18
XP_020944132.1;XP_013852420.1;XP_013852417.1;XP_020944128.1;XP_020944129.1;XP_020944130.1;XP_020944127.1;XP_005663336.1;XP_005663337.1;XP_005663338.1;XP_005663339.1;XP_020944131.1;XP_013852418.1;XP_013852419.1;NP_001121935.1;XP_005663343.1;XP_005663341.1;XP_005663334.1	XP_020944132.1;XP_013852420.1;XP_013852417.1;XP_020944128.1;XP_020944129.1;XP_020944130.1;XP_020944127.1;XP_005663336.1;XP_005663337.1;XP_005663338.1;XP_005663339.1;XP_020944131.1;XP_013852418.1;XP_013852419.1;NP_001121935.1;XP_005663343.1;XP_005663341.1;XP_005663334.1	44	44	44	18	20	36	25	34	17	38	28	32	18	36	25	31	21	33	22	29	17	11	18	11	18	11	16	5	17	11	11	5	18	14	15	5	20	36	25	34	17	38	28	32	18	36	25	31
XP_020941706.1;XP_003124328.1	XP_020941706.1;XP_003124328.1	40	1	1	2	33	34	34	33	33	34	33	32	33	34	33	32	34	35	34	34	30	32	34	33	35	31	33	30	33	33	30	31	29	31	32	35	1	0	1	1	1	1	1	0	1	1	0	0
XP_001925287.3	XP_001925287.3	27	27	27	1	18	18	17	17	16	16	19	19	16	17	16	15	19	19	15	15	21	20	19	17	21	19	19	19	21	17	19	21	19	19	20	16	18	18	17	17	16	16	19	19	16	17	16	15
XP_020941908.1;XP_003481037.1	XP_020941908.1;XP_003481037.1	16	11	8	2	10	8	9	9	11	11	8	10	9	11	9	9	11	11	12	8	9	10	9	12	8	11	10	10	10	11	9	12	8	10	9	11	6	4	6	6	7	6	5	6	5	7	5	5
XP_003135175.1;XP_003135174.1;XP_020936270.1	XP_003135175.1;XP_003135174.1;XP_020936270.1	18	18	18	3	14	14	12	15	13	14	11	13	14	14	12	14	12	14	12	15	10	13	11	10	11	10	11	10	11	12	11	11	11	9	10	11	14	14	12	15	13	14	11	13	14	14	12	14
XP_020944534.1	XP_020944534.1	14	14	14	1	6	7	8	3	5	6	7	7	9	8	10	4	8	7	8	2	12	13	10	12	10	11	9	10	11	11	11	10	11	10	8	11	6	7	8	3	5	6	7	7	9	8	10	4
XP_020925101.1;XP_020925102.1	XP_020925101.1;XP_020925102.1	18	18	18	2	13	16	13	14	15	15	13	12	16	13	15	13	16	13	15	12	14	11	13	13	11	12	12	12	14	12	13	12	12	10	12	13	13	16	13	14	15	15	13	12	16	13	15	13
XP_020921680.1;XP_020921672.1;XP_020921669.1;XP_020921668.1	XP_020921680.1;XP_020921672.1;XP_020921669.1;XP_020921668.1	10	10	10	4	5	7	5	6	6	6	6	6	5	7	6	7	5	7	5	7	5	5	5	4	3	7	5	5	4	5	6	5	4	5	5	3	5	7	5	6	6	6	6	6	5	7	6	7
XP_013852513.1;XP_013852519.1;XP_020945426.1;XP_020945428.1;XP_013852514.1;XP_020945423.1;XP_020945422.1;XP_020945421.1;XP_013852521.1;XP_013852524.1;XP_020945427.1;XP_013852518.1;XP_005663438.1;XP_005663439.1;XP_020945418.1;XP_013852520.1;XP_020945442.1;XP_020945444.1;XP_013852526.1;XP_013852531.1;XP_020945432.1;XP_020945433.1;XP_020945446.1;XP_020945445.1;XP_020945443.1;XP_005663448.1;XP_003125…	XP_013852513.1;XP_013852519.1;XP_020945426.1;XP_020945428.1;XP_013852514.1;XP_020945423.1;XP_020945422.1;XP_020945421.1;XP_013852521.1;XP_013852524.1;XP_020945427.1;XP_013852518.1;XP_005663438.1;XP_005663439.1;XP_020945418.1;XP_013852520.1;XP_020945442.1;XP_020945444.1;XP_013852526.1;XP_013852531.1;XP_020945432.1;XP_020945433.1;XP_020945446.1;XP_020945445.1;XP_020945443.1;XP_005663448.1;XP_003125…	21	21	21	50	21	18	18	13	19	16	18	19	20	17	19	17	17	18	16	15	12	7	14	6	9	9	9	8	12	8	10	8	9	6	9	6	21	18	18	13	19	16	18	19	20	17	19	17
XP_020952399.1;XP_020952400.1	XP_020952399.1;XP_020952400.1	30	30	30	2	25	15	24	17	22	14	22	15	25	9	23	15	23	14	24	14	16	9	14	4	18	6	13	6	17	9	14	5	17	6	15	5	25	15	24	17	22	14	22	15	25	9	23	15
NP_001231066.1	NP_001231066.1	8	8	8	1	6	8	7	8	7	7	7	7	7	8	7	8	8	7	8	8	7	8	8	8	8	7	8	8	8	8	7	7	7	7	8	8	6	8	7	8	7	7	7	7	7	8	7	8
NP_001131101.1	NP_001131101.1	16	16	16	1	12	9	13	9	13	13	10	13	14	8	13	12	11	11	9	13	7	8	11	11	10	9	12	12	8	10	8	8	9	9	10	11	12	9	13	9	13	13	10	13	14	8	13	12
XP_003124794.2	XP_003124794.2	9	9	9	1	8	9	9	8	8	9	7	9	6	7	7	7	7	8	8	9	6	7	7	7	5	5	5	5	4	7	6	5	5	5	6	4	8	9	9	8	8	9	7	9	6	7	7	7
XP_020918855.1;XP_020918854.1;XP_020918853.1;XP_020918859.1;XP_020918858.1;XP_020918857.1;XP_020918856.1;XP_020935326.1;XP_020924995.1;XP_020924994.1;XP_020924991.1;XP_020924990.1	XP_020918855.1;XP_020918854.1;XP_020918853.1;XP_020918859.1;XP_020918858.1;XP_020918857.1;XP_020918856.1	37	37	26	12	11	21	16	22	8	27	12	25	10	21	14	22	12	23	14	19	19	20	19	17	16	14	18	14	13	16	14	14	14	17	13	19	11	21	16	22	8	27	12	25	10	21	14	22
REV__XP_020928319.1;REV__XP_020928318.1;REV__XP_020928317.1;REV__XP_020928316.1;REV__XP_020928315.1;REV__XP_020928314.1;REV__XP_001925718.2;REV__XP_013838760.1;REV__XP_020928320.1;REV__XP_013838758.1;REV__XP_013838757.1;REV__XP_013838756.1	REV__XP_020928319.1;REV__XP_020928318.1;REV__XP_020928317.1;REV__XP_020928316.1;REV__XP_020928315.1;REV__XP_020928314.1;REV__XP_001925718.2;REV__XP_013838760.1;REV__XP_020928320.1;REV__XP_013838758.1;REV__XP_013838757.1;REV__XP_013838756.1	2	2	2	12	1	1	1	1	1	1	1	1	1	1	1	1	1	1	1	1	1	1	1	2	1	2	2	1	1	1	2	2	2	1	1	1	1	1	1	1	1	1	1	1	1	1	1	1
XP_020957749.1;XP_020957747.1;XP_020957745.1;XP_020957744.1;XP_020957742.1;XP_020957741.1;XP_020957736.1;XP_020957734.1;XP_020957731.1;XP_020957729.1;XP_020957726.1	XP_020957749.1;XP_020957747.1;XP_020957745.1;XP_020957744.1;XP_020957742.1;XP_020957741.1;XP_020957736.1;XP_020957734.1;XP_020957731.1;XP_020957729.1;XP_020957726.1	18	18	1	11	12	10	7	8	9	11	7	12	8	14	5	9	5	9	6	7	10	11	9	8	9	9	7	8	10	10	9	9	10	5	10	7	12	10	7	8	9	11	7	12	8	14	5	9
XP_020951588.1	XP_020951588.1	24	24	23	1	20	17	17	16	17	16	19	15	20	14	18	16	14	16	16	17	14	15	15	6	16	11	14	13	15	16	12	9	12	10	11	17	20	17	17	16	17	16	19	15	20	14	18	16
XP_001928995.1	XP_001928995.1	9	9	9	1	7	7	8	8	8	7	8	8	7	8	8	8	8	9	9	6	6	5	6	6	5	5	6	6	8	7	7	6	6	7	6	6	7	7	8	8	8	7	8	8	7	8	8	8
XP_003359596.1	XP_003359596.1	26	26	25	1	12	21	17	23	11	21	17	23	13	18	17	23	20	17	19	24	5	11	2	9	11	13	3	8	6	14	1	7	9	11	1	9	12	21	17	23	11	21	17	23	13	18	17	23
XP_020942942.1;XP_003481218.3;XP_020942941.1;XP_020942945.1;XP_020942946.1;XP_020942944.1;XP_020942943.1	XP_020942942.1;XP_003481218.3;XP_020942941.1;XP_020942945.1;XP_020942946.1;XP_020942944.1;XP_020942943.1	39	39	39	7	23	21	19	20	19	23	19	22	20	22	18	21	21	23	18	23	12	16	12	11	12	15	13	17	12	12	13	14	14	10	13	15	23	21	19	20	19	23	19	22	20	22	18	21
NP_001093665.1;XP_020923835.1	NP_001093665.1;XP_020923835.1	32	17	17	2	23	24	23	23	23	23	23	25	21	23	23	22	21	23	20	25	18	20	21	20	19	20	20	21	18	23	20	19	19	18	19	18	9	10	9	9	9	9	9	11	8	10	9	9
XP_020931469.1;XP_020931470.1;NP_999531.1	XP_020931469.1;XP_020931470.1;NP_999531.1	16	16	14	3	12	11	13	11	13	13	11	12	10	10	13	11	11	11	12	9	10	11	13	13	12	12	11	12	10	12	13	12	10	11	10	13	12	11	13	11	13	13	11	12	10	10	13	11
NP_001182043.1	NP_001182043.1	5	5	2	1	4	4	4	4	4	4	4	4	4	4	4	4	4	4	4	4	4	3	3	4	4	3	4	4	4	4	3	2	3	4	3	4	4	4	4	4	4	4	4	4	4	4	4	4
XP_005660460.1;NP_001026953.1	XP_005660460.1;NP_001026953.1	15	15	15	2	12	10	11	12	12	11	13	12	11	11	10	10	12	10	12	8	12	11	11	11	10	9	11	9	12	10	9	11	10	10	8	12	12	10	11	12	12	11	13	12	11	11	10	10
XP_020932208.1;NP_001192334.1	XP_020932208.1;NP_001192334.1	19	19	16	2	14	10	11	13	12	11	11	12	13	11	12	10	11	12	11	11	13	11	13	7	14	8	13	10	13	9	12	5	11	7	11	9	14	10	11	13	12	11	11	12	13	11	12	10
XP_003124275.1	XP_003124275.1	27	27	27	1	17	17	16	18	20	19	18	18	17	18	17	17	20	16	17	19	21	16	16	16	17	15	22	14	18	18	17	15	14	14	16	14	17	17	16	18	20	19	18	18	17	18	17	17
XP_020957538.1;XP_020957537.1;XP_020957536.1;XP_020957535.1;XP_020957534.1;XP_020957533.1	XP_020957538.1;XP_020957537.1;XP_020957536.1;XP_020957535.1;XP_020957534.1;XP_020957533.1	15	13	13	6	13	12	12	11	11	10	12	10	14	11	11	10	13	10	12	9	10	10	9	8	11	9	10	10	10	9	9	11	11	9	10	8	11	11	11	9	9	8	10	9	12	9	9	9
NP_001037992.1	NP_001037992.1	24	16	14	1	19	13	21	19	19	18	23	16	18	17	22	16	20	16	21	18	16	10	13	11	15	11	15	8	18	12	17	10	14	11	16	9	11	5	13	11	11	10	15	8	10	9	14	8
XP_013842818.1;NP_001001587.1	XP_013842818.1;NP_001001587.1	6	6	6	2	4	4	4	4	4	4	4	3	4	4	4	4	4	4	4	4	4	4	4	4	4	5	3	3	4	4	5	5	6	3	4	3	4	4	4	4	4	4	4	3	4	4	4	4
XP_005655046.1;NP_999398.1	XP_005655046.1;NP_999398.1	9	9	9	2	8	9	7	8	8	8	6	8	9	7	8	8	8	7	7	8	6	7	7	8	7	5	5	5	7	6	6	5	6	5	6	6	8	9	7	8	8	8	6	8	9	7	8	8
NP_001186292.1	NP_001186292.1	23	23	23	1	12	14	15	15	7	13	13	11	12	11	15	13	14	11	14	11	13	14	13	11	11	15	10	14	13	14	13	13	11	13	10	13	12	14	15	15	7	13	13	11	12	11	15	13
NP_001302733.1;XP_020949106.1	NP_001302733.1;XP_020949106.1	13	13	13	2	11	7	8	10	10	9	11	7	9	8	8	7	11	10	10	8	8	8	7	7	8	8	8	8	8	8	7	5	8	7	8	6	11	7	8	10	10	9	11	7	9	8	8	7
XP_005670078.1;NP_001230573.1;XP_020924149.1	XP_005670078.1;NP_001230573.1;XP_020924149.1	19	19	19	3	13	12	10	12	11	13	11	11	12	13	10	10	11	14	9	12	12	12	11	14	11	10	10	15	12	16	9	10	7	12	9	14	13	12	10	12	11	13	11	11	12	13	10	10
XP_020918083.1	XP_020918083.1	27	27	27	1	23	8	20	15	21	8	21	14	21	7	21	13	18	8	18	12	14	6	17	4	18	9	17	8	16	7	14	5	15	5	16	4	23	8	20	15	21	8	21	14	21	7	21	13
NP_001231282.1	NP_001231282.1	13	13	13	1	9	11	11	12	12	12	10	9	10	12	9	11	10	10	10	11	11	8	9	10	11	9	11	9	8	9	8	6	6	11	8	10	9	11	11	12	12	12	10	9	10	12	9	11
NP_999459.1;XP_020951050.1;XP_013848446.1;XP_001925711.1	NP_999459.1	17	17	16	4	12	11	12	11	14	14	14	11	13	11	12	8	13	13	11	9	11	14	10	14	13	10	11	14	11	14	11	8	10	11	8	12	12	11	12	11	14	14	14	11	13	11	12	8
XP_005670994.1;XP_005670993.1;NP_001182259.1	XP_005670994.1;XP_005670993.1;NP_001182259.1	15	15	15	3	11	11	11	11	9	10	10	12	11	11	10	10	8	9	9	11	7	9	8	11	8	9	9	10	7	9	5	8	5	9	5	11	11	11	11	11	9	10	10	12	11	11	10	10
XP_020922347.1;XP_005668697.1;XP_003358038.1	XP_020922347.1;XP_005668697.1;XP_003358038.1	6	6	6	3	6	6	6	6	6	6	6	6	6	6	6	6	6	6	6	6	6	6	6	6	6	2	6	6	6	6	3	3	4	3	6	6	6	6	6	6	6	6	6	6	6	6	6	6
NP_001231465.1;CON__Q28194;XP_013852472.2;XP_013847877.1;XP_013847876.1	NP_001231465.1;CON__Q28194	40	40	40	5	23	23	12	34	20	20	12	32	26	22	15	30	21	23	11	36	20	4	25	9	11	3	13	4	12	4	16	2	15	3	14	7	23	23	12	34	20	20	12	32	26	22	15	30
XP_003360255.2	XP_003360255.2	10	10	10	1	8	7	9	7	8	8	7	7	8	8	7	9	7	8	7	7	6	7	7	7	7	7	7	7	7	7	5	6	6	6	5	7	8	7	9	7	8	8	7	7	8	8	7	9
XP_005672864.1;NP_001231372.1;XP_005672865.1	XP_005672864.1;NP_001231372.1;XP_005672865.1	16	16	16	3	10	11	11	13	12	12	10	13	12	14	11	13	13	15	11	10	11	11	11	10	12	10	11	12	11	13	10	11	11	11	12	9	10	11	11	13	12	12	10	13	12	14	11	13
XP_005653581.1;XP_005653580.1;NP_999442.1;XP_020953963.1	XP_005653581.1;XP_005653580.1;NP_999442.1;XP_020953963.1	34	34	34	4	21	24	7	24	15	24	8	27	21	23	6	20	18	24	8	22	9	18	14	16	10	17	13	15	7	14	14	12	4	7	12	12	21	24	7	24	15	24	8	27	21	23	6	20
XP_013851113.2;XP_005662204.1;XP_003124656.3	XP_013851113.2;XP_005662204.1;XP_003124656.3	4	4	4	3	4	4	4	3	4	4	4	4	4	3	4	4	4	3	4	4	4	4	4	4	4	4	4	4	4	4	4	4	4	4	4	4	4	4	4	3	4	4	4	4	4	3	4	4
XP_005673383.1;XP_005673382.1	XP_005673383.1;XP_005673382.1	15	15	15	2	13	14	14	12	12	13	12	13	12	12	13	13	13	12	12	13	5	10	9	9	5	8	7	5	6	7	8	7	9	8	7	9	13	14	14	12	12	13	12	13	12	12	13	13
NP_001121929.1	NP_001121929.1	19	19	19	1	15	14	15	13	15	12	14	14	16	10	16	13	16	11	14	13	13	13	12	10	10	9	13	10	13	12	10	9	12	9	11	11	15	14	15	13	15	12	14	14	16	10	16	13
XP_020934043.1;XP_020934034.1;NP_001231492.1;XP_020934024.1	XP_020934043.1;XP_020934034.1;NP_001231492.1;XP_020934024.1	16	16	1	4	12	12	13	9	11	12	11	11	11	10	13	10	12	10	12	14	10	13	11	10	9	10	9	11	12	12	12	13	12	11	11	11	12	12	13	9	11	12	11	11	11	10	13	10
XP_020957399.1;XP_020957400.1;XP_020957401.1;XP_020957403.1;XP_020957402.1	XP_020957399.1;XP_020957400.1;XP_020957401.1;XP_020957403.1;XP_020957402.1	29	29	29	5	19	15	24	21	19	20	23	21	22	18	23	20	23	20	24	21	16	15	12	13	19	13	16	14	16	13	12	15	16	12	14	10	19	15	24	21	19	20	23	21	22	18	23	20
XP_020937324.1;XP_020937323.1;XP_020937322.1;XP_020937321.1;XP_020937320.1;XP_020953279.1	XP_020937324.1;XP_020937323.1;XP_020937322.1;XP_020937321.1;XP_020937320.1;XP_020953279.1	16	16	16	6	13	12	12	12	13	13	14	10	12	11	11	11	12	11	13	10	9	10	9	9	11	10	11	9	13	9	13	8	12	8	12	9	13	12	12	12	13	13	14	10	12	11	11	11
XP_020925123.1	XP_020925123.1	7	7	7	1	6	6	6	6	6	6	6	6	6	6	6	6	6	6	6	6	7	7	6	5	5	6	5	5	6	6	5	5	7	5	6	4	6	6	6	6	6	6	6	6	6	6	6	6
XP_020952096.1;XP_020952095.1;XP_003127965.2;XP_020952087.1;XP_020952097.1;XP_013854792.1;XP_020952092.1;XP_020952089.1;XP_020952091.1;XP_020952088.1;XP_013854788.1;XP_005665424.1;XP_013854785.1;XP_020952093.1;XP_020952090.1;XP_020952085.1	XP_020952096.1;XP_020952095.1;XP_003127965.2;XP_020952087.1;XP_020952097.1;XP_013854792.1;XP_020952092.1;XP_020952089.1;XP_020952091.1;XP_020952088.1;XP_013854788.1;XP_005665424.1;XP_013854785.1;XP_020952093.1;XP_020952090.1;XP_020952085.1	24	22	21	16	17	16	19	15	18	12	18	12	20	14	17	15	17	15	19	14	13	9	11	8	12	8	10	10	12	12	11	9	10	9	8	9	15	14	17	13	16	10	16	11	18	13	16	13
NP_001231927.1	NP_001231927.1	10	10	1	1	9	10	9	8	8	9	9	9	10	9	9	9	10	9	9	9	9	6	10	7	8	8	9	5	9	5	8	6	9	5	8	7	9	10	9	8	8	9	9	9	10	9	9	9
NP_001231584.1	NP_001231584.1	11	11	11	1	9	9	8	7	10	9	8	7	8	8	10	8	9	7	9	8	6	7	9	7	8	5	8	6	7	7	5	5	5	4	7	6	9	9	8	7	10	9	8	7	8	8	10	8
XP_020943263.1;XP_005662658.1;XP_003125259.1;XP_020943262.1;XP_005662656.1;XP_003125258.1	XP_020943263.1;XP_005662658.1;XP_003125259.1;XP_020943262.1;XP_005662656.1;XP_003125258.1	7	6	6	6	5	6	6	6	6	5	6	6	6	6	6	6	6	6	6	6	7	6	6	6	6	5	6	6	5	5	6	7	7	5	5	6	4	5	5	5	5	5	5	5	5	5	6	5
XP_003129051.1;XP_005666725.1;XP_005666726.1	XP_003129051.1;XP_005666725.1;XP_005666726.1	22	22	22	3	15	13	15	15	16	18	17	17	16	13	15	15	16	15	14	16	13	10	10	12	12	10	13	14	13	10	14	13	11	9	10	13	15	13	15	15	16	18	17	17	16	13	15	15
XP_003129998.3;XP_001925399.1	XP_003129998.3;XP_001925399.1	6	2	0	2	6	5	6	6	6	5	6	5	6	4	6	6	6	5	6	4	4	5	4	4	5	4	6	5	5	5	4	4	5	5	5	4	2	1	2	2	2	1	2	1	2	1	2	2
XP_003359054.1	XP_003359054.1	10	10	10	1	8	8	7	9	5	5	8	7	6	6	7	7	7	7	7	8	6	8	5	6	5	7	6	7	5	6	4	8	4	7	6	8	8	8	7	9	5	5	8	7	6	6	7	7
XP_020942757.1;XP_020942758.1	XP_020942757.1;XP_020942758.1	69	69	69	2	37	25	35	23	39	27	37	25	40	27	44	31	39	23	37	30	32	26	33	18	35	26	29	22	33	25	31	24	33	21	26	18	37	25	35	23	39	27	37	25	40	27	44	31
XP_001928380.1	XP_001928380.1	18	18	18	1	8	14	7	16	7	14	5	14	10	13	6	13	10	13	7	12	7	13	12	13	7	15	7	12	9	17	10	12	7	12	6	11	8	14	7	16	7	14	5	14	10	13	6	13
NP_001182437.1;NP_001182440.1	NP_001182437.1	23	23	23	2	10	16	13	17	15	18	12	18	13	14	13	17	14	16	13	17	8	14	11	14	9	11	9	16	6	11	8	13	6	11	6	13	10	16	13	17	15	18	12	18	13	14	13	17
XP_020923822.1	XP_020923822.1	24	24	24	1	17	17	16	16	17	20	17	18	19	19	16	18	18	17	16	17	14	17	15	18	15	14	13	15	14	17	13	15	12	16	13	16	17	17	16	16	17	20	17	18	19	19	16	18
XP_020936417.1;XP_020936416.1	XP_020936417.1	16	16	16	2	12	11	13	10	10	11	13	9	10	13	14	8	12	12	12	9	9	12	10	10	9	10	9	9	10	11	9	9	7	11	9	10	12	11	13	10	10	11	13	9	10	13	14	8
XP_020934839.1	XP_020934839.1	14	14	1	1	11	13	10	9	8	11	9	10	13	11	11	9	10	11	9	9	10	13	9	11	10	12	9	10	8	13	8	10	7	10	9	10	11	13	10	9	8	11	9	10	13	11	11	9
NP_999423.2	NP_999423.2	21	21	19	1	15	17	15	14	15	17	15	15	15	16	15	13	14	13	14	14	10	10	10	15	11	10	11	12	12	15	8	9	7	11	8	14	15	17	15	14	15	17	15	15	15	16	15	13
XP_003356696.1	XP_003356696.1	17	17	17	1	6	9	6	8	5	6	4	4	6	6	5	5	4	7	4	8	7	14	7	12	6	10	8	12	6	13	7	12	5	13	7	16	6	9	6	8	5	6	4	4	6	6	5	5
XP_003483009.1	XP_003483009.1	23	23	23	1	15	20	17	18	16	17	15	16	16	18	17	17	19	18	16	18	11	15	10	9	10	10	13	6	14	15	11	8	11	9	9	11	15	20	17	18	16	17	15	16	16	18	17	17
XP_005661078.1	XP_005661078.1	16	16	16	1	12	9	13	11	12	9	11	10	10	9	12	9	12	9	13	10	10	7	9	8	8	7	9	6	9	7	11	8	12	4	9	6	12	9	13	11	12	9	11	10	10	9	12	9
XP_020956013.1;NP_001231877.1;XP_013833913.2	XP_020956013.1;NP_001231877.1;XP_013833913.2	24	24	24	3	17	17	18	17	17	15	18	14	15	14	15	16	14	15	15	14	14	13	15	16	13	15	12	16	16	18	16	11	16	14	13	13	17	17	18	17	17	15	18	14	15	14	15	16
NP_999204.1	NP_999204.1	19	19	19	1	14	13	11	13	10	13	12	12	11	12	13	11	10	10	9	16	12	10	9	7	9	12	9	7	11	8	9	6	9	10	10	11	14	13	11	13	10	13	12	12	11	12	13	11
XP_020951826.1;XP_005653461.1;XP_003127902.1	XP_020951826.1;XP_005653461.1;XP_003127902.1	4	4	4	3	4	4	3	3	4	3	3	3	4	3	4	4	4	3	3	3	4	4	4	4	4	4	3	4	3	3	4	3	4	4	3	3	4	4	3	3	4	3	3	3	4	3	4	4
NP_999062.1	NP_999062.1	18	18	18	1	10	13	12	15	8	13	12	13	6	14	13	9	11	15	9	14	6	11	7	11	9	12	9	12	9	13	7	10	6	12	8	13	10	13	12	15	8	13	12	13	6	14	13	9
XP_020942852.1;XP_020942851.1	XP_020942852.1;XP_020942851.1	31	31	31	2	16	17	15	20	17	13	16	14	14	15	13	16	17	19	17	15	19	16	15	13	16	13	14	12	15	17	14	16	15	12	13	11	16	17	15	20	17	13	16	14	14	15	13	16
XP_005671393.1;XP_001927564.2;REV__XP_020938188.1;REV__XP_020938187.1;REV__XP_020938186.1;REV__XP_013847535.1;REV__XP_013847532.1;REV__XP_003124284.2	XP_005671393.1;XP_001927564.2	31	31	31	8	22	23	22	21	24	20	22	21	27	23	24	20	21	22	24	17	18	12	16	14	19	10	15	10	20	12	12	10	16	10	12	8	22	23	22	21	24	20	22	21	27	23	24	20
XP_020952569.1;XP_020952568.1;XP_020952570.1	XP_020952569.1;XP_020952568.1;XP_020952570.1	27	27	26	3	19	11	12	16	18	13	17	15	22	14	10	13	14	13	15	12	9	12	11	12	11	15	11	13	10	16	12	14	10	14	12	10	19	11	12	16	18	13	17	15	22	14	10	13
NP_001182709.1;XP_020922766.1;XP_020922713.1;XP_020922676.1	NP_001182709.1;XP_020922766.1;XP_020922713.1;XP_020922676.1	13	13	13	4	8	10	9	9	7	11	8	11	8	10	9	11	10	11	9	11	6	10	6	9	10	7	8	8	7	8	5	9	7	9	6	11	8	10	9	9	7	11	8	11	8	10	9	11
XP_005666076.1	XP_005666076.1	37	37	37	1	23	14	22	14	24	17	23	12	26	14	24	14	18	11	16	12	7	25	5	18	10	21	5	25	5	28	6	23	3	23	7	23	23	14	22	14	24	17	23	12	26	14	24	14
XP_020953292.1;XP_020953291.1;XP_020953290.1;XP_013854502.1;XP_020953293.1;XP_020953297.1;XP_020953296.1;XP_020953295.1;XP_020953294.1	XP_020953292.1;XP_020953291.1;XP_020953290.1;XP_013854502.1;XP_020953293.1;XP_020953297.1;XP_020953296.1;XP_020953295.1;XP_020953294.1	24	24	24	9	10	12	13	13	11	10	11	11	11	13	10	12	12	11	11	10	11	15	12	17	12	15	11	17	11	19	12	17	14	16	11	16	10	12	13	13	11	10	11	11	11	13	10	12
NP_001357766.1;XP_020943396.1;XP_020943345.1;XP_020943300.1;XP_020943558.1;XP_020943497.1;XP_020943450.1;NP_001191110.1;NP_001191124.2	NP_001357766.1;XP_020943396.1;XP_020943345.1;XP_020943300.1;XP_020943558.1;XP_020943497.1;XP_020943450.1;NP_001191110.1	31	31	31	9	15	17	15	16	14	18	16	15	17	17	18	16	15	20	19	14	14	9	14	10	12	6	14	9	12	10	6	4	7	8	8	8	15	17	15	16	14	18	16	15	17	17	18	16
XP_020939442.1	XP_020939442.1	18	18	18	1	14	14	14	11	14	11	10	11	15	13	10	8	11	12	12	7	10	11	10	9	9	8	10	10	11	8	10	9	11	11	12	10	14	14	14	11	14	11	10	11	15	13	10	8
XP_020923404.1	XP_020923404.1	11	11	11	1	9	7	6	8	7	7	5	8	7	7	8	7	7	8	7	6	6	7	6	5	7	5	7	7	6	7	6	6	6	6	5	6	9	7	6	8	7	7	5	8	7	7	8	7
XP_003126145.1	XP_003126145.1	9	9	9	1	6	6	5	6	6	6	6	6	7	7	7	6	6	7	6	4	5	6	6	7	7	4	7	4	7	5	4	5	5	4	5	5	6	6	5	6	6	6	6	6	7	7	7	6
XP_020922136.1	XP_020922136.1	12	9	9	1	10	9	10	7	9	8	9	8	10	8	9	9	10	9	9	7	10	10	8	10	9	9	10	9	11	9	9	9	9	8	9	10	7	7	7	5	7	6	7	6	7	6	7	7
XP_005666204.1	XP_005666204.1	7	7	7	1	5	4	6	5	5	4	5	5	5	6	4	6	5	4	5	5	5	6	5	4	5	6	5	6	5	4	5	4	4	6	6	6	5	4	6	5	5	4	5	5	5	6	4	6
XP_003484266.1	XP_003484266.1	13	13	13	1	11	11	10	11	11	10	10	12	9	10	10	10	9	12	10	12	6	11	8	11	9	10	10	9	8	11	6	8	6	9	8	11	11	11	10	11	11	10	10	12	9	10	10	10
XP_020930866.1;XP_020935019.1;XP_020935018.1;XP_020935017.1;XP_020935016.1;XP_020935015.1;XP_020935013.1;XP_013841250.2;XP_020935014.1;XP_020935012.1;XP_020935011.1	XP_020930866.1	43	43	41	11	22	19	22	24	20	20	32	25	15	23	25	22	22	25	30	21	14	20	15	22	18	22	14	19	18	22	12	18	19	21	15	23	22	19	22	24	20	20	32	25	15	23	25	22
XP_020924904.1;XP_020924913.1	XP_020924904.1;XP_020924913.1	29	29	29	2	18	14	19	14	16	17	18	19	16	14	19	12	22	20	19	15	18	14	14	12	19	16	16	13	17	13	18	15	14	13	17	14	18	14	19	14	16	17	18	19	16	14	19	12
XP_020926897.1;XP_020926898.1;XP_005670074.1;XP_003132601.1;XP_020926901.1;XP_020926899.1;XP_003358742.1;XP_020926902.1	XP_020926897.1;XP_020926898.1;XP_005670074.1;XP_003132601.1;XP_020926901.1;XP_020926899.1;XP_003358742.1;XP_020926902.1	26	26	24	8	21	19	18	19	19	19	18	22	17	17	17	20	21	20	15	19	14	10	11	9	14	8	13	10	13	16	10	12	12	11	14	12	21	19	18	19	19	19	18	22	17	17	17	20
XP_020931904.1;XP_020931905.1;XP_003133167.1	XP_020931904.1;XP_020931905.1	3	3	3	3	3	3	3	3	3	3	3	3	3	3	3	3	3	3	3	3	3	3	3	3	3	3	3	3	3	3	3	3	2	3	3	3	3	3	3	3	3	3	3	3	3	3	3	3
XP_001925115.3	XP_001925115.3	24	24	24	1	17	19	15	15	18	16	13	15	16	18	14	17	17	17	15	15	16	14	13	10	15	12	11	11	14	13	14	11	14	10	12	9	17	19	15	15	18	16	13	15	16	18	14	17
XP_003480758.1;XP_020940942.1;XP_020940941.1;XP_013849881.2;XP_020940940.1;XP_013849880.1;XP_020940945.1;XP_020940939.1;XP_020940938.1;XP_013849879.1;XP_020940944.1;XP_020940943.1	XP_003480758.1;XP_020940942.1;XP_020940941.1;XP_013849881.2;XP_020940940.1;XP_013849880.1;XP_020940945.1;XP_020940939.1;XP_020940938.1;XP_013849879.1;XP_020940944.1;XP_020940943.1	7	7	7	12	6	3	5	5	5	6	6	6	5	5	6	6	6	5	6	4	7	6	7	5	7	6	6	5	6	5	6	6	6	7	6	5	6	3	5	5	5	6	6	6	5	5	6	6
XP_001928782.2	XP_001928782.2	17	17	17	1	13	14	13	15	14	14	14	11	13	14	13	13	13	13	12	13	10	10	10	9	11	8	11	8	9	11	9	7	11	8	8	9	13	14	13	15	14	14	14	11	13	14	13	13
XP_020949365.1;XP_020949364.1	XP_020949365.1;XP_020949364.1	7	7	7	2	7	7	6	6	7	6	6	7	7	7	7	7	7	6	6	7	5	6	6	5	6	6	4	4	5	6	3	5	6	5	5	5	7	7	6	6	7	6	6	7	7	7	7	7
XP_020919475.1;XP_013833352.2	XP_020919475.1;XP_013833352.2	51	51	51	2	36	27	29	23	34	23	29	19	29	21	31	17	28	26	32	20	23	20	17	19	18	19	13	14	20	22	17	19	25	19	19	19	36	27	29	23	34	23	29	19	29	21	31	17
NP_001127829.1	NP_001127829.1	7	7	7	1	5	5	4	5	5	6	5	5	5	5	4	5	5	6	5	6	4	5	6	5	5	6	5	5	5	5	4	5	5	4	5	5	5	5	4	5	5	6	5	5	5	5	4	5
NP_001335683.1;XP_020937607.1;XP_020937608.1;XP_020937609.1	NP_001335683.1;XP_020937607.1;XP_020937608.1;XP_020937609.1	16	16	6	4	13	10	14	11	14	13	13	10	12	11	14	11	14	11	11	12	10	10	12	9	13	8	9	10	11	9	12	12	13	10	10	9	13	10	14	11	14	13	13	10	12	11	14	11
XP_013841614.1;XP_020935845.1;XP_013841613.1;XP_020935844.1;XP_020935843.1;XP_013841612.1;XP_020935841.1;XP_020935840.1;XP_020935839.1;XP_005673709.1;XP_013841611.1;XP_013841610.1;XP_013841609.1;XP_013841608.1;XP_013841607.1;XP_013841606.1	XP_013841614.1;XP_020935845.1;XP_013841613.1;XP_020935844.1;XP_020935843.1;XP_013841612.1;XP_020935841.1;XP_020935840.1;XP_020935839.1;XP_005673709.1;XP_013841611.1;XP_013841610.1;XP_013841609.1;XP_013841608.1;XP_013841607.1;XP_013841606.1	63	63	63	16	29	33	36	26	31	22	34	25	25	29	27	24	27	28	30	21	26	21	22	18	31	24	26	26	25	28	19	19	27	15	22	13	29	33	36	26	31	22	34	25	25	29	27	24
XP_020951642.1	XP_020951642.1	120	119	119	1	33	33	48	80	34	55	55	82	43	40	47	90	53	49	50	89	15	4	13	6	19	3	8	3	16	7	4	3	14	7	7	3	32	32	47	79	33	54	54	81	42	39	46	89
NP_001136140.1	NP_001136140.1	21	21	21	1	16	16	16	15	15	15	16	11	16	15	14	12	15	16	15	11	12	15	13	12	12	13	12	12	13	13	13	13	14	12	10	13	16	16	16	15	15	15	16	11	16	15	14	12
XP_020934645.1;XP_020955569.1;XP_005673368.1;XP_005673367.1;XP_003360239.3	XP_020934645.1;XP_020955569.1;XP_005673368.1;XP_005673367.1;XP_003360239.3	8	7	6	5	8	7	8	8	8	7	7	7	8	7	8	8	8	7	7	7	7	4	7	6	7	5	7	6	8	5	5	5	5	6	6	7	7	6	7	7	7	6	6	6	7	6	7	7
XP_005661108.1	XP_005661108.1	22	22	22	1	13	13	15	11	13	11	14	14	13	13	14	10	15	13	14	14	15	14	17	11	16	13	16	12	16	15	17	12	17	11	15	10	13	13	15	11	13	11	14	14	13	13	14	10
NP_001239161.1	NP_001239161.1	19	19	19	1	14	7	15	12	14	12	15	12	16	12	16	10	14	10	15	6	8	11	10	11	10	9	9	10	11	10	6	11	8	11	9	11	14	7	15	12	14	12	15	12	16	12	16	10
NP_001231278.1;XP_013846521.2	NP_001231278.1;XP_013846521.2	7	7	2	2	5	5	5	5	4	4	6	5	4	5	6	5	5	5	4	5	5	5	4	4	4	5	6	4	5	5	5	4	5	4	5	4	5	5	5	5	4	4	6	5	4	5	6	5
XP_020920868.1;XP_020920867.1;XP_020920870.1;XP_020920869.1;XP_020920871.1;XP_020920873.1;XP_020920872.1	XP_020920868.1;XP_020920867.1;XP_020920870.1;XP_020920869.1	22	22	5	7	15	14	15	16	13	17	17	17	17	16	17	18	15	17	12	15	2	9	2	3	8	12	4	8	4	11	2	5	3	9	3	3	15	14	15	16	13	17	17	17	17	16	17	18
NP_001026964.1	NP_001026964.1	14	14	14	1	10	7	9	11	8	10	10	11	9	6	9	10	9	9	9	11	4	7	5	6	6	7	6	4	5	7	6	8	7	7	5	4	10	7	9	11	8	10	10	11	9	6	9	10
NP_001192023.1	NP_001192023.1	11	11	6	1	5	7	4	7	7	4	5	7	5	7	5	7	7	7	6	5	5	6	7	6	5	6	7	7	6	6	8	7	7	5	7	8	5	7	4	7	7	4	5	7	5	7	5	7
NP_001177159.1;XP_020920811.1;XP_020920810.1;XP_020920808.1	NP_001177159.1;XP_020920811.1;XP_020920810.1;XP_020920808.1	16	16	13	4	14	12	13	13	12	13	14	13	12	10	11	11	13	12	14	12	10	12	12	11	10	11	10	12	11	12	12	10	9	10	13	9	14	12	13	13	12	13	14	13	12	10	11	11
NP_001231183.1	NP_001231183.1	9	9	6	1	7	7	5	7	7	6	6	7	6	7	7	7	6	7	6	6	7	8	6	8	7	9	7	8	7	9	8	7	5	6	5	7	7	7	5	7	7	6	6	7	6	7	7	7
XP_020955529.1	XP_020955529.1	15	15	15	1	12	11	9	11	10	9	11	11	12	11	11	9	12	11	11	12	12	9	14	14	11	12	11	12	8	12	11	9	10	12	13	10	12	11	9	11	10	9	11	11	12	11	11	9
NP_999296.1	NP_999296.1	16	16	16	1	10	13	8	9	7	12	8	13	11	13	10	7	8	11	8	8	9	9	10	9	9	8	8	7	8	8	9	9	8	8	8	7	10	13	8	9	7	12	8	13	11	13	10	7
NP_001093663.1	NP_001093663.1	26	22	22	1	24	20	20	21	20	22	18	20	21	18	24	18	21	17	20	19	17	13	16	14	17	12	15	14	17	15	14	11	15	14	13	13	20	16	16	17	16	18	14	16	18	14	20	15
XP_020957352.1;XP_020957354.1;XP_020957353.1	XP_020957352.1;XP_020957354.1;XP_020957353.1	23	22	22	3	17	12	15	13	19	11	14	13	19	13	13	13	15	12	12	12	13	10	18	10	14	12	17	11	14	11	13	12	17	12	14	9	16	12	14	13	18	11	14	13	18	13	13	13
XP_020935759.1;XP_013849443.2;XP_013849442.2;XP_005660644.3;XP_020935771.1;XP_013849444.2	XP_020935759.1;XP_013849443.2;XP_013849442.2;XP_005660644.3;XP_020935771.1;XP_013849444.2	17	15	6	6	12	13	14	11	13	11	13	12	14	11	13	13	13	12	12	13	10	11	10	10	13	10	10	9	11	10	11	10	11	10	8	8	10	11	12	9	11	9	11	10	12	9	11	11
XP_005653330.2	XP_005653330.2	18	18	18	1	12	14	8	12	12	15	13	14	12	13	12	11	15	12	13	14	11	15	10	12	12	12	10	12	8	15	11	14	10	13	10	13	12	14	8	12	12	15	13	14	12	13	12	11
NP_001072141.1;XP_005661779.2;XP_013841249.1;XP_003134909.1	NP_001072141.1;XP_005661779.2	4	4	3	4	3	3	3	3	3	3	3	3	3	3	3	3	3	3	3	3	3	2	4	4	3	4	2	3	3	4	3	4	4	4	3	2	3	3	3	3	3	3	3	3	3	3	3	3
XP_020930266.1;XP_005672090.1;XP_005672089.1;NP_001231941.1	XP_020930266.1;XP_005672090.1;XP_005672089.1;NP_001231941.1	19	19	19	4	6	9	6	7	3	7	8	9	7	8	6	6	9	5	5	9	12	12	17	12	9	10	14	14	12	13	11	12	7	9	11	14	6	9	6	7	3	7	8	9	7	8	6	6
XP_003130369.3;XP_013845074.1;XP_013845073.1	XP_003130369.3;XP_013845074.1;XP_013845073.1	17	17	17	3	15	13	14	14	15	11	16	13	15	13	14	13	15	15	13	14	11	11	9	10	14	8	12	10	14	12	10	7	11	7	9	9	15	13	14	14	15	11	16	13	15	13	14	13
XP_020930322.1;XP_020930321.1;XP_020930318.1;XP_020930319.1;XP_020930317.1;XP_020930316.1;XP_020930323.1;XP_020930315.1;XP_020930314.1;NP_998934.1	XP_020930322.1;XP_020930321.1;XP_020930318.1;XP_020930319.1;XP_020930317.1;XP_020930316.1;XP_020930323.1;XP_020930315.1;XP_020930314.1;NP_998934.1	28	28	28	10	22	20	21	18	23	19	20	19	21	20	20	20	21	20	21	20	16	13	14	14	16	16	17	15	14	17	14	16	15	16	15	17	22	20	21	18	23	19	20	19	21	20	20	20
XP_020924979.1	XP_020924979.1	13	13	13	1	10	10	9	9	11	9	8	11	11	13	9	10	9	10	10	10	10	10	10	10	11	10	9	8	10	11	8	8	8	11	9	10	10	10	9	9	11	9	8	11	11	13	9	10
XP_020920725.1	XP_020920725.1	30	26	26	1	22	21	21	14	21	17	23	14	20	15	23	11	18	17	19	16	15	18	18	16	17	17	18	18	17	21	16	17	19	18	14	21	18	18	17	11	17	14	19	11	16	11	20	9
XP_020917931.1	XP_020917931.1	10	10	10	1	9	9	9	9	9	9	9	9	9	9	9	9	9	9	9	9	9	8	9	8	8	7	9	8	9	9	8	7	8	6	8	8	9	9	9	9	9	9	9	9	9	9	9	9
NP_001177161.2	NP_001177161.2	15	15	15	1	10	11	11	11	10	10	9	10	9	9	8	12	9	11	8	12	5	13	7	11	7	12	9	12	9	12	7	11	5	11	7	11	10	11	11	11	10	10	9	10	9	9	8	12
YP_004021577.1;YP_002600779.1;NP_008636.1;YP_009509156.1	YP_004021577.1;YP_002600779.1;NP_008636.1;YP_009509156.1	4	4	4	4	1	1	1	1	1	1	1	1	1	1	1	2	1	1	1	1	3	4	4	3	3	3	3	3	3	3	3	3	3	3	3	2	1	1	1	1	1	1	1	1	1	1	1	2
XP_013845457.1;XP_005657075.1;XP_005657074.1;NP_999415.1	XP_013845457.1;XP_005657075.1;XP_005657074.1;NP_999415.1	18	18	18	4	9	12	8	13	13	14	9	11	10	13	10	11	10	12	10	9	8	9	9	8	9	7	7	9	9	9	10	10	10	9	9	10	9	12	8	13	13	14	9	11	10	13	10	11
XP_003131380.1	XP_003131380.1	38	37	37	1	32	22	31	26	27	20	29	19	28	19	28	21	29	22	25	18	21	19	17	15	23	18	18	14	22	16	19	14	21	16	15	16	31	21	30	25	26	19	28	18	27	18	27	20
CON__P01966;XP_020942626.1;XP_020942625.1;XP_003481141.1;XP_003481130.1	CON__P01966	8	8	8	5	3	7	6	4	2	8	8	7	4	8	7	6	2	8	7	5	7	7	7	7	6	7	6	8	7	7	8	7	6	7	6	8	3	7	6	4	2	8	8	7	4	8	7	6
XP_005669619.1;NP_999115.1	XP_005669619.1;NP_999115.1	4	4	4	2	3	2	3	2	2	2	2	2	2	2	2	3	3	2	2	2	2	1	2	2	1	2	1	2	2	2	2	2	1	2	2	2	3	2	3	2	2	2	2	2	2	2	2	3
XP_003483030.1	XP_003483030.1	11	11	4	1	7	8	7	5	6	6	7	6	8	7	5	7	7	6	6	5	8	4	6	4	6	7	9	3	9	7	6	5	9	5	8	4	7	8	7	5	6	6	7	6	8	7	5	7
XP_003131241.1	XP_003131241.1	18	18	18	1	11	13	11	12	12	12	11	11	12	12	10	13	13	11	12	11	12	14	13	12	13	10	12	13	10	14	9	10	10	10	13	14	11	13	11	12	12	12	11	11	12	12	10	13
NP_001244282.2;NP_001340774.1;NP_001340773.1;NP_001340771.1;NP_001340775.1;NP_001340768.1	NP_001244282.2;NP_001340774.1;NP_001340773.1;NP_001340771.1;NP_001340775.1;NP_001340768.1	12	12	11	6	7	8	2	11	7	12	2	12	6	11	0	12	9	11	0	12	1	5	0	1	1	2	0	1	0	4	0	0	0	4	1	1	7	8	2	11	7	12	2	12	6	11	0	12
CON__Q3SX09;CON__P02070;NP_999612.1;XP_020918037.1;NP_001138313.1	CON__Q3SX09	15	15	15	5	2	10	3	10	4	10	6	10	2	11	5	7	4	11	8	8	9	10	10	8	7	10	7	10	7	7	9	9	8	9	8	9	2	10	3	10	4	10	6	10	2	11	5	7
XP_003122635.3	XP_003122635.3	11	11	11	1	6	6	10	7	8	7	8	5	9	7	5	6	9	7	8	9	9	7	8	7	8	5	7	6	8	7	6	5	7	7	6	7	6	6	10	7	8	7	8	5	9	7	5	6
XP_003359898.2;XP_013838238.2;XP_020932753.1	XP_003359898.2;XP_013838238.2;XP_020932753.1	29	29	2	3	18	17	17	18	19	18	19	14	18	16	15	13	15	15	19	14	17	13	14	9	15	13	13	12	15	13	12	12	13	12	13	12	18	17	17	18	19	18	19	14	18	16	15	13
NP_001231762.1;NP_001230868.1	NP_001231762.1	17	17	17	2	11	11	14	10	9	12	12	11	11	10	11	11	9	10	11	11	10	10	10	9	10	8	8	10	9	12	6	10	9	8	9	10	11	11	14	10	9	12	12	11	11	10	11	11
XP_020920186.1	XP_020920186.1	29	29	29	1	13	16	20	17	16	17	18	16	16	12	17	12	14	13	13	15	14	18	10	19	16	16	12	16	14	20	13	13	11	14	14	17	13	16	20	17	16	17	18	16	16	12	17	12
XP_020939130.1;XP_020939129.1;XP_020939128.1;XP_020939127.1	XP_020939130.1;XP_020939129.1;XP_020939128.1;XP_020939127.1	41	41	41	4	27	19	26	17	25	24	29	26	22	16	26	21	26	18	27	20	20	17	22	19	24	16	22	18	21	18	19	15	22	14	16	16	27	19	26	17	25	24	29	26	22	16	26	21
CON__P62894;NP_001123442.1;XP_013841086.1	CON__P62894;NP_001123442.1	9	9	9	3	8	8	7	8	8	8	8	8	9	8	8	8	8	8	8	8	4	3	5	3	3	1	3	1	6	3	4	2	4	1	1	3	8	8	7	8	8	8	8	8	9	8	8	8
XP_020954119.1;XP_020954118.1;XP_020954117.1	XP_020954119.1;XP_020954118.1;XP_020954117.1	13	12	12	3	7	11	9	10	6	12	11	12	10	11	12	13	7	12	12	11	7	13	10	11	7	10	10	11	8	11	5	10	5	8	8	10	6	10	8	9	5	11	10	11	9	10	11	12
XP_003122046.1	XP_003122046.1	8	8	8	1	4	6	4	6	4	5	2	4	5	4	5	4	3	3	3	4	5	5	5	6	6	6	3	6	5	5	5	5	5	6	5	6	4	6	4	6	4	5	2	4	5	4	5	4
NP_001230525.1;XP_020954218.1;XP_020944530.1;XP_020954216.1	NP_001230525.1	7	7	7	4	6	6	6	6	6	5	6	4	6	5	6	5	5	5	5	6	5	4	4	3	4	3	4	3	5	5	5	4	5	4	4	4	6	6	6	6	6	5	6	4	6	5	6	5
XP_020931922.1;XP_020931923.1;XP_020931924.1	XP_020931922.1;XP_020931923.1;XP_020931924.1	16	16	16	3	8	8	7	9	6	8	11	10	4	9	7	8	9	10	6	10	9	14	9	11	9	9	7	10	7	12	8	9	6	10	8	12	8	8	7	9	6	8	11	10	4	9	7	8
XP_020940092.1;XP_020940091.1;XP_020940090.1;XP_005661527.2	XP_020940092.1;XP_020940091.1;XP_020940090.1;XP_005661527.2	11	11	11	4	8	8	6	8	7	8	7	8	6	8	7	8	5	5	5	9	5	7	6	7	5	5	7	6	5	7	5	5	4	6	6	7	8	8	6	8	7	8	7	8	6	8	7	8
XP_003124018.1	XP_003124018.1	9	9	9	1	9	8	9	7	9	5	8	6	9	7	9	7	9	9	9	7	7	7	8	6	8	4	6	6	7	6	6	5	7	6	6	7	9	8	9	7	9	5	8	6	9	7	9	7
NP_001230424.1	NP_001230424.1	22	22	22	1	9	13	13	14	11	10	12	13	12	10	13	9	9	10	11	12	9	10	9	9	9	13	9	9	11	9	9	10	11	12	11	8	9	13	13	14	11	10	12	13	12	10	13	9
NP_001230149.1	NP_001230149.1	28	28	28	1	20	25	19	21	19	21	20	22	22	24	19	21	20	22	17	23	17	15	17	17	15	16	15	18	16	18	13	12	14	15	14	15	20	25	19	21	19	21	20	22	22	24	19	21
XP_003132744.2	XP_003132744.2	7	7	7	1	4	4	5	6	6	4	5	5	5	5	5	3	5	4	4	4	5	3	4	3	4	3	5	5	5	4	3	3	4	4	4	5	4	4	5	6	6	4	5	5	5	5	5	3
XP_013850523.2	XP_013850523.2	20	20	20	1	9	12	10	13	7	10	13	12	7	9	13	10	12	10	10	9	8	12	12	14	12	13	12	15	12	14	11	13	10	15	9	14	9	12	10	13	7	10	13	12	7	9	13	10
NP_001231072.1;NP_001231071.1	NP_001231072.1;NP_001231071.1	12	12	12	2	6	7	8	8	6	8	7	8	8	8	7	8	8	8	9	6	8	9	5	8	7	9	8	7	7	9	7	9	5	8	7	8	6	7	8	8	6	8	7	8	8	8	7	8
XP_020937850.1;XP_020937849.1;XP_020937848.1;XP_020937847.1;XP_020937846.1;XP_020937845.1;XP_020937843.1;XP_020937842.1;XP_020937841.1;XP_020937840.1;XP_020937839.1;XP_020937838.1;XP_020937837.1;XP_020937836.1;XP_020937835.1;XP_020937834.1;XP_020937832.1;XP_020937831.1;NP_001230628.1	XP_020937850.1;XP_020937849.1;XP_020937848.1;XP_020937847.1;XP_020937846.1;XP_020937845.1;XP_020937843.1;XP_020937842.1;XP_020937841.1;XP_020937840.1;XP_020937839.1;XP_020937838.1;XP_020937837.1;XP_020937836.1;XP_020937835.1;XP_020937834.1;XP_020937832.1;XP_020937831.1;NP_001230628.1	8	8	8	19	7	8	8	7	8	6	8	7	8	6	8	6	7	7	8	6	6	6	6	5	6	5	6	6	6	5	6	6	6	5	5	6	7	8	8	7	8	6	8	7	8	6	8	6
NP_001138374.1	NP_001138374.1	11	11	11	1	9	8	9	9	9	7	9	9	8	9	7	9	9	7	9	8	6	7	8	6	7	10	7	9	8	10	6	6	7	9	7	6	9	8	9	9	9	7	9	9	8	9	7	9
NP_001106907.1	NP_001106907.1	14	14	14	1	11	10	12	12	11	6	12	13	11	8	11	13	11	11	12	11	9	10	10	11	8	8	9	7	10	10	9	9	9	9	6	11	11	10	12	12	11	6	12	13	11	8	11	13
NP_001231402.1	NP_001231402.1	57	57	57	1	39	14	41	15	39	24	39	15	36	17	50	19	32	19	43	12	32	26	24	10	36	24	27	21	29	22	19	11	22	17	21	17	39	14	41	15	39	24	39	15	36	17	50	19
NP_999508.1	NP_999508.1	13	13	13	1	10	11	8	10	11	9	11	9	7	10	10	10	10	8	11	10	8	6	6	6	8	7	7	7	7	10	7	8	6	7	4	7	10	11	8	10	11	9	11	9	7	10	10	10
NP_001230754.1	NP_001230754.1	3	3	3	1	3	3	3	3	3	3	3	3	3	3	3	3	3	3	3	3	3	2	3	2	3	2	3	3	3	3	2	2	3	2	2	3	3	3	3	3	3	3	3	3	3	3	3	3
XP_005664212.1	XP_005664212.1	19	19	17	1	12	13	13	12	14	13	13	12	14	15	14	12	13	13	11	12	12	13	12	12	13	11	10	11	12	13	12	11	13	9	12	11	12	13	13	12	14	13	13	12	14	15	14	12
XP_020951123.1	XP_020951123.1	70	70	70	1	28	33	19	23	26	32	22	35	18	36	26	29	22	34	27	26	33	27	30	22	30	26	30	24	32	23	23	18	28	28	24	18	28	33	19	23	26	32	22	35	18	36	26	29
XP_020953198.1	XP_020953198.1	18	18	18	1	14	8	11	9	13	11	12	7	12	8	13	7	10	8	11	10	7	9	8	7	8	8	8	7	8	10	7	9	9	8	7	8	14	8	11	9	13	11	12	7	12	8	13	7
XP_020938823.1;XP_020938824.1	XP_020938823.1;XP_020938824.1	15	15	15	2	9	10	8	9	10	9	8	8	10	9	9	8	9	11	8	9	11	11	11	10	8	9	11	9	12	12	11	7	9	11	7	13	9	10	8	9	10	9	8	8	10	9	9	8
XP_020925797.1;XP_020925796.1;XP_020925795.1;XP_020918220.1;XP_020918219.1;XP_020918218.1;XP_020918217.1;XP_013834631.2;XP_013834629.2;XP_013834628.2;XP_013834627.2;XP_005667221.2	XP_020925797.1;XP_020925796.1;XP_020925795.1	27	27	19	12	14	14	16	16	19	20	19	17	20	16	16	15	18	16	17	16	14	14	18	10	15	11	13	8	12	15	13	12	16	14	12	12	14	14	16	16	19	20	19	17	20	16	16	15
CON__P34955	CON__P34955	18	18	17	1	3	14	8	9	7	13	15	14	5	13	15	12	7	13	10	11	9	8	12	7	10	12	11	5	6	11	11	6	9	10	13	6	3	14	8	9	7	13	15	14	5	13	15	12
XP_020928802.1;XP_020928801.1;XP_020928800.1;XP_020928799.1;XP_020928795.1;XP_020928794.1;XP_020928803.1;XP_020928798.1;XP_020928797.1;XP_020928796.1	XP_020928802.1;XP_020928801.1;XP_020928800.1;XP_020928799.1;XP_020928795.1;XP_020928794.1;XP_020928803.1;XP_020928798.1;XP_020928797.1;XP_020928796.1	15	15	15	10	9	12	7	11	7	8	10	11	8	11	10	10	9	11	11	10	11	11	11	11	5	10	8	9	8	12	8	10	10	8	7	11	9	12	7	11	7	8	10	11	8	11	10	10
NP_999499.1	NP_999499.1	5	5	5	1	5	5	5	5	4	5	4	5	4	5	5	5	4	4	5	5	4	3	4	3	4	4	4	4	5	4	4	2	4	4	4	4	5	5	5	5	4	5	4	5	4	5	5	5
XP_003126917.1;XP_003126920.1;XP_005653299.1	XP_003126917.1;XP_003126920.1;XP_005653299.1	24	24	23	3	16	11	18	14	15	11	16	15	17	11	15	13	17	13	16	13	12	10	11	9	14	8	14	11	13	10	8	9	13	12	12	11	16	11	18	14	15	11	16	15	17	11	15	13
NP_001231384.1	NP_001231384.1	8	8	8	1	8	6	7	7	6	7	6	6	7	7	6	7	7	5	7	7	6	7	7	4	6	3	4	4	5	7	6	6	6	4	3	5	8	6	7	7	6	7	6	6	7	7	6	7
XP_003123686.3	XP_003123686.3	33	33	26	1	6	6	4	6	5	6	6	6	7	6	5	3	4	6	5	6	9	26	9	20	11	24	13	21	10	26	8	20	6	26	8	21	6	6	4	6	5	6	6	6	7	6	5	3
XP_003123385.1;XP_020939373.1	XP_003123385.1;XP_020939373.1	18	18	18	2	12	14	14	13	13	16	15	18	14	16	15	13	12	12	13	15	12	12	14	9	9	9	12	10	11	12	9	8	10	9	12	8	12	14	14	13	13	16	15	18	14	16	15	13
XP_020950929.1;XP_003358329.1;XP_005653217.1	XP_020950929.1;XP_003358329.1	8	8	8	3	6	5	5	6	5	5	5	5	5	7	5	5	5	5	5	5	4	5	5	4	4	4	4	4	4	5	4	4	4	3	4	5	6	5	5	6	5	5	5	5	5	7	5	5
XP_020957268.1	XP_020957268.1	35	31	31	1	18	25	24	22	15	22	23	23	17	25	27	22	18	25	27	25	16	25	22	24	18	19	16	19	22	22	21	20	16	18	19	19	14	21	20	18	11	18	19	19	13	21	23	18
XP_020958330.1;XP_020958325.1	XP_020958330.1;XP_020958325.1	6	6	6	2	5	5	3	6	4	5	4	5	5	5	4	4	5	5	4	5	6	5	4	5	5	4	6	5	4	4	5	5	4	5	5	4	5	5	3	6	4	5	4	5	5	5	4	4
XP_020921872.1;XP_005656989.1;NP_999191.1;XP_020941597.1;XP_020941596.1;XP_020941594.1;XP_020941593.1;XP_020941592.1;XP_020941591.1	XP_020921872.1;XP_005656989.1;NP_999191.1	19	19	19	9	15	12	13	16	17	15	12	15	14	9	11	15	13	15	11	18	10	11	11	9	11	9	11	9	11	11	8	6	10	11	10	8	15	12	13	16	17	15	12	15	14	9	11	15
XP_020938562.1	XP_020938562.1	5	5	5	1	2	2	2	3	2	2	3	3	3	4	4	4	2	3	3	3	3	2	4	4	3	2	4	3	3	3	3	2	2	2	3	2	2	2	2	3	2	2	3	3	3	4	4	4
XP_020952596.1;NP_999102.2	XP_020952596.1;NP_999102.2	3	3	3	2	3	3	3	3	3	3	3	3	3	3	3	3	3	3	3	3	3	3	3	3	3	2	3	3	3	3	2	2	2	2	3	2	3	3	3	3	3	3	3	3	3	3	3	3
XP_020941920.1;XP_020941919.1	XP_020941920.1;XP_020941919.1	29	29	29	2	17	14	17	14	15	16	16	17	19	15	13	12	16	14	14	15	16	18	16	10	14	16	15	15	18	19	15	11	18	14	16	13	17	14	17	14	15	16	16	17	19	15	13	12
XP_003127676.1;XP_013840041.1;XP_001925420.4	XP_003127676.1	13	13	13	3	10	10	10	11	9	9	9	10	9	8	9	10	8	10	10	10	9	8	11	9	8	9	11	9	8	11	7	8	7	8	9	9	10	10	10	11	9	9	9	10	9	8	9	10
XP_003126970.2	XP_003126970.2	7	7	7	1	6	6	7	7	6	5	6	6	5	7	6	7	7	7	6	7	4	6	5	5	4	3	5	4	5	5	6	3	5	4	4	6	6	6	7	7	6	5	6	6	5	7	6	7
XP_005673920.1;XP_005662165.1;XP_003122846.1	XP_005673920.1;XP_005662165.1;XP_003122846.1	1	1	1	3	1	1	1	1	1	1	1	1	1	1	1	1	1	1	1	1	1	1	1	1	1	1	1	1	1	1	1	1	1	1	1	1	1	1	1	1	1	1	1	1	1	1	1	1
XP_020921928.1;XP_020921929.1;XP_020921930.1	XP_020921928.1;XP_020921929.1;XP_020921930.1	87	45	19	3	17	27	9	76	17	45	6	66	15	35	4	71	23	31	2	68	4	9	4	3	6	7	4	4	4	13	3	3	4	14	4	10	2	7	2	40	3	14	2	30	1	11	2	36
XP_003123029.2	XP_003123029.2	23	23	23	1	13	12	10	10	10	8	9	9	15	10	7	8	12	9	9	7	15	13	13	13	11	11	13	12	12	12	13	11	12	10	14	15	13	12	10	10	10	8	9	9	15	10	7	8
XP_020921548.1;XP_020921547.1;XP_020921546.1;XP_020921545.1;XP_020921543.1;XP_020921544.1;XP_020921541.1	XP_020921548.1;XP_020921547.1;XP_020921546.1;XP_020921545.1;XP_020921543.1;XP_020921544.1;XP_020921541.1	44	44	44	7	20	17	24	24	20	23	18	23	24	24	23	28	26	25	20	20	22	20	21	13	25	15	21	14	25	24	19	11	23	19	17	13	20	17	24	24	20	23	18	23	24	24	23	28
XP_020946892.1	XP_020946892.1	35	35	35	1	28	16	29	25	30	19	27	26	23	17	34	27	19	23	30	26	1	2	0	1	9	0	1	0	0	0	0	0	4	1	2	1	28	16	29	25	30	19	27	26	23	17	34	27
XP_020937678.1;XP_020938705.1	XP_020937678.1	27	27	27	2	12	12	13	14	9	13	12	17	14	15	14	11	15	14	17	11	15	21	14	14	17	21	13	16	13	17	13	18	15	18	12	19	12	12	13	14	9	13	12	17	14	15	14	11
XP_001928080.1;XP_005671576.1	XP_001928080.1;XP_005671576.1	12	12	12	2	12	8	10	11	12	8	10	8	11	9	10	8	12	9	11	7	11	7	12	7	11	6	10	8	10	7	10	6	10	7	9	9	12	8	10	11	12	8	10	8	11	9	10	8
XP_020932809.1;XP_020932810.1;XP_020932811.1;XP_020932812.1;NP_001165455.1;NP_999477.2;NP_001165454.1;NP_001165456.1;XP_020932822.1;XP_020932823.1;XP_020932814.1;XP_020932815.1;XP_020932816.1;XP_020932817.1;XP_020932819.1;XP_020932820.1;XP_020932821.1;XP_020932813.1	XP_020932809.1;XP_020932810.1;XP_020932811.1;XP_020932812.1;NP_001165455.1;NP_999477.2;NP_001165454.1;NP_001165456.1;XP_020932822.1;XP_020932823.1;XP_020932814.1;XP_020932815.1;XP_020932816.1;XP_020932817.1;XP_020932819.1;XP_020932820.1;XP_020932821.1;XP_020932813.1	16	15	13	18	11	9	10	9	9	10	9	10	10	8	9	9	10	8	10	10	12	14	9	14	10	12	11	13	9	14	11	12	11	14	11	11	10	8	9	8	8	9	8	9	9	7	8	8
XP_005657451.1;XP_005657450.1;NP_001026956.1	XP_005657451.1;XP_005657450.1;NP_001026956.1	13	13	10	3	8	9	8	9	7	8	9	7	9	9	8	7	8	7	5	8	7	7	7	6	7	6	7	7	7	6	4	6	6	4	5	6	8	9	8	9	7	8	9	7	9	9	8	7
XP_020947869.1;XP_020947868.1;XP_020947867.1	XP_020947869.1;XP_020947868.1;XP_020947867.1	11	11	11	3	9	9	7	8	11	10	10	10	7	8	9	10	8	9	9	9	7	8	8	6	7	4	7	5	7	9	5	5	5	5	5	4	9	9	7	8	11	10	10	10	7	8	9	10
NP_001295175.1;XP_020958175.1;XP_020919118.1;XP_013845050.1;XP_020919120.1;XP_020919119.1;XP_005656751.1;XP_020919117.1;XP_020919116.1;XP_020919115.1;XP_020919113.1;XP_020919114.1;XP_020919124.1;XP_020919123.1;XP_020919122.1;XP_020919121.1;XP_003133505.3;XP_013839694.2;XP_020919126.1;XP_020919125.1;XP_020919127.1	NP_001295175.1	41	41	2	21	2	32	0	18	4	33	1	20	7	33	1	18	4	32	0	18	15	29	12	17	16	23	10	18	17	30	10	12	12	24	9	15	2	32	0	18	4	33	1	20	7	33	1	18
XP_020931560.1	XP_020931560.1	181	181	181	1	6	5	6	76	5	33	6	92	8	26	4	104	6	27	6	127	6	7	7	5	7	4	8	6	8	5	4	6	6	5	5	5	6	5	6	76	5	33	6	92	8	26	4	104
XP_020936412.1;XP_003360570.1	XP_020936412.1;XP_003360570.1	28	20	20	2	15	16	15	15	15	17	13	17	14	17	15	17	13	16	14	17	14	16	11	12	14	12	14	13	14	15	14	14	13	12	12	13	10	11	11	10	9	12	8	11	9	11	9	12
XP_001924848.1	XP_001924848.1	40	40	40	1	27	2	29	7	29	6	32	5	31	2	30	8	29	5	32	7	21	0	17	1	23	1	18	1	23	1	18	0	21	0	18	0	27	2	29	7	29	6	32	5	31	2	30	8
XP_005659582.1	XP_005659582.1	42	5	0	1	33	36	26	34	31	33	25	35	29	36	26	33	27	33	25	34	30	28	29	33	27	24	24	22	31	27	25	23	22	23	27	27	3	4	1	4	2	4	1	3	3	5	1	3
XP_003483500.1	XP_003483500.1	26	26	26	1	20	10	19	12	18	11	17	13	18	10	15	13	19	11	20	13	14	11	16	9	15	9	17	9	16	7	15	11	13	11	10	13	20	10	19	12	18	11	17	13	18	10	15	13
XP_005659433.2;XP_005659432.2;XP_020946625.1;XP_020946621.1;XP_020946618.1;XP_013848205.2;XP_020946635.1	XP_005659433.2;XP_005659432.2;XP_020946625.1;XP_020946621.1;XP_020946618.1;XP_013848205.2;XP_020946635.1	34	34	34	7	17	16	11	18	12	19	15	19	13	15	13	24	16	15	10	19	16	13	16	14	14	15	18	10	18	11	17	13	17	10	13	9	17	16	11	18	12	19	15	19	13	15	13	24
CON__P48668	CON__P48668	40	35	0	1	2	4	3	3	1	2	0	3	4	5	1	3	1	2	4	5	5	9	10	4	7	2	2	6	5	4	5	2	4	2	9	3	1	3	2	2	0	1	0	2	3	4	0	2
XP_020931503.1	XP_020931503.1	35	35	35	1	31	5	30	2	30	5	29	4	26	3	29	7	27	7	27	8	22	1	23	0	24	0	20	1	26	1	17	1	25	1	15	1	31	5	30	2	30	5	29	4	26	3	29	7
XP_020934054.1	XP_020934054.1	22	22	19	1	19	16	14	15	19	12	17	12	20	14	18	10	17	13	15	13	11	6	9	8	10	5	8	6	8	9	9	5	10	9	7	9	19	16	14	15	19	12	17	12	20	14	18	10
NP_999280.1	NP_999280.1	5	5	5	1	5	2	5	3	5	5	5	4	5	3	5	4	4	4	5	5	4	3	4	3	4	2	3	4	4	4	4	2	4	3	3	3	5	2	5	3	5	5	5	4	5	3	5	4
NP_001090965.1	NP_001090965.1	5	5	5	1	3	2	2	3	2	2	2	3	2	3	2	3	2	2	2	3	2	2	2	2	2	3	2	2	1	2	2	3	1	3	2	2	3	2	2	3	2	2	2	3	2	3	2	3
XP_020934146.1;NP_001243707.1	XP_020934146.1	9	9	9	2	6	8	7	8	8	6	6	7	7	6	8	7	5	7	6	6	6	5	5	6	6	3	7	5	6	6	3	3	4	4	4	5	6	8	7	8	8	6	6	7	7	6	8	7
REV__XP_020940739.1	REV__XP_020940739.1	1	1	1	1	1	1	1	1	1	1	0	1	1	1	1	1	1	1	1	1	0	1	0	0	0	0	0	1	1	1	1	0	1	1	0	0	1	1	1	1	1	1	0	1	1	1	1	1
NP_001038000.1	NP_001038000.1	14	14	2	1	10	9	8	6	7	9	7	9	6	7	10	9	7	9	7	9	8	7	7	8	7	7	7	7	7	8	7	7	5	5	7	9	10	9	8	6	7	9	7	9	6	7	10	9
NP_001231315.1;XP_020956018.1	NP_001231315.1;XP_020956018.1	19	19	19	2	13	13	12	13	12	13	13	11	13	11	10	13	11	10	12	13	12	12	11	11	11	8	10	8	12	9	5	7	11	9	9	10	13	13	12	13	12	13	13	11	13	11	10	13
XP_013833974.2;XP_020956640.1;XP_020956638.1;XP_020956637.1;XP_020956636.1;XP_020956635.1;XP_020956641.1	XP_013833974.2;XP_020956640.1;XP_020956638.1;XP_020956637.1;XP_020956636.1;XP_020956635.1;XP_020956641.1	2	2	1	7	1	1	1	1	1	1	1	1	1	1	1	1	1	1	1	1	1	1	1	2	1	0	2	1	1	1	1	2	0	1	0	1	1	1	1	1	1	1	1	1	1	1	1	1
XP_005661445.1;XP_005661444.1;NP_001231435.1	XP_005661445.1;XP_005661444.1;NP_001231435.1	8	8	8	3	6	7	6	6	5	6	6	6	6	5	6	6	7	5	6	6	5	5	5	5	5	5	5	5	5	5	5	5	6	4	5	5	6	7	6	6	5	6	6	6	6	5	6	6
XP_003124081.1;XP_020940550.1;XP_013850697.1;XP_013850696.1;XP_003124096.1	XP_003124081.1;XP_020940550.1	27	27	27	5	21	19	21	17	19	22	20	18	19	14	17	17	17	17	18	17	17	15	16	15	17	15	16	14	11	16	13	8	13	11	12	15	21	19	21	17	19	22	20	18	19	14	17	17
NP_001098774.1;XP_020955925.1;XP_013844865.1;XP_005656621.1;XP_013844866.1	NP_001098774.1;XP_020955925.1;XP_013844865.1;XP_005656621.1;XP_013844866.1	21	21	21	5	14	15	15	14	18	16	15	15	13	16	13	15	15	16	14	14	11	13	13	13	13	12	13	11	13	14	13	13	14	11	14	11	14	15	15	14	18	16	15	15	13	16	13	15
XP_005671466.1;XP_005671465.1	XP_005671466.1;XP_005671465.1	11	11	1	2	10	7	9	6	7	7	5	7	9	6	7	8	9	7	6	5	6	5	5	2	5	6	7	5	7	4	8	6	5	5	6	6	10	7	9	6	7	7	5	7	9	6	7	8
XP_013837609.2;XP_020925364.1;XP_020925363.1	XP_013837609.2;XP_020925364.1;XP_020925363.1	30	30	30	3	20	15	22	13	19	14	17	11	20	11	22	11	15	8	16	13	13	10	14	11	12	10	13	11	11	9	11	8	17	12	12	8	20	15	22	13	19	14	17	11	20	11	22	11
XP_003121581.3	XP_003121581.3	13	13	13	1	10	12	9	11	10	11	11	9	10	11	8	9	11	10	7	10	9	9	8	9	8	6	8	7	8	11	5	6	8	7	6	6	10	12	9	11	10	11	11	9	10	11	8	9
XP_020953078.1	XP_020953078.1	9	9	9	1	7	9	6	8	7	8	7	9	9	9	7	8	8	8	7	9	7	7	7	6	6	5	7	7	7	8	7	6	6	6	7	6	7	9	6	8	7	8	7	9	9	9	7	8
XP_013848274.2;XP_020948019.1;XP_013848273.2;XP_020948033.1;XP_020948029.1;XP_020948028.1	XP_013848274.2;XP_020948019.1;XP_013848273.2;XP_020948033.1;XP_020948029.1;XP_020948028.1	73	73	73	6	35	0	6	34	26	1	1	28	48	2	4	24	13	0	1	32	13	42	14	23	21	38	15	27	17	25	12	7	10	22	23	2	35	0	6	34	26	1	1	28	48	2	4	24
NP_999540.1;XP_020935182.1;XP_020935183.1;XP_020935184.1;XP_020935185.1;XP_020935181.1;XP_020935180.1;XP_013846457.1;XP_005657972.1;XP_020935179.1;XP_020935178.1;XP_013846455.1;XP_005657973.1;XP_005657971.1;XP_013846458.1;XP_020935187.1;XP_020935188.1	NP_999540.1;XP_020935182.1;XP_020935183.1;XP_020935184.1;XP_020935185.1;XP_020935181.1;XP_020935180.1;XP_013846457.1;XP_005657972.1;XP_020935179.1;XP_020935178.1;XP_013846455.1;XP_005657973.1;XP_005657971.1;XP_013846458.1;XP_020935187.1;XP_020935188.1	14	14	14	17	7	13	6	11	9	13	6	13	7	11	6	12	10	12	8	13	8	11	9	11	6	9	5	8	7	11	9	8	8	8	5	10	7	13	6	11	9	13	6	13	7	11	6	12
XP_020926968.1	XP_020926968.1	21	21	21	1	13	13	13	13	13	14	12	13	13	15	12	15	13	14	12	11	10	11	10	8	10	9	8	10	10	10	9	9	8	10	10	10	13	13	13	13	13	14	12	13	13	15	12	15
XP_020930487.1	XP_020930487.1	13	13	13	1	7	8	7	6	7	9	8	7	7	8	7	6	8	8	7	7	7	7	7	6	8	7	7	6	7	7	9	8	9	7	6	6	7	8	7	6	7	9	8	7	7	8	7	6
NP_999092.1	NP_999092.1	20	20	20	1	13	14	13	13	13	16	14	14	14	11	14	16	13	15	13	13	13	13	8	14	10	10	10	9	13	14	10	11	9	11	11	10	13	14	13	13	13	16	14	14	14	11	14	16
NP_001231368.1;XP_020944268.1;XP_020944274.1;XP_020944273.1;XP_020944272.1;XP_020944271.1;XP_020944269.1;XP_020944270.1;XP_020944267.1;XP_020944266.1;XP_020944265.1;XP_020944264.1;XP_020944263.1;XP_020944262.1;XP_020944278.1;XP_020944275.1;XP_020944276.1;XP_020944277.1;XP_020944279.1	NP_001231368.1;XP_020944268.1;XP_020944274.1;XP_020944273.1;XP_020944272.1;XP_020944271.1;XP_020944269.1;XP_020944270.1;XP_020944267.1;XP_020944266.1;XP_020944265.1;XP_020944264.1;XP_020944263.1;XP_020944262.1;XP_020944278.1;XP_020944275.1;XP_020944276.1;XP_020944277.1;XP_020944279.1	15	15	7	19	12	7	10	8	10	7	11	9	9	9	11	10	12	9	9	8	11	7	9	6	10	5	10	8	8	7	5	5	6	6	7	7	12	7	10	8	10	7	11	9	9	9	11	10
NP_001230627.1	NP_001230627.1	11	11	11	1	6	7	7	7	8	6	7	7	8	7	6	6	7	8	9	7	7	10	8	9	8	8	7	10	7	8	6	7	7	9	8	9	6	7	7	7	8	6	7	7	8	7	6	6
XP_001926664.3;XP_005669579.1;XP_020926297.1;XP_020926296.1	XP_001926664.3;XP_005669579.1;XP_020926297.1;XP_020926296.1	21	21	20	4	13	13	12	15	16	12	12	13	16	13	13	13	16	11	11	12	9	10	8	8	12	9	8	10	10	7	8	9	8	8	7	8	13	13	12	15	16	12	12	13	16	13	13	13
XP_003126974.2	XP_003126974.2	26	26	26	1	10	11	11	12	10	8	12	8	8	9	7	7	11	7	6	11	8	12	6	7	10	9	2	10	6	6	2	3	11	8	6	4	10	11	11	12	10	8	12	8	8	9	7	7
XP_003129234.3;XP_020921289.1;XP_020921288.1;XP_020921287.1;XP_020921286.1;XP_003482946.1;XP_020921285.1;XP_020921291.1;XP_020921290.1	XP_003129234.3	28	28	1	9	19	21	23	19	23	19	22	17	19	22	21	20	17	18	20	20	19	12	17	8	20	12	12	15	17	12	17	8	19	8	15	8	19	21	23	19	23	19	22	17	19	22	21	20
XP_003128059.3	XP_003128059.3	13	13	13	1	10	9	9	9	10	10	9	9	9	11	10	10	10	10	8	11	8	9	9	8	8	11	8	9	7	10	9	9	7	9	8	7	10	9	9	9	10	10	9	9	9	11	10	10
XP_001929591.1	XP_001929591.1	4	4	4	1	4	4	4	4	4	4	4	4	4	4	3	4	4	4	4	4	2	3	4	3	2	3	3	2	4	4	4	3	3	3	4	3	4	4	4	4	4	4	4	4	4	4	3	4
XP_020950991.1	XP_020950991.1	13	13	13	1	10	9	11	10	10	9	10	9	9	6	9	9	10	7	10	8	6	6	7	4	7	6	8	7	6	7	6	6	7	3	5	4	10	9	11	10	10	9	10	9	9	6	9	9
NP_001239141.1	NP_001239141.1	35	35	35	1	24	15	22	16	22	17	18	16	21	12	23	17	21	18	21	15	13	8	13	8	14	9	13	9	16	11	13	8	13	12	15	14	24	15	22	16	22	17	18	16	21	12	23	17
NP_001172115.1	NP_001172115.1	14	14	1	1	9	10	9	10	8	9	8	9	7	8	8	10	10	11	8	9	9	9	8	9	9	8	8	8	10	10	6	8	9	7	7	9	9	10	9	10	8	9	8	9	7	8	8	10
XP_001926332.2	XP_001926332.2	15	15	15	1	11	15	11	12	12	11	13	12	11	11	14	14	13	12	12	12	8	13	7	11	11	11	10	12	6	9	9	11	7	13	9	10	11	15	11	12	12	11	13	12	11	11	14	14
XP_020950448.1;XP_020950447.1;XP_020950446.1;XP_020950445.1;XP_020950443.1;XP_020950442.1;XP_020950441.1;XP_020950440.1	XP_020950448.1;XP_020950447.1;XP_020950446.1;XP_020950445.1;XP_020950443.1;XP_020950442.1;XP_020950441.1;XP_020950440.1	30	16	16	8	13	16	14	17	13	17	15	13	14	18	14	16	15	20	16	14	15	15	14	15	13	13	15	15	14	16	15	11	12	14	13	13	2	4	2	4	1	6	2	1	2	5	2	5
XP_003359288.1;XP_003359289.1	XP_003359288.1;XP_003359289.1	20	20	3	2	12	7	12	10	14	9	11	8	13	6	12	11	14	8	9	9	10	13	12	15	12	10	9	14	10	15	13	14	13	15	10	16	12	7	12	10	14	9	11	8	13	6	12	11
XP_003123584.1	XP_003123584.1	20	20	20	1	11	11	13	10	11	12	10	13	13	12	9	9	12	12	10	11	9	12	11	9	11	10	9	7	10	9	11	9	11	6	11	11	11	11	13	10	11	12	10	13	13	12	9	9
XP_020945028.1	XP_020945028.1	8	8	8	1	6	7	5	6	6	4	7	5	7	6	7	5	7	6	7	6	6	7	7	7	7	6	6	7	7	6	6	5	6	7	7	6	6	7	5	6	6	4	7	5	7	6	7	5
XP_001927816.1;XP_005657393.1	XP_001927816.1;XP_005657393.1	15	15	13	2	13	10	13	9	14	10	11	12	13	10	14	11	11	10	11	10	11	9	10	8	9	10	9	9	8	10	8	7	9	11	6	7	13	10	13	9	14	10	11	12	13	10	14	11
XP_005662547.2;NP_001181908.1	XP_005662547.2;NP_001181908.1	33	26	26	2	23	22	18	19	19	20	21	21	23	20	19	17	18	20	20	20	14	20	19	17	19	17	19	18	17	21	18	19	17	20	18	18	17	16	14	13	15	14	16	15	17	14	15	14
XP_013834996.1;NP_001230781.1	XP_013834996.1;NP_001230781.1	19	18	18	2	11	10	9	10	9	11	6	11	10	9	11	9	7	10	10	9	10	14	15	12	10	14	10	15	11	13	8	14	10	15	11	11	10	9	9	10	8	10	6	10	10	9	11	9
XP_020936181.1;XP_003135028.3	XP_020936181.1;XP_003135028.3	23	5	5	2	21	20	21	19	20	21	19	21	20	21	21	19	19	20	20	19	17	18	19	18	20	16	20	18	19	19	18	17	17	15	20	17	5	4	4	5	4	5	4	5	5	5	5	3
XP_020951089.1;XP_020951088.1	XP_020951089.1;XP_020951088.1	18	18	18	2	14	12	16	13	14	10	14	11	17	8	13	12	17	13	15	10	15	9	14	6	14	12	13	11	16	12	12	10	13	6	14	8	14	12	16	13	14	10	14	11	17	8	13	12
XP_003127167.2;XP_005664652.1	XP_003127167.2;XP_005664652.1	11	11	11	2	10	9	10	8	8	7	10	8	9	9	8	7	7	7	5	8	8	5	8	5	8	4	8	6	8	8	8	6	7	5	7	7	10	9	10	8	8	7	10	8	9	9	8	7
XP_020942410.1	XP_020942410.1	5	5	5	1	1	1	1	1	3	1	1	0	1	4	1	2	1	4	0	2	5	2	4	1	2	2	1	0	1	1	2	2	2	1	1	2	1	1	1	1	3	1	1	0	1	4	1	2
NP_001116558.1;XP_020932343.1	NP_001116558.1;XP_020932343.1	13	13	13	2	6	8	4	7	5	5	3	6	5	6	4	5	7	6	4	5	6	9	7	6	8	10	7	8	8	9	6	6	5	9	6	9	6	8	4	7	5	5	3	6	5	6	4	5
XP_003127042.1	XP_003127042.1	17	17	17	1	8	7	9	11	10	8	10	7	11	10	9	8	9	8	11	7	8	6	9	9	8	7	7	8	8	7	8	6	9	5	8	6	8	7	9	11	10	8	10	7	11	10	9	8
NP_001027548.1;XP_020935163.1;XP_020935162.1	NP_001027548.1;XP_020935163.1;XP_020935162.1	12	12	11	3	8	7	9	6	10	7	10	7	9	7	8	6	7	8	10	6	9	9	10	5	8	7	9	5	8	8	10	6	10	5	8	4	8	7	9	6	10	7	10	7	9	7	8	6
NP_001157492.1;XP_005670497.1;XP_013838117.1;XP_020927754.1;XP_020927755.1;XP_013838118.1;XP_020936487.1;XP_020936493.1;XP_020936502.1;XP_020936504.1;XP_020936508.1;XP_020936515.1;XP_020936521.1;XP_020936519.1;XP_020936529.1;XP_020936530.1;XP_020956628.1;NP_999190.1;XP_020956629.1;XP_020956631.1;XP_020956632.1;XP_020936535.1	NP_001157492.1;XP_005670497.1;XP_013838117.1;XP_020927754.1;XP_020927755.1;XP_013838118.1	16	16	16	22	10	11	11	11	12	11	12	10	11	10	12	11	12	11	10	11	12	10	11	9	9	9	10	9	9	12	10	10	11	8	10	8	10	11	11	11	12	11	12	10	11	10	12	11
XP_003483474.1;XP_003483475.1	XP_003483474.1;XP_003483475.1	8	8	8	2	7	8	8	8	7	7	8	8	8	8	8	8	8	8	7	7	8	7	8	7	7	8	7	8	8	8	8	8	8	8	7	6	7	8	8	8	7	7	8	8	8	8	8	8
NP_001231417.1;XP_013854072.1	NP_001231417.1;XP_013854072.1	22	22	22	2	15	10	16	17	15	12	16	18	16	12	15	12	14	13	15	13	8	14	11	13	10	16	11	13	8	16	10	14	9	14	8	14	15	10	16	17	15	12	16	18	16	12	15	12
NP_001001633.2	NP_001001633.2	3	3	3	1	3	2	3	3	3	3	3	3	3	3	3	3	3	3	3	3	3	3	3	3	3	2	3	2	3	3	2	2	3	2	2	3	3	2	3	3	3	3	3	3	3	3	3	3
XP_020925227.1;XP_020925240.1;XP_020925234.1;XP_020925219.1;XP_020925208.1;XP_020925181.1;XP_005660524.2;XP_005660522.2;XP_005660528.2;XP_005660531.2;XP_005660529.2;XP_020925171.1	XP_020925227.1;XP_020925240.1;XP_020925234.1;XP_020925219.1;XP_020925208.1;XP_020925181.1;XP_005660524.2;XP_005660522.2;XP_005660528.2;XP_005660531.2;XP_005660529.2;XP_020925171.1	35	35	24	12	7	8	3	4	7	6	2	3	10	10	5	6	8	7	5	5	11	24	8	22	10	18	10	21	10	26	10	19	9	18	10	21	7	8	3	4	7	6	2	3	10	10	5	6
NP_001230874.1	NP_001230874.1	25	25	25	1	17	16	11	13	14	13	14	12	16	14	15	18	14	14	14	17	10	5	7	4	12	11	14	9	8	7	5	6	12	8	9	9	17	16	11	13	14	13	14	12	16	14	15	18
XP_003133393.1	XP_003133393.1	16	6	6	1	11	14	12	14	14	12	13	13	12	14	13	13	14	14	12	13	11	11	11	10	11	11	12	11	13	11	11	12	12	11	11	11	4	6	4	5	4	5	5	5	4	6	5	5
CON__P81644	CON__P81644	5	5	5	1	2	4	3	4	3	4	5	4	1	4	4	4	2	4	5	4	4	4	4	4	4	4	4	4	4	4	4	4	4	4	4	4	2	4	3	4	3	4	5	4	1	4	4	4
XP_020922865.1;XP_020922863.1;XP_020922857.1;XP_020922860.1;XP_020922864.1;XP_020922862.1;XP_020922859.1;XP_020922854.1;XP_020922856.1;XP_020922858.1;XP_020922855.1;XP_020922853.1;XP_020922874.1;XP_020922870.1;XP_020922873.1;XP_020922871.1;XP_020922868.1;XP_020922866.1;XP_020922867.1;XP_020922869.1;XP_013843223.1;XP_013843215.1;XP_013843216.1;XP_020942475.1;XP_013843212.1;XP_005655194.1;XP_013843…	XP_020922865.1;XP_020922863.1;XP_020922857.1;XP_020922860.1;XP_020922864.1;XP_020922862.1;XP_020922859.1;XP_020922854.1;XP_020922856.1;XP_020922858.1;XP_020922855.1;XP_020922853.1;XP_020922874.1;XP_020922870.1;XP_020922873.1;XP_020922871.1;XP_020922868.1;XP_020922866.1;XP_020922867.1;XP_020922869.1	39	39	35	36	15	18	14	14	16	17	14	12	11	11	9	9	10	18	13	16	17	16	20	17	13	19	22	18	13	16	20	17	14	14	13	17	15	18	14	14	16	17	14	12	11	11	9	9
XP_001925861.1;XP_020928755.1	XP_001925861.1;XP_020928755.1	15	15	15	2	8	8	7	9	9	9	9	9	7	10	12	9	9	14	10	9	6	8	5	7	7	6	4	7	7	5	5	6	4	6	4	6	8	8	7	9	9	9	9	9	7	10	12	9
NP_001116541.1;XP_005653511.1;XP_005653510.1	NP_001116541.1;XP_005653511.1;XP_005653510.1	24	24	24	3	16	12	12	14	14	14	12	14	11	11	11	12	10	11	14	10	13	8	10	8	12	10	12	11	12	8	9	9	13	6	14	6	16	12	12	14	14	14	12	14	11	11	11	12
XP_020956195.1	XP_020956195.1	20	20	20	1	11	12	10	12	12	13	14	14	12	10	11	13	11	12	13	9	11	10	12	9	13	10	10	8	9	11	11	10	10	9	11	9	11	12	10	12	12	13	14	14	12	10	11	13
NP_001106917.1	NP_001106917.1	14	14	14	1	13	12	9	11	11	12	13	13	13	12	12	11	10	12	11	10	10	9	8	6	11	10	9	6	9	8	8	6	11	7	7	6	13	12	9	11	11	12	13	13	13	12	12	11
XP_001924454.3	XP_001924454.3	15	15	15	1	9	11	4	8	7	8	9	11	7	8	9	7	8	9	7	9	9	13	12	13	10	11	12	13	10	12	9	12	10	12	7	11	9	11	4	8	7	8	9	11	7	8	9	7
XP_020925259.1;XP_020925260.1	XP_020925259.1;XP_020925260.1	25	25	25	2	19	20	18	17	18	19	19	18	20	16	18	19	16	19	17	17	13	11	11	11	13	11	13	10	14	13	11	10	13	13	11	11	19	20	18	17	18	19	19	18	20	16	18	19
XP_020949519.1	XP_020949519.1	15	15	15	1	12	12	13	13	12	11	11	11	12	13	13	13	13	12	11	13	9	10	9	9	10	9	10	9	11	12	9	7	9	10	7	9	12	12	13	13	12	11	11	11	12	13	13	13
XP_020938970.1	XP_020938970.1	15	15	12	1	10	10	9	8	6	7	7	10	9	8	7	8	9	9	9	8	7	10	8	10	9	10	7	11	8	8	9	9	9	9	7	11	10	10	9	8	6	7	7	10	9	8	7	8
XP_020952627.1;XP_013844381.1;XP_005656256.1;XP_003128153.1	XP_020952627.1;XP_013844381.1;XP_005656256.1;XP_003128153.1	24	24	22	4	19	14	17	14	18	14	16	13	19	17	17	7	19	14	13	14	20	7	17	5	21	9	18	7	18	12	17	4	20	9	16	4	19	14	17	14	18	14	16	13	19	17	17	7
NP_001161113.1	NP_001161113.1	6	6	6	1	5	6	5	5	5	6	5	5	5	6	4	5	5	5	5	5	4	5	5	5	5	5	5	5	4	5	4	5	5	5	5	5	5	6	5	5	5	6	5	5	5	6	4	5
XP_005661041.1;XP_003122904.1	XP_005661041.1;XP_003122904.1	17	17	17	2	12	10	11	8	10	7	9	8	11	9	9	8	10	9	10	7	11	11	10	8	10	9	11	11	11	9	10	9	12	9	12	9	12	10	11	8	10	7	9	8	11	9	9	8
XP_020925965.1;XP_020925966.1	XP_020925965.1;XP_020925966.1	16	16	16	2	5	4	5	11	2	7	6	12	7	7	6	13	8	7	4	11	8	13	12	13	9	12	9	12	5	11	7	12	6	12	7	10	5	4	5	11	2	7	6	12	7	7	6	13
NP_999562.1	NP_999562.1	13	13	13	1	8	7	9	8	8	8	7	9	9	8	6	10	6	7	7	8	5	5	3	5	5	7	5	5	6	5	7	8	7	6	5	5	8	7	9	8	8	8	7	9	9	8	6	10
NP_001072147.1	NP_001072147.1	6	6	6	1	2	2	2	3	3	2	3	3	2	3	3	2	3	3	3	3	3	4	4	4	4	5	4	4	4	5	4	4	4	4	4	4	2	2	2	3	3	2	3	3	2	3	3	2
XP_020930148.1;XP_020930136.1;XP_020930125.1;XP_020930121.1;XP_020930128.1;XP_020930118.1;XP_020930147.1;XP_020930132.1;XP_020930133.1;XP_020930134.1;XP_020930122.1;XP_020930124.1;XP_020930137.1;XP_020930139.1;XP_020930138.1;XP_020930142.1;XP_020930143.1;XP_020930144.1;NP_001090909.1;XP_020930146.1;XP_020930115.1;XP_020930114.1;XP_020930117.1;XP_020930119.1;XP_020930120.1;XP_020930116.1;XP_020930…	XP_020930148.1;XP_020930136.1;XP_020930125.1;XP_020930121.1;XP_020930128.1;XP_020930118.1;XP_020930147.1;XP_020930132.1;XP_020930133.1;XP_020930134.1;XP_020930122.1;XP_020930124.1;XP_020930137.1;XP_020930139.1;XP_020930138.1;XP_020930142.1;XP_020930143.1;XP_020930144.1;NP_001090909.1;XP_020930146.1;XP_020930115.1;XP_020930114.1;XP_020930117.1;XP_020930119.1;XP_020930120.1;XP_020930116.1;XP_020930…	14	14	14	37	7	9	10	11	8	11	10	11	7	11	8	13	10	9	10	11	9	9	6	9	9	8	7	9	8	9	6	7	6	5	5	7	7	9	10	11	8	11	10	11	7	11	8	13
XP_020949053.1;NP_001231081.1;XP_020949056.1;XP_020949055.1;XP_020949054.1;REV__XP_003131378.1	XP_020949053.1;NP_001231081.1;XP_020949056.1;XP_020949055.1;XP_020949054.1	28	28	28	6	20	12	19	16	16	10	17	12	14	14	13	11	21	13	15	12	18	14	12	12	15	12	13	9	17	11	12	12	16	9	14	14	20	12	19	16	16	10	17	12	14	14	13	11
XP_020944110.1;XP_020944109.1;NP_001121917.1;XP_013843595.2	XP_020944110.1;XP_020944109.1;NP_001121917.1	14	14	14	4	4	6	5	7	4	5	5	5	5	5	5	4	6	7	6	4	7	10	8	8	9	11	8	11	7	10	8	10	8	11	7	8	4	6	5	7	4	5	5	5	5	5	5	4
NP_001230725.1	NP_001230725.1	9	9	9	1	6	5	5	6	5	6	4	6	4	6	7	6	5	4	6	5	9	8	8	9	8	7	8	8	8	8	7	7	8	8	8	6	6	5	5	6	5	6	4	6	4	6	7	6
NP_001092055.1;XP_020932130.1;XP_020954552.1;XP_020954551.1;XP_020954549.1;XP_020954548.1;XP_020954547.1;XP_020954546.1	NP_001092055.1;XP_020932130.1	28	28	28	8	15	15	19	17	15	14	16	16	16	18	15	15	14	16	13	14	14	15	14	15	17	12	14	13	15	15	16	16	16	15	13	14	15	15	19	17	15	14	16	16	16	18	15	15
XP_020941852.1;XP_020941854.1;XP_020941853.1	XP_020941852.1;XP_020941854.1;XP_020941853.1	35	35	35	3	19	1	25	4	24	5	24	1	22	1	27	6	20	4	23	3	19	0	14	0	17	0	17	0	18	0	12	0	20	0	13	0	19	1	25	4	24	5	24	1	22	1	27	6
NP_001172096.1	NP_001172096.1	4	4	4	1	4	4	4	4	4	4	3	3	4	4	4	4	4	4	4	4	3	4	3	3	3	3	3	4	3	3	4	3	4	3	3	3	4	4	4	4	4	4	3	3	4	4	4	4
XP_003354527.2	XP_003354527.2	26	26	26	1	16	15	14	13	18	12	16	13	14	12	17	14	16	14	17	14	12	14	13	12	12	13	11	14	12	12	11	11	12	6	13	10	16	15	14	13	18	12	16	13	14	12	17	14
XP_020932475.1;XP_020932472.1;NP_001116659.1;XP_020932478.1	XP_020932475.1;XP_020932472.1;NP_001116659.1;XP_020932478.1	15	15	3	4	13	11	12	9	13	10	13	11	13	12	14	12	13	13	14	13	11	8	9	7	9	9	7	8	10	9	8	6	8	8	8	8	13	11	12	9	13	10	13	11	13	12	14	12
XP_020938935.1	XP_020938935.1	15	15	15	1	11	11	10	8	11	9	11	11	11	11	9	9	11	9	11	10	7	7	9	8	10	11	8	9	5	6	5	8	10	7	8	8	11	11	10	8	11	9	11	11	11	11	9	9
XP_020946556.1;XP_005655643.1;NP_001171997.1	XP_020946556.1;XP_005655643.1;NP_001171997.1	10	10	10	3	7	7	5	8	7	7	7	6	8	7	8	8	8	5	8	8	5	8	7	9	6	8	6	8	6	8	4	8	6	8	5	9	7	7	5	8	7	7	7	6	8	7	8	8
XP_020934689.1;XP_020934688.1;XP_020934687.1	XP_020934689.1;XP_020934688.1;XP_020934687.1	27	27	27	3	11	18	10	12	9	11	14	15	15	14	10	12	14	14	13	15	14	12	14	14	13	10	13	14	14	13	12	12	11	12	14	11	11	18	10	12	9	11	14	15	15	14	10	12
NP_001131099.1;XP_013837080.2	NP_001131099.1	20	20	20	2	14	11	15	10	17	14	15	10	12	15	15	10	16	12	17	8	17	13	18	10	13	13	14	11	14	13	16	8	14	12	10	11	14	11	15	10	17	14	15	10	12	15	15	10
XP_020919796.1;XP_020919795.1;XP_020919794.1;XP_020919793.1;XP_020919792.1;XP_020919798.1;XP_020919797.1	XP_020919796.1;XP_020919795.1;XP_020919794.1;XP_020919793.1;XP_020919792.1	26	26	26	7	12	17	11	11	15	12	15	15	17	12	10	11	17	13	13	12	17	14	13	15	15	17	12	15	15	18	14	13	15	18	11	14	12	17	11	11	15	12	15	15	17	12	10	11
XP_020946096.1;XP_020946104.1;XP_020946102.1;XP_020946101.1;XP_020946098.1;XP_020946095.1;XP_020946103.1;XP_020946100.1;XP_020946099.1;XP_020946097.1	XP_020946096.1;XP_020946104.1;XP_020946102.1;XP_020946101.1;XP_020946098.1;XP_020946095.1;XP_020946103.1;XP_020946100.1;XP_020946099.1;XP_020946097.1	23	23	23	10	19	19	19	17	20	15	17	15	17	15	19	17	18	14	18	14	12	9	11	9	12	11	10	8	12	10	11	9	12	9	8	9	19	19	19	17	20	15	17	15	17	15	19	17
XP_005665171.1;XP_005665169.1;NP_001009582.1	XP_005665171.1;XP_005665169.1;NP_001009582.1	7	7	4	3	7	3	7	5	7	3	7	4	6	4	7	5	6	4	5	3	4	3	4	2	4	2	6	1	4	3	4	3	4	2	4	1	7	3	7	5	7	3	7	4	6	4	7	5
XP_003123542.1;XP_005661239.1;XP_020939215.1	XP_003123542.1;XP_005661239.1;XP_020939215.1	13	13	13	3	11	10	9	11	9	10	11	9	11	8	9	11	10	9	10	8	10	11	11	11	10	10	11	9	10	10	9	10	9	10	9	9	11	10	9	11	9	10	11	9	11	8	9	11
XP_020929117.1	XP_020929117.1	26	26	26	1	15	17	19	18	18	20	21	16	15	20	14	19	19	19	17	22	7	7	8	7	8	7	8	7	8	9	7	5	9	10	7	6	15	17	19	18	18	20	21	16	15	20	14	19
XP_003353925.2	XP_003353925.2	13	13	13	1	8	10	9	9	9	9	8	10	9	9	8	10	7	10	9	9	10	9	11	9	10	9	9	11	8	9	9	10	8	8	8	10	8	10	9	9	9	9	8	10	9	9	8	10
NP_001231313.1;XP_003134345.1	NP_001231313.1	15	15	15	2	10	10	11	11	10	12	10	11	10	11	8	12	11	12	10	11	8	8	8	6	10	9	8	9	6	10	8	8	9	7	8	11	10	10	11	11	10	12	10	11	10	11	8	12
XP_020946444.1;XP_020946445.1	XP_020946444.1;XP_020946445.1	12	10	10	2	11	5	10	6	10	7	8	8	11	6	10	8	9	7	7	7	7	8	8	8	8	9	8	10	7	9	7	9	6	7	8	9	9	4	8	5	9	5	6	6	9	5	9	6
NP_001161122.1;NP_001230116.1	NP_001161122.1	17	17	17	2	15	11	15	10	14	9	13	8	14	9	12	8	12	10	11	9	11	6	14	6	11	9	10	6	11	8	10	6	10	6	7	8	15	11	15	10	14	9	13	8	14	9	12	8
XP_020951579.1	XP_020951579.1	12	12	12	1	7	9	7	7	8	10	7	7	7	6	7	6	6	6	8	7	7	6	9	7	8	6	6	5	6	8	9	8	8	9	9	7	7	9	7	7	8	10	7	7	7	6	7	6
XP_003131925.1	XP_003131925.1	8	8	8	1	5	5	4	7	5	5	5	4	5	5	5	6	5	5	5	8	5	5	4	6	5	5	5	6	5	5	4	5	5	6	5	6	5	5	4	7	5	5	5	4	5	5	5	6
XP_003353912.1;XP_020938703.1	XP_003353912.1;XP_020938703.1	23	23	23	2	19	16	16	15	16	12	16	12	18	10	17	14	16	14	18	12	18	12	14	9	14	13	15	13	16	11	13	12	16	8	12	8	19	16	16	15	16	12	16	12	18	10	17	14
XP_020938239.1;XP_020938241.1	XP_020938239.1;XP_020938241.1	35	28	1	2	19	17	18	19	18	21	16	17	20	21	20	16	17	18	19	21	18	22	20	21	21	21	21	21	17	21	13	18	13	16	14	19	14	12	13	13	13	15	11	12	14	15	15	11
XP_020947137.1;XP_020947136.1;XP_013843647.1;XP_013843646.1;XP_020947138.1;XP_013843648.1	XP_020947137.1;XP_020947136.1;XP_013843647.1;XP_013843646.1;XP_020947138.1;XP_013843648.1	27	27	27	6	12	9	17	13	15	5	15	8	15	7	18	7	13	6	20	9	16	17	12	17	14	12	13	19	16	15	8	14	13	14	9	18	12	9	17	13	15	5	15	8	15	7	18	7
XP_020940134.1	XP_020940134.1	10	10	10	1	5	4	6	5	6	4	5	2	6	5	5	4	6	4	6	5	5	6	5	4	5	6	3	2	5	4	6	6	6	5	5	4	5	4	6	5	6	4	5	2	6	5	5	4
XP_020923425.1;XP_020923426.1	XP_020923425.1;XP_020923426.1	16	16	16	2	15	14	15	14	14	14	14	13	15	13	13	15	13	14	13	14	11	11	13	12	11	12	10	11	12	12	11	11	10	9	9	11	15	14	15	14	14	14	14	13	15	13	13	15
NP_001038045.1	NP_001038045.1	28	28	28	1	11	9	6	10	8	10	9	8	11	7	4	7	5	8	7	8	9	14	12	18	13	18	13	25	7	17	10	20	6	21	11	24	11	9	6	10	8	10	9	8	11	7	4	7
XP_020932552.1;XP_020932553.1	XP_020932552.1;XP_020932553.1	16	16	16	2	11	12	11	10	11	11	12	10	10	14	8	10	12	13	10	10	12	8	9	10	5	8	7	11	10	9	8	8	8	7	7	6	11	12	11	10	11	11	12	10	10	14	8	10
XP_020945990.1;XP_013852878.1;XP_020945982.1;XP_001929419.2;XP_020945981.1;XP_005663770.1;XP_003125974.1;XP_013852876.1;XP_013852879.1;XP_020945987.1;XP_013852880.1;XP_020945988.1;XP_020945983.1;XP_020945984.1;XP_020945985.1;XP_020945986.1;XP_020945980.1	XP_020945990.1;XP_013852878.1;XP_020945982.1;XP_001929419.2;XP_020945981.1;XP_005663770.1;XP_003125974.1;XP_013852876.1;XP_013852879.1;XP_020945987.1;XP_013852880.1;XP_020945988.1;XP_020945983.1;XP_020945984.1;XP_020945985.1;XP_020945986.1;XP_020945980.1	18	18	18	17	15	15	13	13	14	13	11	15	11	12	11	15	11	13	8	10	7	13	6	14	10	12	8	11	8	14	10	10	9	10	7	12	15	15	13	13	14	13	11	15	11	12	11	15
XP_003357800.1;XP_020920369.1;XP_020919947.1	XP_003357800.1;XP_020920369.1	12	12	12	3	10	9	9	9	9	10	9	7	10	9	10	8	10	9	10	9	9	6	7	4	10	6	9	7	9	5	8	6	8	5	8	7	10	9	9	9	9	10	9	7	10	9	10	8
XP_003481998.1;XP_013854429.1	XP_003481998.1;XP_013854429.1	15	15	15	2	12	12	11	10	11	12	12	12	12	12	10	12	11	10	10	11	8	10	9	6	8	9	8	6	9	10	9	8	9	7	8	7	12	12	11	10	11	12	12	12	12	12	10	12
XP_020927605.1;XP_020927604.1;XP_020927606.1;XP_020927603.1;XP_020927601.1;NP_001230484.1;XP_020927609.1;XP_020927608.1;XP_020927607.1	XP_020927605.1;XP_020927604.1;XP_020927606.1;XP_020927603.1;XP_020927601.1;NP_001230484.1;XP_020927609.1;XP_020927608.1;XP_020927607.1	7	6	6	9	7	7	7	7	6	6	6	6	7	4	7	5	6	7	7	5	4	5	5	5	5	4	5	5	5	5	5	4	5	5	5	5	6	6	6	6	6	5	6	5	6	4	6	5
XP_020954092.1;XP_020954091.1;XP_020954090.1;XP_020939041.1	XP_020954092.1;XP_020954091.1;XP_020954090.1;XP_020939041.1	8	2	2	4	7	6	7	7	8	6	7	6	8	5	7	6	6	6	7	5	5	6	5	6	7	5	7	5	6	6	5	5	6	6	6	6	2	1	2	2	2	1	2	1	2	1	2	1
NP_001038050.1	NP_001038050.1	19	19	19	1	11	13	6	8	7	11	8	7	13	13	5	7	11	12	11	11	15	9	14	3	14	8	12	1	14	7	10	1	16	8	9	0	11	13	6	8	7	11	8	7	13	13	5	7
XP_020927196.1;XP_020927195.1;XP_020927190.1;XP_020927194.1;XP_020927189.1;XP_020927188.1;XP_020927197.1;XP_020927193.1;XP_020927192.1	XP_020927196.1;XP_020927195.1;XP_020927190.1;XP_020927194.1;XP_020927189.1;XP_020927188.1;XP_020927197.1;XP_020927193.1;XP_020927192.1	31	31	31	9	13	0	12	3	13	0	18	1	17	0	14	1	18	0	14	1	14	11	16	7	14	10	17	14	16	8	19	12	16	7	19	3	13	0	12	3	13	0	18	1	17	0	14	1
XP_020923641.1;XP_020923642.1	XP_020923641.1;XP_020923642.1	31	31	31	2	17	17	17	18	20	19	16	17	18	21	20	18	21	18	19	18	19	13	23	14	19	12	19	10	16	11	15	10	15	8	16	11	17	17	17	18	20	19	16	17	18	21	20	18
XP_003359339.2	XP_003359339.2	8	8	2	1	1	1	1	1	1	0	1	1	2	0	2	1	0	0	0	0	4	1	4	1	5	1	4	2	4	1	2	1	1	1	1	1	1	1	1	1	1	0	1	1	2	0	2	1
XP_003129362.1;XP_005656612.1;XP_020940082.1;XP_020940081.1;XP_003123705.1;XP_020940080.1	XP_003129362.1;XP_005656612.1	8	8	8	6	7	8	8	8	8	6	8	7	7	8	8	6	8	6	7	8	5	4	7	5	7	5	6	7	6	6	5	4	6	5	6	6	7	8	8	8	8	6	8	7	7	8	8	6
XP_020935134.1;NP_001284561.1	XP_020935134.1;NP_001284561.1	22	22	22	2	15	13	14	14	16	15	10	15	15	17	13	17	15	15	9	12	10	15	11	16	13	15	10	15	10	14	11	16	9	13	10	15	15	13	14	14	16	15	10	15	15	17	13	17
REV__XP_020931560.1	REV__XP_020931560.1	14	14	14	1	4	3	5	6	6	4	5	4	5	5	4	7	4	2	5	5	5	3	4	4	5	5	4	6	2	6	4	4	6	4	3	1	4	3	5	6	6	4	5	4	5	5	4	7
NP_999184.2	NP_999184.2	12	12	12	1	4	9	2	7	7	7	4	8	4	9	4	7	9	10	7	8	8	8	8	7	7	8	8	8	6	9	7	7	5	7	7	9	4	9	2	7	7	7	4	8	4	9	4	7
NP_001123715.1	NP_001123715.1	10	10	10	1	3	6	1	9	4	8	1	9	4	7	0	9	7	7	1	10	0	3	0	0	0	3	0	1	0	3	0	0	0	3	0	1	3	6	1	9	4	8	1	9	4	7	0	9
XP_005653595.2;XP_005653594.2;XP_005653593.2;XP_020937197.1;XP_020937196.1;XP_020937195.1;XP_020937194.1;XP_020937193.1;XP_020937192.1;XP_005660722.1;XP_005660721.1;XP_003122551.1;XP_020938467.1;XP_020938466.1	XP_005653595.2;XP_005653594.2;XP_005653593.2;XP_020937197.1;XP_020937196.1;XP_020937195.1;XP_020937194.1;XP_020937193.1;XP_020937192.1	25	25	20	14	10	12	12	13	16	13	14	13	13	12	14	13	16	16	13	15	14	12	12	10	11	16	11	13	15	12	12	8	11	11	13	12	10	12	12	13	16	13	14	13	13	12	14	13
XP_020921922.1;XP_020921921.1;NP_001070697.1	XP_020921922.1;XP_020921921.1;NP_001070697.1	5	5	5	3	4	5	4	4	4	5	4	5	5	4	5	4	5	5	4	5	5	5	5	4	5	3	5	4	5	5	5	4	4	3	3	4	4	5	4	4	4	5	4	5	5	4	5	4
XP_005661508.1;XP_013850319.1	XP_005661508.1;XP_013850319.1	15	15	15	2	10	11	12	9	11	10	11	10	11	10	11	10	10	10	8	11	7	5	6	6	6	5	8	7	7	7	8	9	8	7	6	6	10	11	12	9	11	10	11	10	11	10	11	10
NP_001231661.1	NP_001231661.1	15	15	13	1	6	11	5	12	7	9	6	13	6	7	7	12	7	11	6	9	7	11	8	13	10	11	9	14	8	13	6	11	6	11	9	13	6	11	5	12	7	9	6	13	6	7	7	12
XP_005660946.1;XP_020938676.1;XP_020938672.1;XP_013849763.1;XP_005660947.1;XP_020938673.1;XP_020938674.1;XP_020938675.1;XP_005660948.1;XP_005660949.1;XP_020938678.1;XP_005660950.1;XP_020938679.1;XP_020938680.1;XP_020938681.1;XP_020938683.1;XP_005660952.1;XP_020938682.1;XP_020938684.1	XP_005660946.1;XP_020938676.1;XP_020938672.1;XP_013849763.1;XP_005660947.1;XP_020938673.1;XP_020938674.1;XP_020938675.1;XP_005660948.1;XP_005660949.1;XP_020938678.1;XP_005660950.1;XP_020938679.1;XP_020938680.1;XP_020938681.1;XP_020938683.1;XP_005660952.1;XP_020938682.1;XP_020938684.1	30	30	30	19	16	14	18	22	19	18	20	20	17	17	20	20	21	21	25	21	15	8	13	8	13	9	11	11	16	8	11	4	14	10	11	5	16	14	18	22	19	18	20	20	17	17	20	20
XP_020936881.1;XP_020936880.1;NP_001399201.1	XP_020936881.1;XP_020936880.1;NP_001399201.1	7	7	7	3	5	6	5	5	5	6	5	5	5	5	4	6	5	5	5	6	5	6	4	6	5	6	5	6	5	6	5	6	5	6	6	6	5	6	5	5	5	6	5	5	5	5	4	6
XP_013834908.1;XP_005667467.1;XP_005667466.1;XP_005667465.1;XP_003129962.1;XP_020918606.1;XP_013834909.1	XP_013834908.1;XP_005667467.1;XP_005667466.1;XP_005667465.1;XP_003129962.1;XP_020918606.1;XP_013834909.1	22	22	22	7	11	11	15	9	12	9	11	8	14	8	9	9	8	10	9	8	11	9	13	11	13	10	12	14	13	11	9	9	13	9	12	10	11	11	15	9	12	9	11	8	14	8	9	9
XP_020949533.1;XP_020944640.1	XP_020949533.1	22	22	22	2	3	8	4	6	3	9	3	8	4	6	1	6	6	8	4	8	7	14	8	13	8	14	9	14	7	16	11	15	7	13	8	17	3	8	4	6	3	9	3	8	4	6	1	6
XP_003483683.2	XP_003483683.2	18	18	18	1	7	9	6	9	10	9	8	11	6	10	8	9	7	12	8	9	7	9	8	12	10	10	7	11	8	11	9	12	10	9	7	10	7	9	6	9	10	9	8	11	6	10	8	9
NP_001230508.1	NP_001230508.1	11	11	11	1	8	6	9	7	8	7	9	6	7	3	8	5	7	8	9	6	7	6	6	4	8	5	7	5	8	6	10	4	10	4	6	6	8	6	9	7	8	7	9	6	7	3	8	5
NP_001098423.1	NP_001098423.1	11	11	11	1	7	8	8	8	7	8	8	8	8	8	6	8	7	9	8	9	6	8	6	6	6	8	7	8	4	9	8	9	5	8	7	6	7	8	8	8	7	8	8	8	8	8	6	8
XP_020951820.1;XP_020951818.1;XP_020951821.1	XP_020951820.1;XP_020951818.1;XP_020951821.1	22	22	22	3	15	15	15	15	15	14	17	15	16	14	14	14	14	14	14	16	10	11	13	11	11	10	10	10	9	11	10	11	9	10	10	10	15	15	15	15	15	14	17	15	16	14	14	14
XP_020925725.1;XP_020925723.1;XP_020925724.1;XP_020925722.1	XP_020925725.1;XP_020925723.1;XP_020925724.1;XP_020925722.1	29	29	29	4	19	21	19	24	19	19	12	18	18	24	12	19	15	23	16	18	13	14	14	18	15	15	13	20	15	17	9	11	12	15	14	20	19	21	19	24	19	19	12	18	18	24	12	19
XP_020922453.1;XP_013845371.1;XP_003131354.1;XP_013845373.1	XP_020922453.1;XP_013845371.1;XP_003131354.1;XP_013845373.1	13	12	10	4	8	10	3	12	5	11	2	12	6	8	1	11	7	11	1	12	0	2	0	2	1	2	1	1	1	2	0	0	0	4	0	3	7	9	2	11	4	10	1	11	5	7	0	10
XP_003133941.2	XP_003133941.2	35	35	35	1	24	16	25	18	28	19	25	18	27	18	24	18	23	16	25	21	22	19	20	14	25	17	22	19	23	20	20	16	22	14	22	18	24	16	25	18	28	19	25	18	27	18	24	18
XP_020919722.1;NP_999077.1	XP_020919722.1;NP_999077.1	11	11	11	2	3	7	0	11	3	10	0	10	5	6	0	11	7	7	0	10	0	3	0	1	0	2	0	0	0	1	0	1	0	4	0	2	3	7	0	11	3	10	0	10	5	6	0	11
XP_020933851.1;XP_005672877.1;XP_003134407.1	XP_020933851.1;XP_005672877.1;XP_003134407.1	12	12	12	3	7	7	7	8	10	8	8	8	10	8	10	8	9	6	6	8	6	7	9	5	7	7	8	7	8	6	8	8	7	8	8	6	7	7	7	8	10	8	8	8	10	8	10	8
NP_001302675.1;NP_999238.1;XP_020926619.1;XP_020926618.1	NP_001302675.1	14	13	9	4	9	11	11	14	10	13	8	12	11	12	11	12	10	13	10	13	7	10	7	12	8	7	8	10	7	7	7	8	5	6	9	9	8	10	10	13	9	12	7	11	10	11	10	11
XP_020926787.1	XP_020926787.1	5	5	5	1	5	4	5	5	5	5	5	5	5	5	5	4	5	5	5	5	4	5	4	5	5	3	4	5	3	5	4	5	3	5	4	5	5	4	5	5	5	5	5	5	5	5	5	4
NP_001137400.1	NP_001137400.1	46	46	46	1	5	23	1	33	2	33	1	33	2	32	1	41	13	36	1	41	1	3	1	1	3	1	1	3	2	2	0	1	0	1	1	5	5	23	1	33	2	33	1	33	2	32	1	41
XP_020934513.1;XP_005657795.1;XP_020934506.1;XP_005657794.1;XP_020934505.1;XP_013846229.1;XP_013846230.1;XP_020934507.1;XP_013846235.1;XP_020934512.1;XP_020934511.1;XP_020934510.1;XP_020934509.1;XP_020934508.1;XP_013846232.1;XP_013846231.1;XP_005657801.1;XP_005657799.1;XP_013846234.1;XP_013846233.1;XP_020934516.1;XP_020934515.1;XP_020934517.1;XP_020934514.1;REV__XP_020938695.1	XP_020934513.1;XP_005657795.1;XP_020934506.1;XP_005657794.1;XP_020934505.1;XP_013846229.1;XP_013846230.1;XP_020934507.1;XP_013846235.1;XP_020934512.1;XP_020934511.1;XP_020934510.1;XP_020934509.1;XP_020934508.1;XP_013846232.1;XP_013846231.1;XP_005657801.1;XP_005657799.1;XP_013846234.1;XP_013846233.1;XP_020934516.1;XP_020934515.1;XP_020934517.1;XP_020934514.1	11	11	7	25	11	11	11	11	11	11	11	10	11	7	9	10	10	9	11	10	6	5	6	4	6	3	6	6	6	6	5	5	4	5	4	5	11	11	11	11	11	11	11	10	11	7	9	10
XP_020925394.1;XP_020925395.1	XP_020925394.1;XP_020925395.1	14	11	11	2	11	12	12	12	13	12	11	11	12	13	9	12	12	12	11	10	11	10	12	11	11	8	11	9	11	12	10	10	10	11	9	9	8	9	9	9	10	9	8	8	9	10	7	10
XP_005655336.1;XP_003131991.2;XP_020923466.1;XP_020923468.1	XP_005655336.1;XP_003131991.2;XP_020923466.1;XP_020923468.1	19	19	19	4	12	15	15	16	13	14	15	15	14	15	13	17	15	16	13	17	9	11	10	10	9	11	10	12	7	10	8	11	11	10	7	11	12	15	15	16	13	14	15	15	14	15	13	17
XP_020943678.1	XP_020943678.1	19	13	13	1	13	11	13	12	9	13	11	14	11	12	14	14	13	12	13	12	14	11	11	11	9	12	12	11	9	14	12	11	11	12	11	10	8	5	7	8	4	7	6	8	6	7	8	9
XP_003134451.1;XP_005672925.1;XP_020933470.1;XP_020933471.1;XP_020933468.1;XP_013840755.1;XP_020933465.1;XP_003359995.1;XP_001929139.2;XP_013840752.1;XP_005672922.1;XP_020933458.1;XP_020933464.1;XP_020933459.1;XP_020933460.1;XP_020933461.1;XP_020933467.1;XP_020933463.1;XP_020933462.1;XP_020933466.1;XP_020933472.1;XP_020933473.1	XP_003134451.1;XP_005672925.1;XP_020933470.1;XP_020933471.1;XP_020933468.1;XP_013840755.1;XP_020933465.1;XP_003359995.1;XP_001929139.2;XP_013840752.1;XP_005672922.1;XP_020933458.1;XP_020933464.1;XP_020933459.1;XP_020933460.1;XP_020933461.1;XP_020933467.1;XP_020933463.1;XP_020933462.1;XP_020933466.1;XP_020933472.1;XP_020933473.1	12	12	12	22	11	11	11	11	11	8	11	9	11	9	10	10	10	8	10	10	7	6	8	6	6	6	8	8	9	6	7	5	7	6	7	8	11	11	11	11	11	8	11	9	11	9	10	10
XP_003133228.3;XP_005671503.1;XP_013839173.1;XP_020928849.1;XP_020928848.1	XP_003133228.3;XP_005671503.1;XP_013839173.1;XP_020928849.1;XP_020928848.1	26	26	26	5	12	14	14	14	12	14	9	14	13	16	10	17	11	14	13	15	7	16	9	14	8	11	9	15	10	15	6	13	7	13	6	17	12	14	14	14	12	14	9	14	13	16	10	17
XP_003123722.1	XP_003123722.1	9	9	8	1	7	6	6	6	6	6	7	5	6	4	5	4	5	5	5	6	3	5	4	5	4	4	3	3	4	4	3	4	4	3	2	7	7	6	6	6	6	6	7	5	6	4	5	4
XP_020942048.1;XP_020942052.1;XP_020942051.1;XP_020942050.1;XP_020942049.1	XP_020942048.1;XP_020942052.1;XP_020942051.1;XP_020942050.1;XP_020942049.1	15	15	15	5	6	11	8	10	4	13	10	11	7	10	8	10	8	11	8	9	7	6	12	7	7	8	9	8	10	8	9	6	6	7	10	7	6	11	8	10	4	13	10	11	7	10	8	10
XP_005672173.1;XP_003133651.1	XP_005672173.1;XP_003133651.1	26	26	26	2	16	15	13	16	17	15	15	16	15	14	13	18	15	17	14	15	13	10	12	9	13	11	12	11	14	14	10	9	11	10	12	12	16	15	13	16	17	15	15	16	15	14	13	18
XP_013846262.1;XP_020934776.1;XP_013846263.1	XP_013846262.1;XP_020934776.1;XP_013846263.1	24	24	23	3	13	14	11	10	13	12	15	11	11	12	13	10	13	11	15	10	13	14	14	12	16	9	14	12	17	15	12	9	15	9	13	10	13	14	11	10	13	12	15	11	11	12	13	10
XP_003356329.2	XP_003356329.2	6	6	6	1	5	4	4	4	5	6	5	5	5	3	5	5	5	3	4	4	4	4	4	3	4	0	4	2	3	4	4	3	4	3	4	4	5	4	4	4	5	6	5	5	5	3	5	5
XP_020926442.1	XP_020926442.1	28	28	28	1	12	22	12	19	8	17	10	14	6	19	9	14	13	20	14	18	4	6	5	7	4	7	3	5	5	8	3	7	7	7	2	7	12	22	12	19	8	17	10	14	6	19	9	14
XP_020949569.1	XP_020949569.1	22	22	20	1	12	10	10	10	9	9	10	10	10	9	10	13	8	10	13	11	6	11	8	11	8	10	9	10	6	9	7	9	6	9	8	12	12	10	10	10	9	9	10	10	10	9	10	13
XP_003483287.1	XP_003483287.1	33	33	33	1	23	2	26	7	24	5	27	2	23	2	23	3	19	4	24	3	19	0	15	0	18	0	14	0	16	0	16	0	19	0	14	0	23	2	26	7	24	5	27	2	23	2	23	3
NP_001362317.1	NP_001362317.1	4	4	4	1	2	1	1	1	1	2	1	1	1	2	0	0	0	2	2	0	1	1	2	1	0	1	2	1	2	1	1	1	3	1	2	1	2	1	1	1	1	2	1	1	1	2	0	0
CON__Q3T052	CON__Q3T052	17	17	14	1	5	1	2	1	3	1	1	1	2	1	2	1	7	3	2	2	9	4	10	1	9	2	10	1	10	7	12	1	11	2	11	1	5	1	2	1	3	1	1	1	2	1	2	1
NP_001153085.1	NP_001153085.1	14	14	14	1	5	12	7	12	3	12	4	13	7	9	8	13	6	12	5	13	4	6	4	8	6	6	4	6	4	6	6	5	4	7	4	4	5	12	7	12	3	12	4	13	7	9	8	13
XP_001927122.3	XP_001927122.3	17	17	17	1	8	8	9	11	10	11	9	7	9	11	11	13	10	12	8	13	9	11	13	12	12	13	9	12	10	9	13	11	11	11	9	12	8	8	9	11	10	11	9	7	9	11	11	13
XP_020922091.1;XP_020922089.1	XP_020922091.1;XP_020922089.1	8	8	8	2	5	5	4	7	7	5	6	6	6	5	6	4	6	6	7	4	7	6	7	5	6	5	6	6	6	6	5	4	5	5	6	6	5	5	4	7	7	5	6	6	6	5	6	4
XP_003354387.3;XP_020929378.1	XP_003354387.3	25	25	25	2	16	13	17	13	15	10	15	13	18	9	15	13	16	11	15	10	10	10	9	8	10	5	6	9	14	6	7	9	13	9	6	9	16	13	17	13	15	10	15	13	18	9	15	13
XP_003355965.1	XP_003355965.1	12	12	12	1	3	7	6	6	3	7	5	8	2	5	5	7	5	10	5	8	7	6	5	5	5	7	5	5	7	8	4	4	6	7	4	7	3	7	6	6	3	7	5	8	2	5	5	7
XP_020929123.1	XP_020929123.1	25	25	25	1	15	11	11	15	15	13	12	17	14	13	12	9	12	15	12	11	8	9	8	9	7	8	7	10	8	11	11	10	8	10	8	10	15	11	11	15	15	13	12	17	14	13	12	9
NP_001011507.1	NP_001011507.1	5	5	5	1	3	4	4	3	4	4	3	4	4	4	4	4	4	4	4	4	4	4	4	4	4	4	4	4	4	4	3	4	3	4	4	4	3	4	4	3	4	4	3	4	4	4	4	4
XP_005669059.1;XP_005669058.1;XP_003131717.1;XP_003131714.1	XP_005669059.1;XP_005669058.1;XP_003131717.1;XP_003131714.1	9	9	9	4	7	5	6	5	5	5	6	6	5	7	5	5	5	4	4	6	4	4	5	5	5	3	6	4	5	5	4	3	5	3	4	5	7	5	6	5	5	5	6	6	5	7	5	5
XP_020925295.1;XP_020925305.1;XP_020925318.1;XP_005669991.1;XP_020925315.1;XP_003132543.1;XP_020925313.1;XP_020925312.1;XP_020925311.1;XP_020925310.1;XP_020925309.1;XP_020925308.1;XP_020925307.1;XP_003132542.1;XP_020925306.1;XP_005669990.1;XP_020925319.1;XP_020925304.1;XP_020925301.1;XP_020925302.1;XP_020925303.1;XP_020925300.1;XP_020925299.1;XP_005669989.1;XP_020925298.1;XP_020925297.1;XP_020925…	XP_020925295.1;XP_020925305.1;XP_020925318.1;XP_005669991.1;XP_020925315.1;XP_003132543.1;XP_020925313.1;XP_020925312.1;XP_020925311.1;XP_020925310.1;XP_020925309.1;XP_020925308.1;XP_020925307.1;XP_003132542.1;XP_020925306.1;XP_005669990.1;XP_020925319.1;XP_020925304.1;XP_020925301.1;XP_020925302.1;XP_020925303.1;XP_020925300.1;XP_020925299.1;XP_005669989.1;XP_020925298.1;XP_020925297.1;XP_020925…	8	8	8	93	6	6	6	5	5	6	4	3	5	4	6	3	5	5	4	4	5	7	5	5	5	5	6	6	4	5	5	5	4	5	5	5	6	6	6	5	5	6	4	3	5	4	6	3
NP_001011509.1	NP_001011509.1	9	9	9	1	5	3	8	3	7	3	8	2	8	4	6	3	7	5	6	3	3	6	4	6	5	7	4	4	4	6	4	5	5	7	6	7	5	3	8	3	7	3	8	2	8	4	6	3
XP_020948438.1;XP_020948437.1	XP_020948438.1;XP_020948437.1	7	7	7	2	4	3	3	2	2	3	4	2	4	2	4	2	2	1	5	2	1	1	1	1	2	2	2	2	1	1	3	0	1	2	1	2	4	3	3	2	2	3	4	2	4	2	4	2
XP_013842153.1;XP_020940341.1	XP_013842153.1;XP_020940341.1	17	15	15	2	14	11	13	9	12	11	13	9	11	10	14	9	10	11	12	11	10	12	6	14	10	11	7	13	10	11	7	13	9	14	10	14	12	9	11	7	10	9	11	7	9	8	12	8
NP_999293.1;XP_020956129.1;XP_020956130.1;XP_020956128.1;XP_020956132.1;XP_020956131.1;XP_001928198.4;XP_005657294.1;XP_005657293.1;XP_003483429.1;XP_005657295.1	NP_999293.1;XP_020956129.1;XP_020956130.1;XP_020956128.1;XP_020956132.1;XP_020956131.1	18	18	11	11	12	10	12	8	9	11	12	11	14	12	12	7	8	10	12	7	11	11	10	10	9	9	11	11	10	10	10	10	10	8	11	11	12	10	12	8	9	11	12	11	14	12	12	7
XP_005671198.1;NP_001346865.1;NP_001231304.1;NP_001346868.1;NP_001346867.1;NP_001231303.1;NP_001231302.1;NP_001346866.1	XP_005671198.1;NP_001346865.1;NP_001231304.1;NP_001346868.1;NP_001346867.1;NP_001231303.1;NP_001231302.1;NP_001346866.1	15	15	15	8	10	10	11	12	10	11	10	8	13	13	11	12	8	10	7	9	9	7	8	8	9	4	8	7	10	9	11	7	8	3	10	7	10	10	11	12	10	11	10	8	13	13	11	12
XP_005653559.1;NP_001171998.1;XP_020953641.1;XP_020953642.1	XP_005653559.1;NP_001171998.1;XP_020953641.1;XP_020953642.1	29	29	29	4	19	18	17	22	19	18	18	17	17	17	18	17	17	19	19	20	18	12	19	11	19	12	16	11	17	13	11	7	20	9	14	8	19	18	17	22	19	18	18	17	17	17	18	17
XP_003128592.1	XP_003128592.1	4	4	4	1	2	2	2	2	2	2	2	2	2	2	2	2	2	2	2	2	2	2	2	2	2	2	2	2	2	2	3	3	3	2	2	2	2	2	2	2	2	2	2	2	2	2	2	2
XP_005655861.2	XP_005655861.2	5	5	5	1	5	5	5	5	5	5	5	5	5	4	5	5	5	5	5	5	4	4	5	4	4	4	5	4	4	5	4	4	4	4	4	4	5	5	5	5	5	5	5	5	5	4	5	5
NP_999471.1	NP_999471.1	27	27	4	1	14	12	16	20	15	12	18	18	17	13	18	18	11	12	14	16	12	14	12	14	16	13	13	15	15	16	9	13	12	13	10	15	14	12	16	20	15	12	18	18	17	13	18	18
NP_001231091.1;XP_020918345.1	NP_001231091.1;XP_020918345.1	13	13	13	2	6	6	7	3	7	4	5	3	6	8	3	2	7	4	5	4	9	9	7	9	7	11	5	10	10	11	7	10	5	9	7	11	6	6	7	3	7	4	5	3	6	8	3	2
NP_001004050.1;XP_020939260.1	NP_001004050.1;XP_020939260.1	29	29	29	2	14	19	16	20	14	14	17	18	18	22	19	15	16	18	17	17	13	19	11	13	14	16	12	14	15	15	9	11	10	11	12	13	14	19	16	20	14	14	17	18	18	22	19	15
NP_999080.2	NP_999080.2	4	4	4	1	4	4	4	3	4	4	4	4	4	4	4	4	4	4	4	4	2	3	3	3	3	3	3	4	3	3	3	3	3	3	3	3	4	4	4	3	4	4	4	4	4	4	4	4
XP_003134100.4;XP_013846102.1	XP_003134100.4;XP_013846102.1	9	9	9	2	9	9	7	7	7	8	6	7	8	7	7	8	7	7	6	7	7	7	5	8	8	6	7	7	8	6	6	6	8	7	6	8	9	9	7	7	7	8	6	7	8	7	7	8
NP_001129437.1;XP_005655445.1	NP_001129437.1;XP_005655445.1	8	8	8	2	3	1	4	2	4	2	4	0	4	1	4	2	4	0	2	1	4	0	2	0	2	0	1	2	3	0	0	0	3	2	2	1	3	1	4	2	4	2	4	0	4	1	4	2
XP_005661932.1	XP_005661932.1	10	10	10	1	7	6	6	6	6	5	7	5	6	5	6	5	6	4	6	6	2	4	3	3	2	2	5	2	3	5	2	2	3	3	4	3	7	6	6	6	6	5	7	5	6	5	6	5
XP_020939706.1	XP_020939706.1	4	4	4	1	4	4	4	3	4	4	4	4	4	4	4	4	4	4	4	4	3	3	3	3	3	3	3	3	3	3	3	3	3	3	3	3	4	4	4	3	4	4	4	4	4	4	4	4
XP_003129882.1;XP_020918408.1	XP_003129882.1;XP_020918408.1	20	20	20	2	15	8	16	11	15	10	18	12	12	11	15	10	15	9	17	14	10	10	10	12	9	9	11	12	12	13	13	10	9	10	13	10	15	8	16	11	15	10	18	12	12	11	15	10
NP_001128438.1	NP_001128438.1	28	28	26	1	3	6	6	7	8	9	6	6	7	6	6	4	6	9	5	5	9	14	7	11	13	14	10	14	13	15	7	16	10	15	9	13	3	6	6	7	8	9	6	6	7	6	6	4
NP_001001640.1;XP_013841525.2;NP_001001864.1	NP_001001640.1	13	13	5	3	11	10	10	8	10	11	10	11	12	10	11	10	9	10	11	10	7	9	8	8	5	9	7	9	6	7	8	6	8	8	8	10	11	10	10	8	10	11	10	11	12	10	11	10
XP_020937128.1	XP_020937128.1	29	29	29	1	19	4	22	6	23	8	22	5	20	4	20	6	22	4	24	5	16	0	15	0	16	0	13	0	17	0	15	0	16	0	14	0	19	4	22	6	23	8	22	5	20	4	20	6
XP_003127291.1;XP_013853985.1	XP_003127291.1;XP_013853985.1	17	17	17	2	12	10	12	10	11	10	13	11	13	8	11	9	11	10	11	9	8	8	8	6	10	6	8	7	7	8	6	9	7	7	6	10	12	10	12	10	11	10	13	11	13	8	11	9
XP_020921874.1;NP_001156876.1	XP_020921874.1;NP_001156876.1	22	22	22	2	18	5	18	9	15	4	14	5	17	3	15	6	18	1	14	7	16	1	17	1	13	2	9	2	15	3	13	3	16	1	14	2	18	5	18	9	15	4	14	5	17	3	15	6
NP_001098761.1	NP_001098761.1	22	22	22	1	7	10	6	8	9	10	12	11	6	9	10	8	7	8	12	7	8	13	9	14	10	12	8	12	6	13	7	13	7	12	6	16	7	10	6	8	9	10	12	11	6	9	10	8
XP_013851337.1;XP_013851336.1;XP_005662394.2;XP_020942765.1;XP_013851334.1	XP_013851337.1;XP_013851336.1;XP_005662394.2;XP_020942765.1;XP_013851334.1	51	51	51	5	32	27	27	20	29	21	24	16	28	16	29	18	26	23	25	20	23	18	17	20	20	16	16	17	22	23	15	14	26	16	18	21	32	27	27	20	29	21	24	16	28	16	29	18
NP_001231176.1	NP_001231176.1	13	13	13	1	9	11	12	7	10	9	11	9	12	8	12	10	10	7	7	8	8	8	9	8	6	5	7	8	7	7	7	7	6	4	6	8	9	11	12	7	10	9	11	9	12	8	12	10
XP_005661912.1;NP_001127827.1	XP_005661912.1;NP_001127827.1	15	14	14	2	10	13	13	11	11	11	13	14	11	11	12	12	10	11	11	14	9	6	8	9	7	4	7	7	10	7	8	4	7	7	9	7	9	13	12	10	10	10	12	13	10	10	11	11
NP_999109.1	NP_999109.1	4	4	4	1	4	3	3	4	3	2	4	3	3	4	3	3	3	3	3	4	3	3	4	3	3	4	3	3	3	3	3	3	3	3	4	3	4	3	3	4	3	2	4	3	3	4	3	3
NP_001041535.1	NP_001041535.1	7	7	7	1	6	6	6	6	6	6	6	6	6	6	6	6	5	5	6	6	5	5	4	4	5	5	4	5	5	5	4	4	6	4	5	5	6	6	6	6	6	6	6	6	6	6	6	6
NP_001231034.1	NP_001231034.1	34	34	34	1	19	16	18	16	17	19	20	18	16	13	20	14	22	21	16	17	20	22	19	26	19	19	22	26	18	19	13	17	15	18	16	21	19	16	18	16	17	19	20	18	16	13	20	14
XP_020919646.1;NP_001231092.1	XP_020919646.1;NP_001231092.1	15	15	15	2	9	8	11	8	8	5	7	6	8	6	7	8	9	7	9	8	5	6	5	5	9	6	5	5	9	6	8	8	9	4	6	4	9	8	11	8	8	5	7	6	8	6	7	8
XP_020923800.1	XP_020923800.1	31	31	31	1	6	5	4	5	12	3	6	3	8	4	3	2	5	3	4	9	3	22	3	14	6	17	10	18	10	18	8	19	1	15	10	23	6	5	4	5	12	3	6	3	8	4	3	2
XP_005674066.1;XP_003135530.1	XP_005674066.1;XP_003135530.1	5	5	5	2	5	5	5	5	5	5	5	5	5	5	5	5	5	5	4	5	5	5	5	5	5	5	5	5	5	5	5	5	5	5	5	5	5	5	5	5	5	5	5	5	5	5	5	5
XP_020921077.1;XP_020921081.1;XP_020921080.1;XP_020921078.1	XP_020921077.1;XP_020921081.1;XP_020921080.1;XP_020921078.1	12	12	12	4	8	8	8	7	9	7	10	8	10	6	9	8	9	8	11	7	8	9	7	8	8	8	7	9	9	9	5	7	6	6	5	10	8	8	8	7	9	7	10	8	10	6	9	8
XP_020933264.1;XP_020933262.1;XP_020933261.1;XP_020933265.1;XP_020933263.1	XP_020933264.1;XP_020933262.1;XP_020933261.1;XP_020933265.1;XP_020933263.1	11	11	11	5	7	10	8	7	8	8	6	7	9	6	8	6	8	7	9	8	6	8	6	5	7	5	7	6	7	8	3	4	6	6	6	6	7	10	8	7	8	8	6	7	9	6	8	6
XP_020932967.1;NP_999529.1;XP_020932966.1	XP_020932967.1;NP_999529.1;XP_020932966.1	11	11	11	3	6	7	7	7	7	7	8	8	7	8	5	6	6	9	8	7	4	9	6	8	6	6	6	9	4	7	6	8	6	7	5	9	6	7	7	7	7	7	8	8	7	8	5	6
XP_020925657.1;XP_020925656.1;XP_005670114.1;XP_005654025.1;XP_003358128.1	XP_020925657.1;XP_020925656.1;XP_005670114.1	18	18	17	5	13	15	15	11	13	11	14	13	13	10	14	7	14	12	12	12	9	12	10	9	9	12	10	14	9	15	12	12	8	9	7	13	13	15	15	11	13	11	14	13	13	10	14	7
NP_999388.1	NP_999388.1	24	24	24	1	17	13	16	13	19	15	16	15	15	15	14	14	16	16	16	13	9	9	13	8	13	9	8	10	10	11	11	9	14	9	12	10	17	13	16	13	19	15	16	15	15	15	14	14
XP_020930237.1;XP_020930236.1;XP_020930235.1;NP_001171387.1;XP_020930234.1	XP_020930237.1;XP_020930236.1;XP_020930235.1;NP_001171387.1;XP_020930234.1	18	18	3	5	14	11	13	14	13	17	16	14	11	11	16	14	12	14	14	12	9	8	8	5	7	3	8	5	10	6	7	4	9	7	7	4	14	11	13	14	13	17	16	14	11	11	16	14
XP_003131621.3;XP_020922821.1;XP_020922823.1;XP_020922822.1	XP_003131621.3;XP_020922821.1	16	16	16	4	9	10	9	10	8	8	9	8	8	7	10	7	9	8	8	8	6	11	6	9	9	7	6	9	8	8	6	8	7	9	5	10	9	10	9	10	8	8	9	8	8	7	10	7
XP_013835617.1;XP_003131863.2	XP_013835617.1;XP_003131863.2	15	15	15	2	9	10	7	9	9	8	9	9	7	8	7	9	7	10	9	7	8	9	8	9	8	8	7	7	7	7	7	9	7	7	8	6	9	10	7	9	9	8	9	9	7	8	7	9
XP_003126085.1	XP_003126085.1	6	6	6	1	4	6	4	3	3	6	3	4	4	4	4	5	4	3	4	5	2	3	1	2	2	3	1	1	2	4	2	3	2	3	1	4	4	6	4	3	3	6	3	4	4	4	4	5
NP_001116657.1;XP_020921475.1	NP_001116657.1	9	9	5	2	5	5	5	2	5	4	4	2	2	1	7	2	5	2	4	4	3	4	5	5	5	4	5	4	5	6	4	5	4	3	3	6	5	5	5	2	5	4	4	2	2	1	7	2
XP_003354827.1	XP_003354827.1	13	13	13	1	7	6	8	7	8	7	10	9	10	7	8	6	8	9	9	6	7	8	9	10	9	7	8	8	8	11	8	7	6	8	6	9	7	6	8	7	8	7	10	9	10	7	8	6
NP_998955.1;XP_020957818.1	NP_998955.1;XP_020957818.1	17	17	17	2	12	8	14	11	13	10	14	9	13	4	14	8	14	10	10	11	10	6	9	4	10	11	13	7	12	9	9	8	11	6	9	7	12	8	14	11	13	10	14	9	13	4	14	8
NP_999076.1	NP_999076.1	12	12	11	1	9	5	6	5	9	8	8	6	9	6	6	5	8	10	6	7	6	4	6	6	7	6	5	5	7	5	6	6	8	4	5	6	9	5	6	5	9	8	8	6	9	6	6	5
XP_020938897.1;XP_020938896.1	XP_020938897.1;XP_020938896.1	57	2	2	2	49	44	44	42	45	45	41	43	45	44	44	42	41	45	42	42	37	32	41	31	34	33	34	32	35	36	36	29	35	29	33	31	2	1	2	1	1	1	1	1	2	1	1	1
XP_005654535.1;XP_020955030.1	XP_005654535.1;XP_020955030.1	15	15	15	2	13	11	9	12	12	14	11	12	11	10	13	11	12	13	11	12	8	8	9	5	8	8	7	5	8	8	9	9	7	10	9	7	13	11	9	12	12	14	11	12	11	10	13	11
XP_020927108.1;XP_020927107.1;XP_020927106.1;XP_020927104.1;XP_020927103.1;XP_020927102.1	XP_020927108.1;XP_020927107.1;XP_020927106.1;XP_020927104.1;XP_020927103.1;XP_020927102.1	4	4	4	6	3	3	3	3	3	3	3	3	3	2	3	3	3	3	3	3	3	2	2	2	2	2	1	2	1	1	1	1	1	2	1	3	3	3	3	3	3	3	3	3	3	2	3	3
XP_003123541.1	XP_003123541.1	22	22	21	1	16	11	14	12	13	9	14	8	18	9	13	12	15	8	14	10	14	10	15	12	11	11	12	11	12	13	13	10	13	11	11	13	16	11	14	12	13	9	14	8	18	9	13	12
XP_020927201.1	XP_020927201.1	20	20	20	1	8	12	9	12	8	14	9	10	12	10	9	14	11	12	8	12	13	11	15	13	12	9	10	12	13	12	11	10	12	11	8	9	8	12	9	12	8	14	9	10	12	10	9	14
XP_020944311.1;XP_020944310.1;NP_001188310.1	XP_020944311.1;XP_020944310.1;NP_001188310.1	18	18	7	3	11	5	11	7	13	5	10	9	12	6	11	9	9	6	12	7	7	11	6	10	6	10	10	10	6	11	8	11	7	8	7	10	11	5	11	7	13	5	10	9	12	6	11	9
XP_020944965.1;XP_020944968.1;XP_020944967.1;XP_020944966.1;XP_020944958.1;XP_020944964.1;XP_020944963.1;XP_020944962.1;XP_020944960.1;XP_020944959.1;XP_020933895.1	XP_020944965.1;XP_020944968.1;XP_020944967.1;XP_020944966.1;XP_020944958.1;XP_020944964.1;XP_020944963.1;XP_020944962.1;XP_020944960.1;XP_020944959.1	11	11	7	11	6	7	8	6	8	7	8	5	7	6	8	6	8	7	7	6	7	6	6	3	6	4	3	6	6	4	5	6	7	6	6	6	6	7	8	6	8	7	8	5	7	6	8	6
XP_001927475.1	XP_001927475.1	20	8	6	1	16	18	16	18	18	15	17	17	18	16	17	16	16	18	15	16	13	13	14	12	13	13	14	13	16	12	12	14	12	14	12	12	7	8	7	7	7	6	8	7	8	6	7	7
XP_013841770.2	XP_013841770.2	16	16	16	1	10	10	7	9	5	12	8	9	10	7	7	10	7	7	7	10	4	7	6	7	8	8	5	6	7	6	7	8	6	6	6	8	10	10	7	9	5	12	8	9	10	7	7	10
XP_003359029.4	XP_003359029.4	14	14	14	1	8	7	9	8	8	9	7	7	11	7	8	9	7	9	9	5	6	7	7	6	7	9	7	7	8	6	9	6	8	8	9	7	8	7	9	8	8	9	7	7	11	7	8	9
XP_001925384.4	XP_001925384.4	13	13	13	1	12	9	11	7	11	7	13	8	12	8	10	8	12	8	10	6	8	4	8	6	8	7	9	8	7	6	6	7	7	6	5	6	12	9	11	7	11	7	13	8	12	8	10	8
NP_001090990.2	NP_001090990.2	11	10	10	1	4	8	4	8	6	8	6	8	5	9	5	6	6	9	5	6	7	9	7	8	6	6	5	7	6	9	6	6	5	8	7	8	3	7	3	7	5	7	5	7	4	8	4	5
XP_020932267.1;XP_005671677.2	XP_020932267.1;XP_005671677.2	7	7	7	2	4	3	4	3	3	3	3	3	3	3	5	3	2	2	2	3	2	1	2	2	2	3	2	2	2	1	2	2	2	2	1	3	4	3	4	3	3	3	3	3	3	3	5	3
XP_020939463.1;XP_020939470.1;XP_020939472.1;XP_020939477.1;XP_020939460.1;XP_020939475.1;XP_020939468.1;XP_020939465.1;XP_020939476.1;XP_020939473.1;XP_020939471.1;XP_020939469.1;XP_020939462.1;XP_020939461.1;XP_020939467.1;XP_020939464.1;XP_020939466.1;XP_020939474.1;XP_020939459.1	XP_020939463.1;XP_020939470.1;XP_020939472.1;XP_020939477.1;XP_020939460.1;XP_020939475.1;XP_020939468.1;XP_020939465.1;XP_020939476.1;XP_020939473.1;XP_020939471.1;XP_020939469.1;XP_020939462.1;XP_020939461.1;XP_020939467.1;XP_020939464.1;XP_020939466.1;XP_020939474.1;XP_020939459.1	32	24	21	19	18	19	14	18	15	15	13	15	17	14	13	13	15	14	17	14	17	18	15	15	16	18	12	15	15	17	15	15	16	16	12	17	13	14	11	14	12	10	11	12	12	10	9	9
NP_001230595.1	NP_001230595.1	57	36	33	1	22	29	16	48	23	45	18	50	23	38	18	44	37	43	17	53	19	21	18	19	19	21	17	18	17	21	17	17	17	29	17	21	5	10	0	30	4	25	0	31	4	18	1	26
XP_020953010.1	XP_020953010.1	28	24	22	1	18	8	20	9	21	12	15	14	18	11	17	12	18	10	15	10	18	10	16	11	18	10	18	12	15	9	14	8	13	13	11	14	16	5	16	8	17	10	13	11	16	9	14	9
NP_001183950.1;XP_020949163.1	NP_001183950.1;XP_020949163.1	15	15	15	2	6	8	7	9	9	7	7	8	6	9	7	9	7	8	6	10	4	9	4	6	4	6	6	8	3	10	7	9	6	9	5	7	6	8	7	9	9	7	7	8	6	9	7	9
NP_001090896.1;XP_020954097.1;XP_013833074.2;NP_001107176.1;NP_998933.1;XP_013833080.2;XP_005665845.2	NP_001090896.1	13	13	2	7	7	5	8	8	7	6	9	7	8	10	10	10	8	7	9	9	6	10	7	9	4	7	5	6	5	7	5	6	8	9	7	11	7	5	8	8	7	6	9	7	8	10	10	10
XP_020952320.1	XP_020952320.1	7	7	7	1	6	6	6	7	7	7	6	6	7	7	6	7	6	6	6	7	4	4	4	2	3	4	4	4	4	4	4	3	4	4	3	3	6	6	6	7	7	7	6	6	7	7	6	7
XP_001929215.3;XP_020954962.1	XP_001929215.3;XP_020954962.1	29	29	29	2	19	11	21	13	21	15	20	11	19	13	20	13	18	10	17	15	19	9	14	8	15	12	15	9	16	13	14	9	16	10	11	10	19	11	21	13	21	15	20	11	19	13	20	13
NP_001041538.1	NP_001041538.1	8	8	8	1	7	8	6	8	7	8	6	7	6	7	6	7	8	8	7	7	5	6	6	5	4	5	5	6	4	5	4	4	5	6	4	5	7	8	6	8	7	8	6	7	6	7	6	7
XP_020937174.1	XP_020937174.1	30	30	30	1	18	10	22	14	18	7	23	15	20	9	21	16	22	13	22	13	14	7	14	5	13	5	12	9	13	5	13	6	11	3	11	1	18	10	22	14	18	7	23	15	20	9	21	16
XP_003356046.1	XP_003356046.1	14	14	12	1	7	8	7	6	6	8	8	7	8	9	7	7	7	6	8	5	8	7	8	7	6	7	7	9	8	8	6	5	8	7	8	8	7	8	7	6	6	8	8	7	8	9	7	7
XP_005654304.1;XP_005654305.1	XP_005654304.1;XP_005654305.1	21	21	21	2	6	6	1	0	9	7	3	5	9	4	2	1	2	9	1	3	0	15	0	12	0	17	3	13	0	15	2	16	1	16	1	13	6	6	1	0	9	7	3	5	9	4	2	1
NP_001026955.1	NP_001026955.1	11	11	11	1	5	5	7	5	7	5	8	6	4	5	6	5	7	5	7	6	6	7	6	7	7	6	6	6	7	6	5	6	6	6	8	5	5	5	7	5	7	5	8	6	4	5	6	5
XP_020932312.1;XP_020932311.1;XP_020932310.1;XP_020932309.1;XP_020932308.1	XP_020932312.1;XP_020932311.1;XP_020932310.1;XP_020932309.1;XP_020932308.1	21	21	21	5	0	2	0	4	4	3	0	7	1	5	0	2	1	7	1	3	4	15	4	15	3	18	5	12	4	15	3	14	0	15	3	13	0	2	0	4	4	3	0	7	1	5	0	2
XP_020940420.1;XP_013850604.1	XP_020940420.1	9	9	9	2	9	6	9	8	6	7	7	6	7	8	7	8	5	7	8	7	6	5	7	6	6	7	5	6	7	5	5	5	6	6	5	7	9	6	9	8	6	7	7	6	7	8	7	8
XP_003354151.1;XP_003123401.1	XP_003354151.1;XP_003123401.1	12	12	3	2	7	10	8	8	7	8	8	8	8	7	8	8	4	8	7	9	5	8	5	7	7	5	5	6	5	6	6	5	6	7	6	8	7	10	8	8	7	8	8	8	8	7	8	8
XP_005668301.1;XP_013835817.1	XP_005668301.1	10	10	10	2	5	6	5	7	4	7	6	8	5	6	5	7	5	5	5	6	3	8	3	7	5	7	4	7	3	8	3	5	4	8	3	6	5	6	5	7	4	7	6	8	5	6	5	7
XP_020925129.1	XP_020925129.1	14	14	14	1	10	10	11	10	11	9	7	10	11	7	8	10	9	8	9	9	6	8	7	6	6	10	8	7	6	7	7	10	8	8	7	6	10	10	11	10	11	9	7	10	11	7	8	10
XP_020948087.1;XP_020948086.1;XP_020948085.1;XP_020948084.1;XP_020923503.1;XP_020923502.1;XP_020923501.1;XP_020923500.1;XP_020923505.1;XP_020923504.1;XP_020923496.1;XP_020923495.1;XP_020923498.1;XP_020923497.1;XP_020923494.1	XP_020948087.1;XP_020948086.1;XP_020948085.1;XP_020948084.1	35	35	20	15	23	9	22	14	21	10	23	13	22	11	22	12	22	8	24	12	17	10	14	8	16	9	14	10	19	11	9	6	16	6	14	11	23	9	22	14	21	10	23	13	22	11	22	12
XP_005664555.1;XP_005664554.1;NP_001090966.1;XP_020949835.1	XP_005664555.1;XP_005664554.1;NP_001090966.1	7	7	7	4	5	6	5	6	5	5	6	6	5	6	5	6	6	6	6	6	4	6	4	5	3	5	5	5	5	6	4	4	4	5	4	4	5	6	5	6	5	5	6	6	5	6	5	6
NP_001098771.1;XP_020927742.1	NP_001098771.1;XP_020927742.1	18	18	18	2	9	8	11	10	9	11	10	11	12	13	10	11	11	11	9	10	10	13	10	12	12	12	9	14	10	14	11	8	9	11	11	13	9	8	11	10	9	11	10	11	12	13	10	11
XP_020944974.1;XP_020944986.1;XP_020944975.1;XP_020944976.1;XP_020944977.1;XP_020944978.1;XP_020944981.1;XP_020944982.1;XP_020944983.1;XP_020944984.1;XP_020944988.1;XP_020944989.1;XP_020944990.1;XP_020944991.1;XP_020944992.1;XP_020944985.1;XP_020944987.1;XP_020944980.1;XP_020944979.1;XP_003125661.2;XP_003361154.1	XP_020944974.1;XP_020944986.1;XP_020944975.1;XP_020944976.1;XP_020944977.1;XP_020944978.1;XP_020944981.1;XP_020944982.1;XP_020944983.1;XP_020944984.1;XP_020944988.1;XP_020944989.1;XP_020944990.1;XP_020944991.1;XP_020944992.1;XP_020944985.1;XP_020944987.1;XP_020944980.1;XP_020944979.1	22	22	22	21	11	6	15	10	13	9	14	7	12	10	17	7	12	7	15	9	7	11	6	9	8	9	6	11	7	10	7	10	9	10	8	11	11	6	15	10	13	9	14	7	12	10	17	7
XP_013853501.1;XP_005664276.1;NP_001231058.1	XP_013853501.1;XP_005664276.1;NP_001231058.1	18	14	14	3	12	13	13	14	13	13	13	14	14	13	10	11	14	13	13	11	7	11	9	8	9	9	9	11	6	8	8	9	8	9	8	12	8	9	9	10	9	9	9	10	10	9	7	8
NP_001006592.1;XP_020941551.1	NP_001006592.1;XP_020941551.1	16	16	16	2	7	12	1	15	7	14	1	15	6	12	0	15	13	12	0	16	0	2	0	0	0	1	0	0	0	2	0	0	0	2	0	0	7	12	1	15	7	14	1	15	6	12	0	15
XP_005668506.1	XP_005668506.1	16	16	16	1	14	13	10	8	9	9	9	13	12	5	13	9	9	7	8	9	8	4	7	3	7	6	10	6	5	6	6	6	8	5	10	5	14	13	10	8	9	9	9	13	12	5	13	9
XP_005655770.2	XP_005655770.2	17	17	17	1	6	5	5	5	4	4	6	6	6	4	7	5	10	7	7	5	9	7	7	9	8	7	8	10	8	8	6	7	7	9	6	10	6	5	5	5	4	4	6	6	6	4	7	5
NP_001098775.1	NP_001098775.1	5	5	5	1	4	4	4	3	4	4	4	4	4	3	4	4	4	3	4	4	2	4	2	2	3	3	2	3	4	3	3	3	3	3	2	4	4	4	4	3	4	4	4	4	4	3	4	4
NP_001116593.1	NP_001116593.1	18	18	18	1	6	7	9	6	9	10	7	7	7	8	9	9	8	7	6	7	5	13	8	13	5	10	8	16	4	11	5	14	6	13	7	15	6	7	9	6	9	10	7	7	7	8	9	9
XP_020931439.1;XP_020931438.1;XP_020931437.1;XP_020931436.1;XP_020931435.1;XP_020931434.1	XP_020931439.1;XP_020931438.1;XP_020931437.1;XP_020931436.1;XP_020931435.1;XP_020931434.1	27	27	27	6	16	20	15	23	15	17	19	21	11	19	16	21	15	20	13	22	7	14	10	12	9	14	13	16	7	14	10	15	14	11	8	16	16	20	15	23	15	17	19	21	11	19	16	21
NP_001231084.1;XP_005666833.1	NP_001231084.1;XP_005666833.1	15	15	15	2	10	11	6	10	4	10	9	11	6	7	10	9	8	10	6	10	3	12	7	10	6	11	5	9	5	11	7	9	5	10	6	12	10	11	6	10	4	10	9	11	6	7	10	9
XP_020943837.1;XP_020943836.1	XP_020943837.1;XP_020943836.1	27	27	26	2	14	15	17	10	14	13	14	13	13	15	15	9	13	13	15	14	11	12	11	12	12	14	12	11	9	14	9	11	6	10	7	12	14	15	17	10	14	13	14	13	13	15	15	9
XP_001928591.3	XP_001928591.3	4	1	1	1	4	1	4	2	4	1	4	2	3	2	4	2	3	2	3	1	2	2	2	2	2	2	3	2	2	2	2	2	2	2	2	2	1	1	1	1	1	1	1	1	1	1	1	1
XP_003129926.1	XP_003129926.1	8	8	8	1	6	7	4	5	5	6	5	5	6	7	3	5	5	7	3	6	6	4	4	6	4	4	5	3	4	5	3	2	5	3	3	3	6	7	4	5	5	6	5	5	6	7	3	5
CON__P15497;NP_999563.1	CON__P15497	15	15	15	2	4	6	2	8	5	8	6	9	3	7	3	9	4	7	9	8	6	7	9	6	7	7	5	7	6	7	9	7	8	8	8	6	4	6	2	8	5	8	6	9	3	7	3	9
XP_005657028.3	XP_005657028.3	22	22	22	1	7	8	8	5	7	6	8	6	7	7	7	6	7	9	10	9	6	16	8	15	8	19	9	15	9	18	7	15	5	15	7	18	7	8	8	5	7	6	8	6	7	7	7	6
XP_020931181.1;XP_020931177.1;XP_020931178.1;XP_020931180.1;XP_020931179.1	XP_020931181.1;XP_020931177.1;XP_020931178.1;XP_020931180.1;XP_020931179.1	20	20	17	5	12	12	11	16	11	14	9	12	12	15	8	13	11	12	11	11	14	14	14	16	14	13	15	15	14	16	14	14	13	13	15	15	12	12	11	16	11	14	9	12	12	15	8	13
XP_020935286.1;XP_020935282.1	XP_020935286.1;XP_020935282.1	11	11	1	2	10	3	10	5	9	2	11	2	9	3	7	2	8	3	10	4	8	5	7	7	6	6	7	5	9	7	8	5	6	5	6	5	10	3	10	5	9	2	11	2	9	3	7	2
XP_020920179.1;XP_020920178.1;XP_020920181.1;XP_020920180.1	XP_020920179.1;XP_020920178.1;XP_020920181.1;XP_020920180.1	21	21	21	4	15	13	13	13	14	10	16	10	11	7	11	9	14	9	12	9	14	12	12	8	16	9	10	11	12	12	11	11	11	7	10	9	15	13	13	13	14	10	16	10	11	7	11	9
XP_005664641.1	XP_005664641.1	15	15	15	1	9	10	6	9	7	10	8	9	6	10	8	7	9	10	6	9	6	7	7	9	9	9	9	8	10	7	9	6	9	6	6	7	9	10	6	9	7	10	8	9	6	10	8	7
XP_020921244.1;XP_020921243.1	XP_020921244.1;XP_020921243.1	14	13	13	2	10	10	9	9	9	12	9	10	7	10	8	10	10	10	7	9	6	6	7	7	5	7	7	7	6	8	6	8	7	6	7	5	9	9	8	8	8	11	8	9	6	9	7	9
XP_003122486.1	XP_003122486.1	17	17	17	1	14	11	8	10	11	13	13	12	14	10	10	14	11	12	14	12	10	8	7	8	11	9	10	7	13	11	9	8	9	9	11	8	14	11	8	10	11	13	13	12	14	10	10	14
NP_001090942.2;XP_013852024.1;XP_005669185.1	NP_001090942.2;XP_013852024.1	5	5	5	3	4	4	5	5	5	3	4	5	5	3	5	5	5	5	5	5	3	3	3	3	3	4	2	3	3	3	2	3	2	2	3	2	4	4	5	5	5	3	4	5	5	3	5	5
XP_003480386.1	XP_003480386.1	7	3	3	1	5	5	5	5	5	4	4	4	5	5	5	5	5	4	4	4	5	4	5	3	6	4	6	5	5	5	5	4	6	4	4	5	3	3	3	3	3	2	2	2	3	3	3	3
XP_013845204.1;XP_013845203.1;XP_005656885.1;XP_005656884.1;NP_999126.1	XP_013845204.1;XP_013845203.1;XP_005656885.1;XP_005656884.1;NP_999126.1	8	8	8	5	3	4	2	5	5	2	2	4	3	4	1	3	4	4	2	4	2	3	6	4	3	3	4	5	4	3	2	4	2	4	4	4	3	4	2	5	5	2	2	4	3	4	1	3
XP_003132136.3	XP_003132136.3	20	20	19	1	11	9	11	9	11	9	12	11	11	8	10	11	12	9	10	7	12	12	14	12	14	12	11	13	10	14	8	10	7	13	9	14	11	9	11	9	11	9	12	11	11	8	10	11
XP_003126304.1	XP_003126304.1	12	12	12	1	11	8	11	11	9	8	12	7	11	7	11	6	11	7	11	6	8	7	7	5	7	6	9	5	8	7	6	5	5	4	6	4	11	8	11	11	9	8	12	7	11	7	11	6
NP_999371.1	NP_999371.1	5	5	5	1	3	4	4	4	5	4	3	5	3	4	4	4	4	3	4	4	4	4	4	4	4	4	4	4	4	4	3	3	5	4	3	4	3	4	4	4	5	4	3	5	3	4	4	4
XP_020922114.1;XP_020922113.1	XP_020922114.1;XP_020922113.1	8	8	8	2	5	7	5	6	5	6	4	5	5	7	5	6	7	7	7	7	5	5	5	5	4	5	4	5	5	6	5	5	4	4	5	5	5	7	5	6	5	6	4	5	5	7	5	6
XP_020918145.1;XP_020918104.1;XP_005659874.1;NP_001230636.1	XP_020918145.1;XP_020918104.1;XP_005659874.1;NP_001230636.1	15	15	15	4	10	11	9	10	8	9	7	8	9	7	11	6	10	10	7	7	10	9	4	9	6	5	7	7	8	10	7	4	8	3	7	4	10	11	9	10	8	9	7	8	9	7	11	6
XP_020950075.1	XP_020950075.1	20	20	20	1	10	7	11	6	10	8	9	7	9	5	9	6	11	7	9	6	7	8	7	7	7	12	5	8	7	8	7	9	9	7	7	10	10	7	11	6	10	8	9	7	9	5	9	6
NP_999546.1;XP_005653018.1;XP_003354404.1;XP_020940678.1;XP_005653019.1;XP_020940677.1;XP_020940676.1;XP_020940680.1;XP_020940679.1	NP_999546.1	15	15	10	9	9	9	6	8	6	10	6	10	6	10	7	10	8	10	7	8	7	9	6	11	6	10	10	11	5	10	3	9	4	9	5	9	9	9	6	8	6	10	6	10	6	10	7	10
NP_999166.1	NP_999166.1	21	21	21	1	13	13	14	13	13	12	13	10	17	10	11	8	12	13	15	13	16	6	15	2	15	9	10	4	18	11	11	5	10	5	14	2	13	13	14	13	13	12	13	10	17	10	11	8
NP_001038040.1;XP_020932991.1	NP_001038040.1;XP_020932991.1	12	12	12	2	8	7	5	8	5	6	6	6	6	6	7	7	7	7	5	5	3	6	5	6	3	5	5	4	4	5	5	7	4	6	2	7	8	7	5	8	5	6	6	6	6	6	7	7
XP_020954782.1;XP_020954781.1;XP_020954780.1;XP_020954778.1;XP_020954777.1;XP_013833562.1;XP_005666245.1;XP_005666244.1;XP_020954765.1	XP_020954782.1;XP_020954781.1;XP_020954780.1;XP_020954778.1;XP_020954777.1;XP_013833562.1;XP_005666245.1;XP_005666244.1;XP_020954765.1	53	5	5	9	42	42	44	41	39	44	44	44	43	42	43	42	42	42	43	41	40	40	43	38	42	38	42	41	40	43	42	37	43	33	37	40	4	5	4	5	3	5	4	4	4	4	5	4
XP_020936002.1;XP_013841434.1;XP_020936004.1;XP_020936005.1;XP_020936006.1;XP_020936007.1;XP_020936008.1;XP_020936009.1;XP_020936010.1;XP_020936003.1;XP_013846399.1;XP_003135263.2;XP_005657901.1;XP_020941768.1;XP_013846397.1;XP_020952383.1;XP_020932426.1;XP_020932425.1;XP_020932424.1;XP_020932419.1;XP_020939380.1;XP_020932423.1;XP_020939146.1;XP_020939144.1;XP_020932420.1;XP_020932413.1;XP_020932…	XP_020936002.1;XP_013841434.1;XP_020936004.1;XP_020936005.1;XP_020936006.1;XP_020936007.1;XP_020936008.1;XP_020936009.1;XP_020936010.1;XP_020936003.1	14	14	10	63	8	10	10	8	8	9	10	4	8	9	8	6	8	9	8	6	8	9	9	6	9	9	9	9	6	9	4	5	6	7	8	8	8	10	10	8	8	9	10	4	8	9	8	6
NP_001193269.1	NP_001193269.1	22	22	22	1	15	9	15	15	14	13	15	12	15	6	17	14	14	7	14	13	8	7	6	7	8	8	8	7	8	7	6	7	9	7	5	9	15	9	15	15	14	13	15	12	15	6	17	14
NP_001014971.1	NP_001014971.1	17	17	16	1	12	2	6	13	10	7	8	11	17	6	5	13	12	4	7	11	10	9	9	9	8	9	8	9	10	8	8	7	8	8	9	3	12	2	6	13	10	7	8	11	17	6	5	13
XP_020918538.1	XP_020918538.1	10	10	10	1	5	6	5	6	4	7	5	6	5	7	7	5	6	8	6	6	5	5	5	5	5	5	6	4	4	4	5	3	4	6	4	7	5	6	5	6	4	7	5	6	5	7	7	5
XP_020921223.1;XP_020921222.1;XP_020921221.1;XP_020921220.1;XP_020921218.1;XP_020921217.1;XP_020921216.1;XP_020921224.1	XP_020921223.1;XP_020921222.1;XP_020921221.1;XP_020921220.1;XP_020921218.1;XP_020921217.1;XP_020921216.1;XP_020921224.1	18	18	18	8	10	3	11	3	8	3	10	3	8	2	8	4	9	2	9	3	5	5	6	3	7	4	6	5	7	4	6	4	5	4	5	4	10	3	11	3	8	3	10	3	8	2	8	4
NP_001070690.1	NP_001070690.1	8	6	6	1	5	4	6	4	4	4	5	4	5	3	3	3	4	3	5	3	4	4	4	4	5	4	4	4	4	4	4	3	5	4	4	4	3	2	4	3	3	2	3	3	3	2	1	2
XP_001927358.1	XP_001927358.1	6	6	6	1	5	5	5	5	5	4	5	4	5	5	5	5	5	6	6	4	6	3	5	4	6	3	3	5	5	6	4	3	2	3	3	3	5	5	5	5	5	4	5	4	5	5	5	5
NP_001165839.1	NP_001165839.1	8	8	8	1	4	7	1	8	4	6	0	8	4	7	1	8	5	8	1	8	0	4	0	0	0	4	1	0	0	3	0	0	0	2	0	1	4	7	1	8	4	6	0	8	4	7	1	8
NP_001121934.1	NP_001121934.1	27	27	27	1	9	11	4	8	8	9	4	7	12	12	6	7	10	11	6	10	16	16	15	19	10	16	11	19	12	19	12	11	12	20	14	18	9	11	4	8	8	9	4	7	12	12	6	7
NP_001116693.1	NP_001116693.1	18	18	6	1	11	12	12	11	8	12	9	10	13	10	10	13	9	12	8	11	5	10	7	12	5	9	8	13	4	8	7	14	5	8	6	13	11	12	12	11	8	12	9	10	13	10	10	13
NP_001161893.1;XP_005663781.1;XP_005663780.1;XP_005663778.1;XP_013852888.1;XP_013852887.1	NP_001161893.1;XP_005663781.1;XP_005663780.1;XP_005663778.1;XP_013852888.1;XP_013852887.1	12	12	11	6	9	9	9	10	8	10	10	10	8	8	9	11	11	10	10	11	7	4	7	6	7	8	8	8	10	8	7	8	6	5	6	6	9	9	9	10	8	10	10	10	8	8	9	11
XP_005660570.2;XP_001926112.3;XP_020925618.1	XP_005660570.2;XP_001926112.3;XP_020925618.1	12	12	12	3	8	6	7	5	7	7	7	7	6	8	8	7	8	8	8	8	8	8	8	8	8	8	9	9	9	9	7	8	6	8	7	9	8	6	7	5	7	7	7	7	6	8	8	7
XP_005662376.1;XP_020941301.1;XP_005662374.1;XP_020941306.1	XP_005662376.1;XP_020941301.1;XP_005662374.1	14	14	2	4	6	9	5	4	7	9	5	6	6	6	6	7	6	10	7	7	4	6	4	6	4	7	6	8	6	9	8	7	5	6	3	6	6	9	5	4	7	9	5	6	6	6	6	7
XP_003483550.1;XP_020928244.1;XP_013838801.1	XP_003483550.1;XP_020928244.1;XP_013838801.1	24	23	23	3	13	15	16	16	12	16	15	15	17	16	15	14	12	16	13	14	11	11	11	10	10	12	10	8	13	8	8	9	8	10	9	9	13	15	15	16	12	15	15	14	16	16	14	14
NP_001239143.1;XP_020924084.1	NP_001239143.1	9	9	2	2	7	8	8	7	5	7	7	6	7	6	8	6	5	8	6	5	6	6	6	4	6	5	6	6	5	6	6	5	6	6	6	7	7	8	8	7	5	7	7	6	7	6	8	6
XP_020954088.1	XP_020954088.1	13	4	4	1	12	8	11	8	10	8	10	7	12	7	9	9	9	7	10	8	10	8	8	6	10	5	10	7	10	7	7	5	8	8	9	8	4	2	3	3	4	2	4	1	4	2	3	3
NP_001230549.1;XP_020949079.1	NP_001230549.1;XP_020949079.1	21	21	21	2	9	12	7	11	10	11	10	13	7	9	6	10	10	11	10	14	10	15	8	11	8	10	10	9	6	12	8	10	8	10	7	11	9	12	7	11	10	11	10	13	7	9	6	10
XP_001928883.1	XP_001928883.1	10	10	10	1	7	7	4	7	5	8	5	5	6	7	5	8	6	7	7	5	6	5	5	6	5	3	5	5	6	6	4	3	5	5	5	6	7	7	4	7	5	8	5	5	6	7	5	8
XP_020944849.1;XP_003355080.1;XP_001927356.3	XP_020944849.1;XP_003355080.1;XP_001927356.3	6	6	6	3	6	6	6	6	6	6	5	5	6	5	4	6	5	5	5	5	5	5	4	5	3	5	4	3	4	5	4	3	4	4	4	5	6	6	6	6	6	6	5	5	6	5	4	6
XP_003130317.3	XP_003130317.3	38	38	38	1	27	7	23	11	20	7	23	6	26	6	20	7	26	11	27	10	17	11	13	8	16	8	14	11	18	8	15	10	16	13	11	12	27	7	23	11	20	7	23	6	26	6	20	7
XP_005655404.1;XP_005655405.1	XP_005655404.1;XP_005655405.1	16	16	3	2	9	10	8	8	8	9	8	10	9	10	5	7	11	11	6	8	8	9	8	7	7	8	4	7	5	10	8	8	8	9	6	8	9	10	8	8	8	9	8	10	9	10	5	7
XP_020945472.1;XP_020946479.1	XP_020945472.1;XP_020946479.1	1	1	1	2	1	1	1	1	1	1	1	0	1	1	1	1	1	1	1	0	1	0	1	1	1	0	1	1	1	0	0	0	0	0	0	1	1	1	1	1	1	1	1	0	1	1	1	1
XP_020935811.1;XP_020935810.1;XP_020935809.1;XP_020935808.1;XP_020935807.1;XP_020935806.1	XP_020935811.1;XP_020935810.1;XP_020935809.1;XP_020935808.1;XP_020935807.1;XP_020935806.1	46	46	16	6	18	20	22	21	20	22	24	22	21	22	20	26	13	22	23	23	16	16	12	18	16	13	16	15	14	19	11	14	12	11	14	12	18	20	22	21	20	22	24	22	21	22	20	26
XP_003135172.3;XP_005673707.1;XP_020936265.1	XP_003135172.3;XP_005673707.1;XP_020936265.1	35	35	35	3	15	7	23	15	20	6	21	5	20	7	22	8	21	10	26	9	15	9	12	6	14	6	11	8	14	7	11	6	14	4	6	12	15	7	23	15	20	6	21	5	20	7	22	8
XP_020951502.1;XP_020951501.1;XP_020951505.1;XP_020951503.1	XP_020951502.1;XP_020951501.1;XP_020951505.1;XP_020951503.1	15	15	15	4	11	11	8	8	10	8	5	8	11	11	8	6	8	10	6	6	7	8	6	7	8	9	5	6	7	10	6	7	7	8	6	7	11	11	8	8	10	8	5	8	11	11	8	6
XP_020939856.1;XP_020939855.1;XP_020939857.1	XP_020939856.1;XP_020939855.1;XP_020939857.1	26	26	26	3	14	15	14	14	16	11	15	13	11	11	12	12	11	10	14	14	10	12	10	14	11	12	11	12	9	13	12	13	13	9	9	14	14	15	14	14	16	11	15	13	11	11	12	12
XP_020941055.1	XP_020941055.1	28	28	28	1	1	3	4	1	4	1	7	5	4	8	5	3	5	7	6	3	11	19	10	12	9	18	9	16	7	20	12	16	8	13	10	10	1	3	4	1	4	1	7	5	4	8	5	3
NP_001177126.1	NP_001177126.1	7	7	7	1	7	7	7	7	7	6	6	6	7	7	7	7	6	6	7	6	6	6	5	6	7	5	7	5	6	6	5	5	5	5	6	6	7	7	7	7	7	6	6	6	7	7	7	7
XP_020947161.1;XP_013852980.1;XP_013852983.1	XP_020947161.1;XP_013852980.1;XP_013852983.1	17	17	16	3	2	5	2	1	4	3	3	2	5	6	4	2	3	3	7	3	10	14	9	11	10	10	10	10	11	12	10	9	9	10	8	12	2	5	2	1	4	3	3	2	5	6	4	2
XP_020934411.1;XP_020934462.1;XP_013845962.1;XP_003133258.2	XP_020934411.1;XP_020934462.1	8	8	1	4	8	5	5	6	7	6	6	7	8	8	8	7	7	7	7	5	5	3	3	5	4	5	4	5	5	5	4	4	4	5	5	5	8	5	5	6	7	6	6	7	8	8	8	7
NP_001172070.1	NP_001172070.1	17	17	2	1	7	8	10	14	13	7	12	8	10	10	9	12	9	9	12	12	7	7	7	7	7	4	6	5	9	7	6	5	7	7	5	8	7	8	10	14	13	7	12	8	10	10	9	12
NP_999571.1	NP_999571.1	8	8	8	1	5	5	4	5	5	6	4	4	5	6	4	5	4	5	5	4	5	6	4	7	6	6	6	7	6	7	6	7	4	7	5	8	5	5	4	5	5	6	4	4	5	6	4	5
XP_020929600.1;XP_020929599.1	XP_020929600.1;XP_020929599.1	16	16	16	2	10	12	11	11	9	13	9	11	11	9	12	13	10	11	11	10	8	9	10	9	8	8	7	9	12	9	8	8	6	6	6	9	10	12	11	11	9	13	9	11	11	9	12	13
XP_001927584.1;XP_013853037.1	XP_001927584.1;XP_013853037.1	8	8	8	2	7	6	6	7	6	6	6	6	6	7	6	6	6	6	6	6	5	5	6	5	6	4	5	4	6	5	5	5	4	6	5	6	7	6	6	7	6	6	6	6	6	7	6	6
XP_005661793.1	XP_005661793.1	7	7	7	1	4	5	6	4	6	4	5	5	4	4	4	4	5	5	5	5	4	3	4	3	4	4	4	4	3	4	4	4	4	4	3	3	4	5	6	4	6	4	5	5	4	4	4	4
XP_003122553.1;XP_020938472.1	XP_003122553.1;XP_020938472.1	25	25	2	2	15	9	15	11	15	11	14	10	17	10	17	12	15	10	17	11	9	7	8	7	10	7	7	6	10	7	7	5	10	4	8	7	15	9	15	11	15	11	14	10	17	10	17	12
XP_020922048.1;XP_020922040.1;XP_020922045.1;XP_020922043.1;XP_020922046.1;XP_020922041.1;XP_020922044.1;XP_020922047.1;XP_020922042.1	XP_020922048.1;XP_020922040.1;XP_020922045.1;XP_020922043.1;XP_020922046.1;XP_020922041.1;XP_020922044.1;XP_020922047.1;XP_020922042.1	18	18	18	9	12	10	11	9	11	9	10	12	12	9	11	10	10	10	10	8	8	13	12	8	9	8	9	8	8	10	9	9	7	10	6	8	12	10	11	9	11	9	10	12	12	9	11	10
XP_020951049.1;XP_013844218.1;XP_005656078.1;XP_003127678.3	XP_020951049.1;XP_013844218.1;XP_005656078.1;XP_003127678.3	16	16	16	4	7	11	1	9	3	13	5	12	5	11	4	8	5	12	6	11	12	4	10	7	9	3	7	4	8	3	9	5	7	4	8	2	7	11	1	9	3	13	5	12	5	11	4	8
XP_020941824.1	XP_020941824.1	59	35	35	1	21	22	21	22	20	22	21	26	21	23	21	23	22	23	21	20	19	20	20	56	17	18	21	19	20	21	20	18	16	19	18	22	1	2	1	2	1	2	1	5	2	3	2	4
XP_020957857.1;XP_020957858.1;XP_020957856.1;NP_999053.1	XP_020957857.1;XP_020957858.1;XP_020957856.1;NP_999053.1	7	7	7	4	1	0	1	1	1	1	1	2	1	0	3	0	2	0	3	0	5	6	5	5	5	6	5	6	4	5	6	5	6	5	6	5	1	0	1	1	1	1	1	2	1	0	3	0
XP_020920924.1	XP_020920924.1	4	4	4	1	3	3	3	3	3	3	3	3	3	3	3	3	3	3	3	3	3	3	2	4	3	3	3	3	2	4	3	3	1	2	3	2	3	3	3	3	3	3	3	3	3	3	3	3
XP_005657399.1;XP_020927664.1;NP_001238977.1;XP_005657398.1;XP_005657397.1;XP_013845832.1;XP_013845831.1;XP_005657396.1;XP_020927663.1;XP_020927662.1;XP_020927660.1;XP_020927659.1	XP_005657399.1;XP_020927664.1;NP_001238977.1;XP_005657398.1;XP_005657397.1;XP_013845832.1;XP_013845831.1;XP_005657396.1;XP_020927663.1;XP_020927662.1;XP_020927660.1;XP_020927659.1	8	8	8	12	6	4	6	6	6	5	5	6	6	4	6	5	7	4	5	6	3	4	3	4	3	3	4	3	4	3	3	3	3	3	3	4	6	4	6	6	6	5	5	6	6	4	6	5
XP_003358655.1	XP_003358655.1	8	8	3	1	8	5	7	5	4	7	7	6	7	5	6	4	7	6	7	5	5	5	6	4	4	4	5	5	5	6	4	4	4	4	5	4	8	5	7	5	4	7	7	6	7	5	6	4
NP_001233172.1	NP_001233172.1	24	24	24	1	6	14	6	11	5	11	4	10	6	9	6	9	3	10	1	9	1	17	3	14	5	21	7	15	3	16	2	15	1	13	4	16	6	14	6	11	5	11	4	10	6	9	6	9
XP_005653924.2	XP_005653924.2	21	21	21	1	11	11	10	7	11	13	11	10	10	12	11	10	11	14	11	11	10	12	13	11	14	9	12	12	12	13	11	9	13	9	11	9	11	11	10	7	11	13	11	10	10	12	11	10
NP_001231322.1	NP_001231322.1	17	17	17	1	9	10	7	11	8	9	7	7	10	6	7	8	9	9	6	10	7	7	8	8	4	10	10	9	6	12	7	10	9	12	8	10	9	10	7	11	8	9	7	7	10	6	7	8
XP_020955562.1;XP_020955561.1;XP_020955559.1;XP_020955558.1;XP_020955565.1;XP_020955564.1;XP_020955563.1	XP_020955562.1;XP_020955561.1;XP_020955559.1;XP_020955558.1;XP_020955565.1;XP_020955564.1;XP_020955563.1	16	16	16	7	11	12	9	10	11	10	11	9	10	10	9	11	9	9	8	8	10	10	8	11	11	10	10	9	12	10	8	6	10	9	9	11	11	12	9	10	11	10	11	9	10	10	9	11
NP_001007518.1	NP_001007518.1	5	5	5	1	4	3	3	4	4	3	4	4	4	4	3	3	3	3	3	3	2	3	3	2	3	3	5	3	4	4	2	3	1	2	3	2	4	3	3	4	4	3	4	4	4	4	3	3
XP_020947963.1;XP_020947962.1;XP_020947960.1;XP_005664108.1;XP_005664107.1;XP_020947959.1;XP_020947958.1;XP_020947957.1	XP_020947963.1;XP_020947962.1;XP_020947960.1;XP_005664108.1;XP_005664107.1;XP_020947959.1;XP_020947958.1;XP_020947957.1	24	24	24	8	8	2	9	4	9	3	10	5	7	3	9	2	9	3	11	1	15	5	9	9	13	5	15	8	17	6	11	6	11	6	11	7	8	2	9	4	9	3	10	5	7	3	9	2
XP_020957034.1	XP_020957034.1	14	14	14	1	12	9	12	10	11	9	12	11	12	5	13	11	12	10	11	10	11	10	9	6	11	6	9	7	10	10	9	8	8	5	8	7	12	9	12	10	11	9	12	11	12	5	13	11
NP_001070689.1;XP_020924289.1;XP_020924292.1;XP_020924291.1	NP_001070689.1;XP_020924289.1;XP_020924292.1;XP_020924291.1	8	8	8	4	7	6	6	6	7	4	6	6	7	5	7	6	6	6	6	4	6	5	6	3	6	5	5	6	6	4	5	4	5	6	4	6	7	6	6	6	7	4	6	6	7	5	7	6
XP_005665847.1;NP_001138849.1	XP_005665847.1;NP_001138849.1	9	9	9	2	6	4	5	6	6	5	4	6	5	3	5	4	6	6	4	4	4	4	5	3	5	4	3	4	3	5	5	3	4	4	6	3	6	4	5	6	6	5	4	6	5	3	5	4
XP_020926707.1;XP_020926708.1	XP_020926707.1;XP_020926708.1	9	9	5	2	6	7	7	6	7	6	7	7	6	6	8	5	6	5	6	7	4	4	5	3	4	4	3	4	5	4	4	3	4	4	4	5	6	7	7	6	7	6	7	7	6	6	8	5
XP_005664278.2;XP_005664277.2	XP_005664278.2;XP_005664277.2	20	20	16	2	7	10	7	8	9	8	8	10	11	10	6	9	9	9	8	8	5	9	4	10	7	10	6	11	4	8	5	8	5	12	8	17	7	10	7	8	9	8	8	10	11	10	6	9
XP_020940673.1;XP_020940672.1	XP_020940673.1;XP_020940672.1	13	13	13	2	4	2	1	4	1	1	1	1	3	1	2	2	2	2	1	2	4	6	6	7	3	7	6	9	4	8	6	8	6	9	3	5	4	2	1	4	1	1	1	1	3	1	2	2
NP_001189469.1	NP_001189469.1	6	6	6	1	4	5	4	3	3	5	5	5	5	5	5	4	4	4	3	4	3	3	3	3	3	3	2	3	3	4	3	4	3	3	3	4	4	5	4	3	3	5	5	5	5	5	5	4
XP_020947602.1;XP_020947601.1;XP_020947600.1;XP_020947599.1	XP_020947602.1;XP_020947601.1;XP_020947600.1;XP_020947599.1	30	30	30	4	15	12	10	10	11	14	14	9	12	14	15	8	14	16	15	6	21	20	19	16	23	21	22	15	21	20	17	14	17	16	17	12	15	12	10	10	11	14	14	9	12	14	15	8
NP_001001542.1	NP_001001542.1	5	5	5	1	4	4	4	4	4	4	5	5	4	5	4	5	4	5	5	3	4	5	5	4	4	3	4	4	4	3	3	3	4	3	4	3	4	4	4	4	4	4	5	5	4	5	4	5
REV__XP_020941075.1;REV__XP_020941074.1;REV__XP_020941073.1	REV__XP_020941075.1;REV__XP_020941074.1;REV__XP_020941073.1	2	2	2	3	2	2	2	2	2	2	2	2	2	2	2	2	2	2	2	2	2	2	2	2	2	2	2	2	2	2	2	2	2	2	2	1	2	2	2	2	2	2	2	2	2	2	2	2
XP_003135546.1;XP_003135545.1;XP_020935333.1	XP_003135546.1;XP_003135545.1;XP_020935333.1	14	14	14	3	6	9	6	9	7	9	7	7	7	11	6	6	8	11	6	7	6	6	4	6	7	6	6	7	5	7	6	6	5	6	4	6	6	9	6	9	7	9	7	7	7	11	6	6
XP_005671695.2;XP_020932080.1	XP_005671695.2;XP_020932080.1	14	14	14	2	11	8	8	8	11	9	9	9	10	7	7	6	6	7	4	7	6	7	6	7	9	7	9	7	7	9	5	5	6	6	6	8	11	8	8	8	11	9	9	9	10	7	7	6
[truncated: 3,209 more rows]
[truncated: 190 more columns]

## Sheet: Table_S6
Identified Proteins in DMD and WT SC
[truncated: 2,055 more rows]

## Sheet: Table_S7
Differentially abundant proteins between DMD and WT in PROL state. +/- log2 fold change means more- respectively less abundant in DMD
[truncated: 454 more rows]

[truncated: 1 more sheets: Table_S8]
